# Supplementary material for: Identification of Metabolic Pathways Differentially Regulated in Somatic and Zygotic Embryos of Maritime Pine
Source: Front Plant Sci. 2022 May 18;13:877960. doi: 10.3389/fpls.2022.877960 (PMC9159154; doi:10.3389/fpls.2022.877960)
Supplement: Supplementary Table 3 — List of hub genes. [file Table_3.xlsx]

## Sheet: Hoja1
Seq ID	Seq Description	GO ID	HUBGENE	MODULE
ppt_207949	A0A075M5N5tr=NAC domain protein Pinus massoniana	GO:0006355, GO:0003677	HUB	BLACK
ppt_62460	O22808sp=Protein LYK5 Arabidopsis thaliana (Mouse-ear cress)	GO:0045087, GO:0071323, GO:0008061, GO:0042803, GO:0005886	HUB	BLACK
ppt_247508	---NA---		HUB	BLACK
ppt_218513	A0A061FCM9tr=DNA polymerase epsilon catalytic subunit A, putative Theobroma cacao (Cacao) (Cocoa)		HUB	BLACK
ppt_218516	A0A061FCM9tr=DNA polymerase epsilon catalytic subunit A, putative Theobroma cacao (Cacao) (Cocoa)		HUB	BLACK
ppt_206612	---NA---		HUB	BLACK
ppt_51113	---NA---		HUB	BLACK
ppt_246885	---NA---		HUB	BLACK
ppt_207946	A0A075M5N5tr=NAC domain protein Pinus massoniana	GO:0006355, GO:0048518, GO:0003677	HUB	BLACK
ppt_106668	B8LS21sp=Glycosyltransferase Picea sitchensis (Sitka spruce) (Pinus sitchensis)	GO:0016758	HUB	BLACK
ppt_199957	---NA---		HUB	BLACK
ppt_91342	A9NWB1sp=Alpha-galactosidase Picea sitchensis (Sitka spruce) (Pinus sitchensis)	GO:0005975, GO:0052692, GO:0110165	HUB	BLACK
ppt_198822	A0A0A7RK39tr=Late embryogenesis abundant protein LEA1-2 Pinus tabuliformis (Chinese pine) (Pinus leucosperma)	GO:0009793	HUB	BLACK
ppt_51071	A0A0B0P9R6tr=Wall-associated receptor kinase-like 20 Gossypium arboreum (Tree cotton) (Gossypium nanking)	GO:0016310, GO:0004672, GO:0016020	HUB	BLACK
ppt_144177	EnsemblPlants:GLYMA13G23990.1} Glycine max (Soybean) (Glycine hispida)	GO:0005737, GO:0043231	HUB	BLACK
ppt_198715	---NA---		HUB	BLACK				Supplementary Table 3. List of hub genes
ppt_206608	---NA---		HUB	BLACK
ppt_112071	A0A061E0N3tr=Maternal effect embryo arrest 14 isoform 1 Theobroma cacao (Cacao) (Cocoa)	GO:0010183, GO:0036033, GO:0005622, GO:0110165	HUB	BLACK
ppt_82318	---NA---		HUB	BLACK
ppt_112069	A0A061E0N3tr=Maternal effect embryo arrest 14 isoform 1 Theobroma cacao (Cacao) (Cocoa)	GO:0010183, GO:0036033, GO:0005737, GO:0043231	HUB	BLACK
ppt_123821	---NA---		HUB	BLACK
ppt_230881	EnsemblPlants:Si016469m} Setaria italica (Foxtail millet) (Panicum italicum)		HUB	BLACK
ppt_112070	A0A061E7F5tr=Maternal effect embryo arrest 14 isoform 2 Theobroma cacao (Cacao) (Cocoa)	GO:0009793, GO:0010183, GO:0050832, GO:0005515, GO:0036033, GO:0005634, GO:0005829, GO:0009507	HUB	BLACK
ppt_91339	Q42656sp=Alpha-galactosidase Coffea arabica (Arabian coffee)	GO:0005975, GO:0052692	HUB	BLACK
ppt_127115	A9NM33tr=Putative uncharacterized protein Picea sitchensis (Sitka spruce) (Pinus sitchensis)		HUB	BLACK
ppt_101820	G7IM87tr=Serine/Threonine kinase family protein Medicago truncatula (Barrel medic) (Medicago tribuloides)	GO:0006468, GO:0007178, GO:0016310, GO:0000166, GO:0004672, GO:0004674, GO:0004675, GO:0005524, GO:0016301, GO:0016740, GO:0005886, GO:0016020, GO:0016021	HUB	BLACK
ppt_217292	A0A199VZE0tr=Expansin-B17 Ananas comosus (Pineapple) (Ananas ananas)	GO:0006949, GO:0009506	HUB	BLACK
ppt_239108	W9S5C1tr=ABC transporter G family member 22 Morus notabilis	GO:0006810, GO:0005524, GO:0016887, GO:0016021	HUB	BLACK
ppt_108305	B8LPQ2tr=Putative uncharacterized protein Picea sitchensis (Sitka spruce) (Pinus sitchensis)		HUB	BLACK
ppt_239115	W9S5C1tr=ABC transporter G family member 22 Morus notabilis	GO:0006810, GO:0005524, GO:0016887, GO:0016021	HUB	BLACK
ppt_239114	W9S5C1tr=ABC transporter G family member 22 Morus notabilis	GO:0006810, GO:0005524, GO:0016887, GO:0016021	HUB	BLACK
ppt_236239	EnsemblPlants:EMT18318} Aegilops tauschii (Tausch's goatgrass) (Aegilops squarrosa)		HUB	BLACK
ppt_194440	A0A072U9M9tr=Seed maturation protein PM39, putative Medicago truncatula (Barrel medic) (Medicago tribuloides)	GO:0009737	HUB	BLACK
ppt_239109	W9S5C1tr=ABC transporter G family member 22 Morus notabilis	GO:0005524, GO:0016887, GO:0016021	HUB	BLACK
ppt_247506	---NA---		HUB	BLACK
ppt_132647	M4HXW5sp=Monofunctional isopimaradiene synthase, chloroplastic Pinus banksiana (Jack pine) (Pinus divaricata)	GO:0006952, GO:0000287, GO:0010333, GO:0009507	HUB	BLUE
ppt_121034	---NA---		HUB	BLUE
ppt_242689	---NA---		HUB	BLUE
ppt_38444	---NA---		HUB	BLUE
ppt_94888	---NA---		HUB	BLUE
ppt_45280	M4HXW5sp=Monofunctional isopimaradiene synthase, chloroplastic Pinus banksiana (Jack pine) (Pinus divaricata)	GO:0006952, GO:0000287, GO:0010333, GO:0009507	HUB	BLUE
ppt_228196	A0A1D6JGC8tr=Uncharacterized protein Zea mays (Maize)	GO:0006811, GO:0051453, GO:0120029, GO:1902600, GO:0000166, GO:0005524, GO:0008553, GO:0016887, GO:0005886, GO:0016020, GO:0016021	HUB	BLUE
ppt_228197	---NA---		HUB	BLUE
ppt_228199	A0A1D6JGC8tr=Uncharacterized protein Zea mays (Maize)	GO:0006811, GO:0051453, GO:0120029, GO:1902600, GO:0000166, GO:0005524, GO:0008553, GO:0016887, GO:0005886, GO:0016020, GO:0016021	HUB	BLUE
ppt_171133	A0A0K0M7B5tr=NB-ARC Pinus tabuliformis (Chinese pine) (Pinus leucosperma)	GO:0007165, GO:0043531	HUB	BLUE
ppt_228198	---NA---		HUB	BLUE
ppt_92874	D5ACC7tr=Putative uncharacterized protein Picea sitchensis (Sitka spruce) (Pinus sitchensis)	GO:0016020, GO:0016021	HUB	BLUE
ppt_100670	B8LR16tr=Putative uncharacterized protein Picea sitchensis (Sitka spruce) (Pinus sitchensis)	GO:0043531	HUB	BLUE
ppt_111961	---NA---		HUB	BLUE
ppt_82289	---NA---		HUB	BLUE
ppt_250365	A0A118K034tr=Exostosin-like protein Cynara cardunculus var. scolymus (Artichoke) (Cynara scolymus)	GO:0006486, GO:0016757, GO:0016020, GO:0016021	HUB	BLUE
ppt_38598	C0PQE2tr=Putative uncharacterized protein Picea sitchensis (Sitka spruce) (Pinus sitchensis)	GO:0007165, GO:0043531	HUB	BLUE
ppt_80184	---NA---		HUB	BLUE
ppt_138201	B8LKQ3tr=Putative uncharacterized protein Picea sitchensis (Sitka spruce) (Pinus sitchensis)	GO:0043531	HUB	BLUE
ppt_271816	B8LR43sp=Glycosyltransferase Picea sitchensis (Sitka spruce) (Pinus sitchensis)	GO:0016758	HUB	BLUE
ppt_36304	---NA---		HUB	BLUE
ppt_7677	---NA---		HUB	BLUE
ppt_205325	A0A0E0DE79tr=Uncharacterized protein Oryza meridionalis		HUB	BLUE
ppt_181022	---NA---		HUB	BLUE
ppt_129836	M4HYP3sp=Monofunctional isopimaradiene synthase, chloroplastic Pinus contorta (Shore pine) (Lodgepole pine)	GO:0006952, GO:0000287, GO:0010333, GO:0009507	HUB	BLUE
ppt_238475	---NA---		HUB	BLUE
ppt_51333	---NA---		HUB	BLUE
ppt_224707	---NA---		HUB	BLUE
ppt_129368	A0A167V911tr=Transcription factor MYB31 Picea abies (Norway spruce) (Picea excelsa)	GO:0003677, GO:0005634	HUB	BLUE
ppt_37743	A0A0C9RX10sp=Cytochrome b6-f complex iron-sulfur subunit Wollemia nobilis	GO:0022900, GO:0055114, GO:0008121, GO:0009496, GO:0016491, GO:0016679, GO:0045158, GO:0046872, GO:0051536, GO:0051537, GO:0009507, GO:0009535, GO:0009536, GO:0009579, GO:0016020, GO:0016021, GO:0042651	HUB	BLUE
ppt_129364	W9QWR6tr=Transcription factor TT2 Morus notabilis	GO:0030154, GO:0003700, GO:0043565, GO:0005634	HUB	BLUE
ppt_151218	B8LLA8tr=Putative uncharacterized protein Picea sitchensis (Sitka spruce) (Pinus sitchensis)	GO:0016020, GO:0016021	HUB	BLUE
ppt_192193	---NA---		HUB	BLUE
ppt_129366	---NA---		HUB	BLUE
ppt_238474	---NA---		HUB	BLUE
ppt_129365	W9QWR6tr=Transcription factor TT2 Morus notabilis	GO:0006355, GO:0030154, GO:0003700, GO:0043565, GO:0005634	HUB	BLUE
ppt_129370	W9QWR6tr=Transcription factor TT2 Morus notabilis	GO:0006355, GO:0030154, GO:0003700, GO:0043565, GO:0005634	HUB	BLUE
ppt_161814	A0A0C9RJA6tr=TSA: Wollemia nobilis Ref_Wollemi_Transcript_14872_4890 transcribed RNA sequence Wollemia nobilis	GO:0000166, GO:0005524, GO:0016887, GO:0016020, GO:0016021	HUB	BLUE
ppt_181359	B8LR43sp=Glycosyltransferase Picea sitchensis (Sitka spruce) (Pinus sitchensis)	GO:0016758	HUB	BLUE
ppt_161817	A0A0C9RJA6tr=TSA: Wollemia nobilis Ref_Wollemi_Transcript_14872_4890 transcribed RNA sequence Wollemia nobilis	GO:0000166, GO:0005524, GO:0016887, GO:0016020, GO:0016021	HUB	BLUE
ppt_180031	A9NQ78tr=Putative uncharacterized protein Picea sitchensis (Sitka spruce) (Pinus sitchensis)		HUB	BLUE
ppt_226590	A0A0B2PHB4sp=Histone H2A Glycine soja (Wild soybean)	GO:0006342, GO:0003677, GO:0046982, GO:0000786, GO:0000790	HUB	BLUE
ppt_166450	---NA---		HUB	BLUE
ppt_77477	A0A199UV68tr=Protein YLS9 Ananas comosus (Pineapple) (Ananas ananas)	GO:0016021	HUB	BLUE
ppt_147544	EnsemblPlants:KEH30927} Medicago truncatula (Barrel medic) (Medicago tribuloides)		HUB	BLUE
ppt_114864	A9NWB5tr=Putative uncharacterized protein Picea sitchensis (Sitka spruce) (Pinus sitchensis)	GO:0016021	HUB	BLUE
ppt_192194	---NA---		HUB	BLUE
ppt_219005	---NA---		HUB	BLUE
ppt_147543	EnsemblPlants:KEH30927} Medicago truncatula (Barrel medic) (Medicago tribuloides)		HUB	BLUE
ppt_80643	A9P1J7tr=Putative uncharacterized protein Picea sitchensis (Sitka spruce) (Pinus sitchensis)		HUB	BLUE
ppt_231182	Q71H73sp=Histone H3.3 Vitis vinifera (Grape)	GO:0003677, GO:0046982, GO:0000786, GO:0030875	HUB	BLUE
ppt_147541	EnsemblPlants:KEH30927} Medicago truncatula (Barrel medic) (Medicago tribuloides)		HUB	BLUE
ppt_41069	A0A061F5P5tr=Late embryogenesis abundant hydroxyproline-rich glycoprotein family Theobroma cacao (Cacao) (Cocoa)	GO:0016021	HUB	BLUE
ppt_236386	---NA---		HUB	BLUE
ppt_104681	B8LQX6tr=Putative uncharacterized protein Picea sitchensis (Sitka spruce) (Pinus sitchensis)	GO:0016020, GO:0016021	HUB	BLUE
ppt_129369	---NA---		HUB	BLUE
ppt_226608	D5AB91tr=Putative uncharacterized protein Picea sitchensis (Sitka spruce) (Pinus sitchensis)		HUB	BLUE
ppt_164819	B8LRE3tr=Putative uncharacterized protein Picea sitchensis (Sitka spruce) (Pinus sitchensis)		HUB	BLUE
ppt_250042	---NA---		HUB	BLUE
ppt_49212	---NA---		HUB	BLUE
ppt_147536	EnsemblPlants:KEH30927} Medicago truncatula (Barrel medic) (Medicago tribuloides)		HUB	BLUE
ppt_147539	EnsemblPlants:KEH30927} Medicago truncatula (Barrel medic) (Medicago tribuloides)		HUB	BLUE
ppt_114863	A9NWB5tr=Putative uncharacterized protein Picea sitchensis (Sitka spruce) (Pinus sitchensis)	GO:0016021	HUB	BLUE
ppt_153861	---NA---		HUB	BLUE
ppt_170647	B8LKC3tr=Putative uncharacterized protein Picea sitchensis (Sitka spruce) (Pinus sitchensis)	GO:0043531	HUB	BLUE
ppt_90770	P25469sp=Histone H2A.1 Solanum lycopersicum (Tomato) (Lycopersicon esculentum)	GO:0006342, GO:0003677, GO:0046982, GO:0000786, GO:0000790	HUB	BLUE
ppt_166453	---NA---		HUB	BLUE
ppt_163862	---NA---		HUB	BLUE
ppt_108342	---NA---		HUB	BLUE
ppt_46903	D7M9N0sp=GATA transcription factor Arabidopsis lyrata subsp. lyrata (Lyre-leaved rock-cress)	GO:0005488	HUB	BLUE
ppt_254564	---NA---		HUB	BLUE
ppt_151748	---NA---		HUB	BLUE
ppt_160369	Q9FGJ9tr=ASG7 Arabidopsis thaliana (Mouse-ear cress)	GO:0008150, GO:0010286, GO:0003674, GO:0005739, GO:0016020, GO:0016021	HUB	BLUE
ppt_226432	A0A0C9S878tr=TSA: Wollemia nobilis Ref_Wollemi_Transcript_12179_1769 transcribed RNA sequence Wollemia nobilis	GO:0016020	HUB	BLUE
ppt_153855	---NA---		HUB	BLUE
ppt_220650	A0A1C8M5K2tr=Polyamine oxidase 5 Malus domestica (Apple) (Pyrus malus)	GO:0016647	HUB	BLUE
ppt_132360	A0A0D6R3P9tr=Uncharacterized protein Araucaria cunninghamii (Hoop pine) (Moreton Bay pine)	GO:0006355, GO:0003677	HUB	BLUE
ppt_220647	A0A1C8M5K2tr=Polyamine oxidase 5 Malus domestica (Apple) (Pyrus malus)	GO:0016647	HUB	BLUE
ppt_220652	A0A1C8M5K2tr=Polyamine oxidase 5 Malus domestica (Apple) (Pyrus malus)	GO:0016647	HUB	BLUE
ppt_248884	A0A199UKP8tr=Pathogenesis-related protein 1C Ananas comosus (Pineapple) (Ananas ananas)	GO:0005615	HUB	BLUE
ppt_160370	Q9FGJ9tr=ASG7 Arabidopsis thaliana (Mouse-ear cress)	GO:0008150, GO:0010286, GO:0003674, GO:0005739, GO:0016020, GO:0016021	HUB	BLUE
ppt_80642	A9P1J7tr=Putative uncharacterized protein Picea sitchensis (Sitka spruce) (Pinus sitchensis)		HUB	BLUE
ppt_220651	A0A1C8M5K2tr=Polyamine oxidase 5 Malus domestica (Apple) (Pyrus malus)	GO:0016647	HUB	BLUE
ppt_135725	---NA---		HUB	BLUE
ppt_126804	U5CXK9tr=Uncharacterized protein Amborella trichopoda	GO:0002229, GO:0006468, GO:0006952, GO:0007178, GO:0042742, GO:0004672, GO:0004675, GO:0005524, GO:0030246, GO:0005886, GO:0016020, GO:0016021	HUB	BLUE
ppt_180027	D5AD80tr=Putative uncharacterized protein Picea sitchensis (Sitka spruce) (Pinus sitchensis)		HUB	BLUE
ppt_166012	---NA---		HUB	BLUE
ppt_47194	Q943Q3sp=16.6 kDa heat shock protein Oryza sativa subsp. japonica (Rice)	GO:0006950, GO:0009628	HUB	BLUE
ppt_47242	Q9SFE4sp=Ethylene-responsive transcription factor ERF012 Arabidopsis thaliana (Mouse-ear cress)	GO:0009751, GO:0009753, GO:0009873, GO:0034605, GO:0045893, GO:0071497, GO:0003677, GO:0003700, GO:0005515, GO:0005634	HUB	BLUE
ppt_237112	Q9SZ90sp=Endoglucanase 18 Arabidopsis thaliana (Mouse-ear cress)	GO:0000272, GO:0009987, GO:0004553	HUB	BLUE
ppt_231180	Q71H73sp=Histone H3.3 Vitis vinifera (Grape)	GO:0003677, GO:0046982, GO:0000786, GO:0030875	HUB	BLUE
ppt_236389	---NA---		HUB	BLUE
ppt_104113	D5AB87tr=Putative uncharacterized protein Picea sitchensis (Sitka spruce) (Pinus sitchensis)	GO:0006355, GO:0046983	HUB	BLUE
ppt_223001	---NA---		HUB	BLUE
ppt_82690	---NA---		HUB	BLUE
ppt_121068	---NA---		HUB	BLUE
ppt_196995	B8LKC3tr=Putative uncharacterized protein Picea sitchensis (Sitka spruce) (Pinus sitchensis)	GO:0043531	HUB	BLUE
ppt_143616	A9P1L3tr=Putative uncharacterized protein Picea sitchensis (Sitka spruce) (Pinus sitchensis)	GO:0016020	HUB	BLUE
ppt_169677	Q7XBH4sp=Myb-related protein Myb4 Oryza sativa subsp. japonica (Rice)	GO:0009409, GO:0030154, GO:0045893, GO:0003700, GO:0043565, GO:0005634	HUB	BLUE
ppt_128641	A9NYV0tr=Putative uncharacterized protein Picea sitchensis (Sitka spruce) (Pinus sitchensis)	GO:0030001, GO:0046872	HUB	BLUE
ppt_46902	A0A067KXE6sp=GATA transcription factor Jatropha curcas (Barbados nut)	GO:0003677	HUB	BLUE
ppt_202974	A9NN22tr=Putative uncharacterized protein Picea sitchensis (Sitka spruce) (Pinus sitchensis)		HUB	BLUE
ppt_103655	D5AB91tr=Putative uncharacterized protein Picea sitchensis (Sitka spruce) (Pinus sitchensis)		HUB	BLUE
ppt_87390	---NA---		HUB	BLUE
ppt_185924	---NA---		HUB	BLUE
ppt_90101	B8LMR5tr=Putative uncharacterized protein Picea sitchensis (Sitka spruce) (Pinus sitchensis)	GO:0006355, GO:0003677, GO:0003700, GO:0005634	HUB	BLUE
ppt_93141	A0A0D6QT17sp=Serine/threonine-protein kinase Araucaria cunninghamii (Hoop pine) (Moreton Bay pine)	GO:0009987, GO:0016301	HUB	BLUE
ppt_90102	B8LMR5tr=Putative uncharacterized protein Picea sitchensis (Sitka spruce) (Pinus sitchensis)	GO:0006355, GO:0003677, GO:0003700, GO:0005634	HUB	BLUE
ppt_119645	---NA---		HUB	BLUE
ppt_105511	D7MPC5tr=F-box family protein Arabidopsis lyrata subsp. lyrata (Lyre-leaved rock-cress)	GO:0016567, GO:0031146, GO:0004842, GO:0005515	HUB	BLUE
ppt_33170	A9NVT0tr=Putative uncharacterized protein Picea sitchensis (Sitka spruce) (Pinus sitchensis)		HUB	BLUE
ppt_179626	---NA---		HUB	BLUE
ppt_97830	---NA---		HUB	BLUE
ppt_223521	---NA---		HUB	BLUE
ppt_63742	---NA---		HUB	BLUE
ppt_126805	A0A1D5V1E0tr=Uncharacterized protein Triticum aestivum (Wheat)	GO:0002229, GO:0006468, GO:0006952, GO:0007178, GO:0042742, GO:0004672, GO:0004675, GO:0005524, GO:0030246, GO:0005886, GO:0016020, GO:0016021	HUB	BLUE
ppt_212928	P22196sp=Cationic peroxidase 2 Arachis hypogaea (Peanut)	GO:0006979, GO:0042744, GO:0055114, GO:0098869, GO:0004601, GO:0020037, GO:0046872, GO:0005576, GO:0009505, GO:0009506	HUB	BLUE
ppt_42141	Q9CAR0sp=NAC transcription factor 32 Arabidopsis thaliana (Mouse-ear cress)	GO:0009793, GO:0045893, GO:1900057, GO:0003677, GO:0003700, GO:0005515, GO:0005634	HUB	BLUE
ppt_107420	A0A176WCB6tr=Uncharacterized protein Marchantia polymorpha subsp. polymorpha	GO:0043531	HUB	BLUE
ppt_202456	A0A151S063tr=Transcription factor bHLH62 Cajanus cajan (Pigeon pea) (Cajanus indicus)	GO:0006355, GO:0003700, GO:0046983, GO:0005634	HUB	BLUE
ppt_230610	A0A0B0N690tr=Lysosomal beta glucosidase Gossypium arboreum (Tree cotton) (Gossypium nanking)	GO:0005975, GO:0004553	HUB	BLUE
ppt_126806	U5CXK9tr=Uncharacterized protein Amborella trichopoda	GO:0002229, GO:0006468, GO:0006952, GO:0007178, GO:0042742, GO:0004672, GO:0004675, GO:0005524, GO:0030246, GO:0005886, GO:0016020, GO:0016021	HUB	BLUE
ppt_73329	Q7XQR1tr=OSJNBa0091D06.3 protein Oryza sativa subsp. japonica (Rice)	GO:0010029, GO:1900057, GO:0005634, GO:0005737	HUB	BLUE
ppt_54034	A0A176WCB6tr=Uncharacterized protein Marchantia polymorpha subsp. polymorpha	GO:0043531	HUB	BLUE
ppt_46843	A0A0C9S878tr=TSA: Wollemia nobilis Ref_Wollemi_Transcript_12179_1769 transcribed RNA sequence Wollemia nobilis	GO:0016021	HUB	BLUE
ppt_212995	C0PQE2tr=Putative uncharacterized protein Picea sitchensis (Sitka spruce) (Pinus sitchensis)	GO:0007165, GO:0043531	HUB	BLUE
ppt_90188	A9NZ74tr=Putative uncharacterized protein Picea sitchensis (Sitka spruce) (Pinus sitchensis)		HUB	BLUE
ppt_180002	---NA---		HUB	BLUE
ppt_264302	A0A0K0M7B5tr=NB-ARC Pinus tabuliformis (Chinese pine) (Pinus leucosperma)	GO:0007165, GO:0043531	HUB	BLUE
ppt_121069	---NA---		HUB	BLUE
ppt_46842	A0A0C9S878tr=TSA: Wollemia nobilis Ref_Wollemi_Transcript_12179_1769 transcribed RNA sequence Wollemia nobilis	GO:0016021	HUB	BLUE
ppt_166454	---NA---		HUB	BLUE
ppt_71673	A0A176VP49tr=Uncharacterized protein Marchantia polymorpha subsp. polymorpha	GO:0005509	HUB	BLUE
ppt_281066	A9NQJ9sp=Xyloglucan endotransglucosylase/hydrolase Picea sitchensis (Sitka spruce) (Pinus sitchensis)	GO:0010411, GO:0042546, GO:0071555, GO:0004553, GO:0016762, GO:0005618, GO:0048046	HUB	BLUE
ppt_141890	A0A0K9NYA1tr=Calcium-binding protein CML42 Zostera marina (Eelgrass)	GO:0005509	HUB	BLUE
ppt_140607	D5A7S6tr=Putative uncharacterized protein Picea sitchensis (Sitka spruce) (Pinus sitchensis)		HUB	BLUE
ppt_212924	O80822sp=Peroxidase 25 Arabidopsis thaliana (Mouse-ear cress)	GO:0006979, GO:0042744, GO:0055114, GO:0098869, GO:0004601, GO:0020037, GO:0046872, GO:0005576, GO:0009505, GO:0009506, GO:0016020	HUB	BLUE
ppt_169558	A9NQJ9sp=Xyloglucan endotransglucosylase/hydrolase Picea sitchensis (Sitka spruce) (Pinus sitchensis)	GO:0010411, GO:0042546, GO:0071555, GO:0004553, GO:0016762, GO:0005618, GO:0048046	HUB	BLUE
ppt_236384	Q9LV11sp=ATPase 11, plasma membrane-type Arabidopsis thaliana (Mouse-ear cress)	GO:0009651, GO:0051453, GO:0120029, GO:0005524, GO:0008553, GO:0016887, GO:0046872, GO:0005886, GO:0016021	HUB	BLUE
ppt_101962	Q7XBH4sp=Myb-related protein Myb4 Oryza sativa subsp. japonica (Rice)	GO:0009409, GO:0030154, GO:0045893, GO:0003700, GO:0043565, GO:0005634	HUB	BLUE
ppt_202455	D5AB87tr=Putative uncharacterized protein Picea sitchensis (Sitka spruce) (Pinus sitchensis)	GO:0006355, GO:0046983	HUB	BLUE
ppt_126807	A0A1D5V1E0tr=Uncharacterized protein Triticum aestivum (Wheat)	GO:0002229, GO:0006468, GO:0006952, GO:0007178, GO:0042742, GO:0004672, GO:0004675, GO:0005524, GO:0030246, GO:0005886, GO:0016020, GO:0016021	HUB	BLUE
ppt_176758	A0A0D6QV99sp=Patatin Araucaria cunninghamii (Hoop pine) (Moreton Bay pine)	GO:0016787	HUB	BLUE
ppt_122807	B9I456tr=NDR1/HIN1-LIKE 25 family protein Populus trichocarpa (Western balsam poplar) (Populus balsamifera subsp. trichocarpa)	GO:0016021	HUB	BLUE
ppt_130244	A0A0C9S8V4tr=TSA: Wollemia nobilis Ref_Wollemi_Transcript_10369_1553 transcribed RNA sequence Wollemia nobilis	GO:0016020	HUB	BLUE
ppt_213207	A9NW04tr=Putative uncharacterized protein Picea sitchensis (Sitka spruce) (Pinus sitchensis)	GO:0006629	HUB	BLUE
ppt_88606	---NA---		HUB	BLUE
ppt_65735	B8LKE3tr=Putative uncharacterized protein Picea sitchensis (Sitka spruce) (Pinus sitchensis)	GO:0006629	HUB	BLUE
ppt_111842	A0A078DW76tr=BnaA06g05320D protein Brassica napus (Rape)	GO:0046983	HUB	BLUE
ppt_178480	---NA---		HUB	BLUE
ppt_121030	---NA---		HUB	BLUE
ppt_57936	B8LQA8tr=Putative uncharacterized protein Picea sitchensis (Sitka spruce) (Pinus sitchensis)	GO:0008270	HUB	BLUE
ppt_156724	A9NSW3tr=Putative uncharacterized protein Picea sitchensis (Sitka spruce) (Pinus sitchensis)		HUB	BLUE
ppt_135726	---NA---		HUB	BLUE
ppt_104682	B8LQX6tr=Putative uncharacterized protein Picea sitchensis (Sitka spruce) (Pinus sitchensis)	GO:0016020, GO:0016021	HUB	BLUE
ppt_84064	A9P255tr=Putative uncharacterized protein Picea sitchensis (Sitka spruce) (Pinus sitchensis)		HUB	BLUE
ppt_65746	B8LKE3tr=Putative uncharacterized protein Picea sitchensis (Sitka spruce) (Pinus sitchensis)	GO:0006629	HUB	BLUE
ppt_87387	---NA---		HUB	BLUE
ppt_237113	Q9SZ90sp=Endoglucanase 18 Arabidopsis thaliana (Mouse-ear cress)	GO:0000272, GO:0009987, GO:0004553	HUB	BLUE
ppt_95415	A0A0C9RSS8sp=Glycosyltransferase Wollemia nobilis	GO:0008194	HUB	BLUE
ppt_127427	A0A0D6QS68tr=Uncharacterized protein Araucaria cunninghamii (Hoop pine) (Moreton Bay pine)	GO:0016020, GO:0016021	HUB	BLUE
ppt_107087	E5GBI5tr=Polygalacturonase Cucumis melo subsp. melo	GO:0005975, GO:0008152, GO:0071555, GO:0004650, GO:0016787, GO:0016798, GO:0005576	HUB	BLUE
ppt_107996	W9RKR6tr=LRR receptor-like serine/threonine-protein kinase FLS2 Morus notabilis	GO:0016310, GO:0016301, GO:0016020, GO:0016021	HUB	BLUE
ppt_103656	D5AB91tr=Putative uncharacterized protein Picea sitchensis (Sitka spruce) (Pinus sitchensis)		HUB	BLUE
ppt_231681	A0A0D6QR02tr=Uncharacterized protein Araucaria cunninghamii (Hoop pine) (Moreton Bay pine)		HUB	BLUE
ppt_144704	---NA---		HUB	BLUE
ppt_137818	D5A9Z7tr=Putative uncharacterized protein Picea sitchensis (Sitka spruce) (Pinus sitchensis)		HUB	BLUE
ppt_73328	Q7XQR1tr=OSJNBa0091D06.3 protein Oryza sativa subsp. japonica (Rice)	GO:0009733, GO:0010029, GO:1900057, GO:0005634, GO:0005737	HUB	BLUE
ppt_180029	D5AD80tr=Putative uncharacterized protein Picea sitchensis (Sitka spruce) (Pinus sitchensis)		HUB	BLUE
ppt_105512	D7MPC5tr=F-box family protein Arabidopsis lyrata subsp. lyrata (Lyre-leaved rock-cress)	GO:0016567, GO:0031146, GO:0004842, GO:0005515	HUB	BLUE
ppt_45786	E9NZS6tr=Putative TIR-NBS-LRR protein Pinus monticola (Western white pine) (Strobus monticola)	GO:0007165, GO:0043531	HUB	BLUE
ppt_237116	Q9SZ90sp=Endoglucanase 18 Arabidopsis thaliana (Mouse-ear cress)	GO:0000272, GO:0009987, GO:0004553	HUB	BLUE
ppt_107092	E5GBI5tr=Polygalacturonase Cucumis melo subsp. melo	GO:0005975, GO:0008152, GO:0071555, GO:0004650, GO:0016787, GO:0016798, GO:0005576	HUB	BLUE
ppt_248871	---NA---		HUB	BLUE
ppt_244559	D5AB91tr=Putative uncharacterized protein Picea sitchensis (Sitka spruce) (Pinus sitchensis)		HUB	BLUE
ppt_139003	C0PSC7tr=Putative uncharacterized protein Picea sitchensis (Sitka spruce) (Pinus sitchensis)	GO:0015867, GO:0055085, GO:0005347, GO:0016021	HUB	BLUE
ppt_135907	---NA---		HUB	BLUE
ppt_172028	---NA---		HUB	BLUE
ppt_212925	O80822sp=Peroxidase 25 Arabidopsis thaliana (Mouse-ear cress)	GO:0006979, GO:0042744, GO:0055114, GO:0098869, GO:0004601, GO:0020037, GO:0046872, GO:0005576, GO:0009505, GO:0009506, GO:0016020	HUB	BLUE
ppt_276757	---NA---		HUB	BLUE
ppt_222558	D5AB91tr=Putative uncharacterized protein Picea sitchensis (Sitka spruce) (Pinus sitchensis)		HUB	BLUE
ppt_65743	B8LKE3tr=Putative uncharacterized protein Picea sitchensis (Sitka spruce) (Pinus sitchensis)	GO:0006629	HUB	BLUE
ppt_125286	A9NTA0tr=Putative uncharacterized protein Picea sitchensis (Sitka spruce) (Pinus sitchensis)	GO:0030001, GO:0046872	HUB	BLUE
ppt_112469	A0A061GPE7tr=Pleiotropic drug resistance 12 Theobroma cacao (Cacao) (Cocoa)	GO:0055085, GO:0005524, GO:0016887, GO:0042626, GO:0005886, GO:0016021	HUB	BLUE
ppt_37194	A0A1D1Y995tr=Abhydrolase domain-containing protein FAM108B1 Anthurium amnicola	GO:0016787, GO:0005886	HUB	BLUE
ppt_141889	A0A0K9NYA1tr=Calcium-binding protein CML42 Zostera marina (Eelgrass)	GO:0005509	HUB	BLUE
ppt_176759	A0A0D6QV99sp=Patatin Araucaria cunninghamii (Hoop pine) (Moreton Bay pine)	GO:0016787	HUB	BLUE
ppt_152847	A9NUB5tr=Putative uncharacterized protein Picea sitchensis (Sitka spruce) (Pinus sitchensis)		HUB	BLUE
ppt_228633	---NA---		HUB	BLUE
ppt_204810	A0A0D3G1Q9sp=Katanin p80 WD40 repeat-containing subunit B1 homolog Oryza barthii	GO:0007019, GO:0051013, GO:0008017, GO:0008568, GO:0005737, GO:0005874, GO:0008352, GO:0016021	HUB	BLUE
ppt_244560	D5AB91tr=Putative uncharacterized protein Picea sitchensis (Sitka spruce) (Pinus sitchensis)		HUB	BLUE
ppt_226607	D5AB91tr=Putative uncharacterized protein Picea sitchensis (Sitka spruce) (Pinus sitchensis)		HUB	BLUE
ppt_198967	B8LMX8tr=Putative uncharacterized protein Picea sitchensis (Sitka spruce) (Pinus sitchensis)	GO:0007165, GO:0043531	HUB	BLUE
ppt_270446	A9NQJ9sp=Xyloglucan endotransglucosylase/hydrolase Picea sitchensis (Sitka spruce) (Pinus sitchensis)	GO:0010411, GO:0042546, GO:0071555, GO:0004553, GO:0016762, GO:0005618, GO:0048046	HUB	BLUE
ppt_268787	---NA---		HUB	BLUE
ppt_245224	---NA---		HUB	BLUE
ppt_120981	---NA---		HUB	BLUE
ppt_112511	A0A1D6CT10tr=Uncharacterized protein Triticum aestivum (Wheat)		HUB	BLUE
ppt_108658	A0A0K0M7B5tr=NB-ARC Pinus tabuliformis (Chinese pine) (Pinus leucosperma)	GO:0007165, GO:0043531	HUB	BLUE
ppt_145800	---NA---		HUB	BLUE
ppt_254200	C0PQB7tr=Putative uncharacterized protein Picea sitchensis (Sitka spruce) (Pinus sitchensis)	GO:0043531	HUB	BLUE
ppt_182785	---NA---		HUB	BLUE
ppt_142651	---NA---		HUB	BLUE
ppt_155250	B8LN81tr=Putative uncharacterized protein Picea sitchensis (Sitka spruce) (Pinus sitchensis)	GO:0006355, GO:0003677, GO:0003700, GO:0005634	HUB	BLUE
ppt_255145	A0A199V4S2tr=L-ascorbate oxidase Ananas comosus (Pineapple) (Ananas ananas)	GO:0055114, GO:0005507, GO:0016491, GO:0005576, GO:0009506, GO:0016021	HUB	BLUE
ppt_183463	A0A0V0HYP4tr=Putative ovule protein Solanum chacoense (Chaco potato)	GO:0006351, GO:0032502, GO:0005634, GO:0016021	HUB	BLUE
ppt_176975	A0A0C9QVA5tr=TSA: Wollemia nobilis Ref_Wollemi_Transcript_6905_1909 transcribed RNA sequence Wollemia nobilis		HUB	BLUE
ppt_45785	E9NZS6tr=Putative TIR-NBS-LRR protein Pinus monticola (Western white pine) (Strobus monticola)	GO:0007165, GO:0043531	HUB	BLUE
ppt_150951	B8LPL5tr=Putative uncharacterized protein Picea sitchensis (Sitka spruce) (Pinus sitchensis)	GO:0046983	HUB	BLUE
ppt_101988	A9NNL9tr=Putative uncharacterized protein Picea sitchensis (Sitka spruce) (Pinus sitchensis)		HUB	BLUE
ppt_222557	D5AB91tr=Putative uncharacterized protein Picea sitchensis (Sitka spruce) (Pinus sitchensis)		HUB	BLUE
ppt_71672	A0A176VP49tr=Uncharacterized protein Marchantia polymorpha subsp. polymorpha	GO:0005509	HUB	BLUE
ppt_164815	A0A0C9S8V4tr=TSA: Wollemia nobilis Ref_Wollemi_Transcript_10369_1553 transcribed RNA sequence Wollemia nobilis		HUB	BLUE
ppt_198732	A9NUB5tr=Putative uncharacterized protein Picea sitchensis (Sitka spruce) (Pinus sitchensis)		HUB	BLUE
ppt_176960	A9P0R5tr=Putative uncharacterized protein Picea sitchensis (Sitka spruce) (Pinus sitchensis)	GO:0006355, GO:0003677, GO:0003700, GO:0005634	HUB	BLUE
ppt_55655	A0A0C9S8V4tr=TSA: Wollemia nobilis Ref_Wollemi_Transcript_10369_1553 transcribed RNA sequence Wollemia nobilis		HUB	BLUE
ppt_132789	D3UAG3sp=Phloretin 2'-O-glucosyltransferase Pyrus communis (Pear) (Pyrus domestica)	GO:0035251	HUB	BLUE
ppt_236388	Q9LV11sp=ATPase 11, plasma membrane-type Arabidopsis thaliana (Mouse-ear cress)	GO:0009651, GO:0051453, GO:0120029, GO:0005524, GO:0008553, GO:0016887, GO:0046872, GO:0005886, GO:0016021	HUB	BLUE
ppt_144705	---NA---		HUB	BLUE
ppt_37871	B8LLK1tr=Putative uncharacterized protein Picea sitchensis (Sitka spruce) (Pinus sitchensis)		HUB	BLUE
ppt_204107	---NA---		HUB	BLUE
ppt_43911	---NA---		HUB	BLUE
ppt_164631	A0A103YDB6tr=Chloramphenicol acetyltransferase-like domain-containing protein Cynara cardunculus var. scolymus (Artichoke) (Cynara scolymus)	GO:0016747	HUB	BLUE
ppt_202457	A0A151S063tr=Transcription factor bHLH62 Cajanus cajan (Pigeon pea) (Cajanus indicus)	GO:0006355, GO:0003700, GO:0046983, GO:0005634	HUB	BLUE
ppt_63975	---NA---		HUB	BLUE
ppt_203200	A9P255tr=Putative uncharacterized protein Picea sitchensis (Sitka spruce) (Pinus sitchensis)		HUB	BLUE
ppt_178479	---NA---		HUB	BLUE
ppt_198738	A9NUB5tr=Putative uncharacterized protein Picea sitchensis (Sitka spruce) (Pinus sitchensis)		HUB	BLUE
ppt_180034	---NA---		HUB	BLUE
ppt_95414	A0A0C9RSS8sp=Glycosyltransferase Wollemia nobilis	GO:0016757	HUB	BLUE
ppt_196999	B8LKC3tr=Putative uncharacterized protein Picea sitchensis (Sitka spruce) (Pinus sitchensis)	GO:0043531	HUB	BLUE
ppt_183181	Q9FLJ2sp=NAC domain-containing protein 100 Arabidopsis thaliana (Mouse-ear cress)	GO:0006355, GO:0003677, GO:0005634	HUB	BLUE
ppt_77174	A0A0C9S3N2tr=TSA: Wollemia nobilis Ref_Wollemi_Transcript_28613_2447 transcribed RNA sequence Wollemia nobilis	GO:0000166, GO:0005524	HUB	BLUE
ppt_182563	A9NVW4tr=Putative uncharacterized protein Picea sitchensis (Sitka spruce) (Pinus sitchensis)	GO:0016020, GO:0016021	HUB	BLUE
ppt_180028	D5AD80tr=Putative uncharacterized protein Picea sitchensis (Sitka spruce) (Pinus sitchensis)		HUB	BLUE
ppt_192472	A0A072V432tr=GNS1/SUR4 membrane family protein Medicago truncatula (Barrel medic) (Medicago tribuloides)	GO:0019368, GO:0016021	HUB	BLUE
ppt_46841	A0A0C9S878tr=TSA: Wollemia nobilis Ref_Wollemi_Transcript_12179_1769 transcribed RNA sequence Wollemia nobilis	GO:0016021	HUB	BLUE
ppt_63082	---NA---		HUB	BLUE
ppt_87395	---NA---		HUB	BLUE
ppt_183182	O04017sp=Protein CUP-SHAPED COTYLEDON 2 Arabidopsis thaliana (Mouse-ear cress)	GO:0006355, GO:0010072, GO:0010223, GO:0048366, GO:0090691, GO:0090709, GO:0003677, GO:0003700, GO:0005515, GO:0005634	HUB	BLUE
ppt_62670	---NA---		HUB	BLUE
ppt_207410	B8LM46tr=Putative uncharacterized protein Picea sitchensis (Sitka spruce) (Pinus sitchensis)	GO:0016020	HUB	BLUE
ppt_198966	B8LMX8tr=Putative uncharacterized protein Picea sitchensis (Sitka spruce) (Pinus sitchensis)	GO:0007165, GO:0043531	HUB	BLUE
ppt_226338	---NA---		HUB	BLUE
ppt_65733	B8LKE3tr=Putative uncharacterized protein Picea sitchensis (Sitka spruce) (Pinus sitchensis)	GO:0006629	HUB	BLUE
ppt_125287	A9NTA0tr=Putative uncharacterized protein Picea sitchensis (Sitka spruce) (Pinus sitchensis)	GO:0030001, GO:0046872	HUB	BLUE
ppt_236380	Q9LV11sp=ATPase 11, plasma membrane-type Arabidopsis thaliana (Mouse-ear cress)	GO:0009651, GO:0051453, GO:0120029, GO:0005524, GO:0008553, GO:0016887, GO:0046872, GO:0005886, GO:0016021	HUB	BLUE
ppt_97831	---NA---		HUB	BLUE
ppt_237652	D5AB91tr=Putative uncharacterized protein Picea sitchensis (Sitka spruce) (Pinus sitchensis)		HUB	BLUE
ppt_82296	---NA---		HUB	BLUE
ppt_125529	---NA---		HUB	BLUE
ppt_176959	A9P0R5tr=Putative uncharacterized protein Picea sitchensis (Sitka spruce) (Pinus sitchensis)	GO:0006355, GO:0003677, GO:0003700, GO:0005634	HUB	BLUE
ppt_133951	Q9LSQ4sp=Indole-3-acetic acid-amido synthetase GH3.6 Arabidopsis thaliana (Mouse-ear cress)	GO:0009734, GO:0009826, GO:0010252, GO:0010279, GO:0005737	HUB	BLUE
ppt_65745	B8LKE3tr=Putative uncharacterized protein Picea sitchensis (Sitka spruce) (Pinus sitchensis)	GO:0006629	HUB	BLUE
ppt_152850	B8LQ56tr=Putative uncharacterized protein Picea sitchensis (Sitka spruce) (Pinus sitchensis)		HUB	BLUE
ppt_107088	Q9SLP3tr=Polygalacturonase Cucumis sativus (Cucumber)	GO:0005975, GO:0008152, GO:0071555, GO:0004650, GO:0016787, GO:0016798, GO:0016829, GO:0005576	HUB	BLUE
ppt_146755	A0A0C9RJ01tr=TSA: Wollemia nobilis Ref_Wollemi_Transcript_15217_1661 transcribed RNA sequence Wollemia nobilis	GO:0016747	HUB	BLUE
ppt_138194	C0PQB7tr=Putative uncharacterized protein Picea sitchensis (Sitka spruce) (Pinus sitchensis)	GO:0043531	HUB	BLUE
ppt_158012	A0A0C9S4N9tr=TSA: Wollemia nobilis Ref_Wollemi_Transcript_13835_2077 transcribed RNA sequence Wollemia nobilis	GO:0055114, GO:0004497, GO:0005506, GO:0016705, GO:0020037, GO:0016020	HUB	BLUE
ppt_130245	A0A0C9S8V4tr=TSA: Wollemia nobilis Ref_Wollemi_Transcript_10369_1553 transcribed RNA sequence Wollemia nobilis	GO:0016020	HUB	BLUE
ppt_117302	B8LMR5tr=Putative uncharacterized protein Picea sitchensis (Sitka spruce) (Pinus sitchensis)	GO:0006355, GO:0003677, GO:0003700, GO:0005634	HUB	BLUE
ppt_88775	A0A078IQ15tr=BnaAnng12200D protein Brassica napus (Rape)		HUB	BLUE
ppt_114573	A0A0C9SAD4tr=TSA: Wollemia nobilis Ref_Wollemi_Transcript_4087_1515 transcribed RNA sequence Wollemia nobilis	GO:0008270	HUB	BLUE
ppt_167340	A9NQJ9sp=Xyloglucan endotransglucosylase/hydrolase Picea sitchensis (Sitka spruce) (Pinus sitchensis)	GO:0010411, GO:0042546, GO:0071555, GO:0004553, GO:0016762, GO:0005618, GO:0048046	HUB	BLUE
ppt_247950	---NA---		HUB	BLUE
ppt_167348	A9NQJ9sp=Xyloglucan endotransglucosylase/hydrolase Picea sitchensis (Sitka spruce) (Pinus sitchensis)	GO:0010411, GO:0042546, GO:0071555, GO:0004553, GO:0016762, GO:0005618, GO:0048046	HUB	BLUE
ppt_143493	A0A151RTN0tr=Putative spermidine synthase Cajanus cajan (Pigeon pea) (Cajanus indicus)	GO:0006596, GO:0010087, GO:0016765	HUB	BLUE
ppt_107089	A0A0K9NXQ7tr=Polygalacturonase, family GH28 Zostera marina (Eelgrass)	GO:0003824	HUB	BLUE
ppt_183464	---NA---		HUB	BLUE
ppt_226114	D5A987tr=Putative uncharacterized protein Picea sitchensis (Sitka spruce) (Pinus sitchensis)		HUB	BLUE
ppt_153442	A9P1E8tr=Putative uncharacterized protein Picea sitchensis (Sitka spruce) (Pinus sitchensis)		HUB	BLUE
ppt_233300	---NA---		HUB	BLUE
ppt_42454	B8LN81tr=Putative uncharacterized protein Picea sitchensis (Sitka spruce) (Pinus sitchensis)	GO:0006355, GO:0003677, GO:0003700, GO:0005634	HUB	BLUE
ppt_252189	A0A176W8B6tr=Uncharacterized protein Marchantia polymorpha subsp. polymorpha	GO:0003676	HUB	BLUE
ppt_238993	B9T5A4tr=Urease accessory protein ureD, putative Ricinus communis (Castor bean)	GO:0006807, GO:1905182, GO:0016151	HUB	BLUE
ppt_37196	A0A1D1Y995tr=Abhydrolase domain-containing protein FAM108B1 Anthurium amnicola	GO:0016787, GO:0005886	HUB	BLUE
ppt_56052	---NA---		HUB	BLUE
ppt_121495	W9S5D1tr=Zinc finger protein ZAT4 Morus notabilis	GO:0003676	HUB	BLUE
ppt_89043	A9P158tr=Putative uncharacterized protein Picea sitchensis (Sitka spruce) (Pinus sitchensis)		HUB	BLUE
ppt_83870	A9NZA1sp=Peroxidase Picea sitchensis (Sitka spruce) (Pinus sitchensis)	GO:0006979, GO:0042744, GO:0055114, GO:0098869, GO:0004601, GO:0020037, GO:0046872, GO:0005576	HUB	BLUE
ppt_147188	---NA---		HUB	BLUE
ppt_89671	Q9SS01sp=Benzoate--CoA ligase, peroxisomal Arabidopsis thaliana (Mouse-ear cress)	GO:0006629, GO:0006810, GO:0019761, GO:0018858, GO:0022857, GO:0005777, GO:0016020	HUB	BLUE
ppt_119860	A9NTQ5tr=Putative uncharacterized protein Picea sitchensis (Sitka spruce) (Pinus sitchensis)		HUB	BLUE
ppt_100795	A9TVM3tr=Predicted protein Physcomitrella patens subsp. patens (Moss)	GO:0016020, GO:0016021	HUB	BLUE
ppt_60741	A0A0C9RQC7tr=TSA: Wollemia nobilis Ref_Wollemi_Transcript_25448_1281 transcribed RNA sequence Wollemia nobilis	GO:0008270	HUB	BLUE
ppt_178065	Q9SS01sp=Benzoate--CoA ligase, peroxisomal Arabidopsis thaliana (Mouse-ear cress)	GO:0019761, GO:0018858, GO:0005777	HUB	BLUE
ppt_55657	A0A0C9S8V4tr=TSA: Wollemia nobilis Ref_Wollemi_Transcript_10369_1553 transcribed RNA sequence Wollemia nobilis		HUB	BLUE
ppt_237748	A0A078DZ77tr=BnaA10g16070D protein Brassica napus (Rape)	GO:0016020, GO:0016021	HUB	BLUE
ppt_218999	---NA---		HUB	BLUE
ppt_190089	---NA---		HUB	BLUE
ppt_142048	A0A1D1YLQ6tr=Putative ADP-ribosylation factor-binding protein C1F3.05 Anthurium amnicola	GO:0048037	HUB	BLUE
ppt_60738	A0A0C9RQC7tr=TSA: Wollemia nobilis Ref_Wollemi_Transcript_25448_1281 transcribed RNA sequence Wollemia nobilis	GO:0008270	HUB	BLUE
ppt_226335	---NA---		HUB	BLUE
ppt_219461	D5A9U3tr=Putative uncharacterized protein Picea sitchensis (Sitka spruce) (Pinus sitchensis)	GO:0006470, GO:0004722, GO:0043169	HUB	BLUE
ppt_218994	---NA---		HUB	BLUE
ppt_81375	B8LRB4tr=Putative uncharacterized protein Picea sitchensis (Sitka spruce) (Pinus sitchensis)	GO:0007165, GO:0043531	HUB	BLUE
ppt_62829	B8LKN6tr=Putative uncharacterized protein Picea sitchensis (Sitka spruce) (Pinus sitchensis)		HUB	BLUE
ppt_55653	A0A0C9S8V4tr=TSA: Wollemia nobilis Ref_Wollemi_Transcript_10369_1553 transcribed RNA sequence Wollemia nobilis		HUB	BLUE
ppt_62832	W1PNX0tr=Uncharacterized protein Amborella trichopoda	GO:0009451, GO:0043231	HUB	BLUE
ppt_238997	A0A199UY88tr=Urease accessory protein D Ananas comosus (Pineapple) (Ananas ananas)	GO:0006807, GO:1905182	HUB	BLUE
ppt_55656	A0A0C9S8V4tr=TSA: Wollemia nobilis Ref_Wollemi_Transcript_10369_1553 transcribed RNA sequence Wollemia nobilis		HUB	BLUE
ppt_228631	---NA---		HUB	BLUE
ppt_273555	D5AD95tr=Putative uncharacterized protein Picea sitchensis (Sitka spruce) (Pinus sitchensis)		HUB	BLUE
ppt_61328	A0A0C9RWX5tr=TSA: Wollemia nobilis Ref_Wollemi_Transcript_7749_2288 transcribed RNA sequence Wollemia nobilis		HUB	BLUE
ppt_147191	---NA---		HUB	BLUE
ppt_53583	A9NTQ5tr=Putative uncharacterized protein Picea sitchensis (Sitka spruce) (Pinus sitchensis)		HUB	BLUE
ppt_178063	Q9C8D4sp=Butyrate--CoA ligase AAE11, peroxisomal Arabidopsis thaliana (Mouse-ear cress)	GO:0019605, GO:0047760	HUB	BLUE
ppt_170927	B8LKC3tr=Putative uncharacterized protein Picea sitchensis (Sitka spruce) (Pinus sitchensis)	GO:0043531	HUB	BLUE
ppt_150948	B8LMX6tr=Putative uncharacterized protein Picea sitchensis (Sitka spruce) (Pinus sitchensis)	GO:0046983	HUB	BLUE
ppt_197000	B8LKC3tr=Putative uncharacterized protein Picea sitchensis (Sitka spruce) (Pinus sitchensis)	GO:0043531	HUB	BLUE
ppt_41626	A9NW55tr=Putative uncharacterized protein Picea sitchensis (Sitka spruce) (Pinus sitchensis)	GO:0055085, GO:0000166, GO:0042626, GO:0005886, GO:0016021	HUB	BLUE
ppt_215140	---NA---		HUB	BLUE
ppt_147195	---NA---		HUB	BLUE
ppt_3095	Q9SFE4sp=Ethylene-responsive transcription factor ERF012 Arabidopsis thaliana (Mouse-ear cress)	GO:0009751, GO:0009753, GO:0034605, GO:0045893, GO:0071497, GO:0003677, GO:0003700, GO:0005515, GO:0005634	HUB	BLUE
ppt_87388	---NA---		HUB	BLUE
ppt_126671	B8LRP8tr=Putative uncharacterized protein Picea sitchensis (Sitka spruce) (Pinus sitchensis)		HUB	BLUE
ppt_219013	---NA---		HUB	BLUE
ppt_192474	A0A072V432tr=GNS1/SUR4 membrane family protein Medicago truncatula (Barrel medic) (Medicago tribuloides)	GO:0019368, GO:0016021	HUB	BLUE
ppt_240067	A0A151RNF4tr=Endo-1,4-beta-xylanase A Cajanus cajan (Pigeon pea) (Cajanus indicus)	GO:0005975, GO:0016798	HUB	BLUE
ppt_97828	---NA---		HUB	BLUE
ppt_144708	---NA---		HUB	BLUE
ppt_107090	A0A0K9NXQ7tr=Polygalacturonase, family GH28 Zostera marina (Eelgrass)	GO:0005975, GO:0008152, GO:0071555, GO:0004650, GO:0016787, GO:0016798, GO:0016829, GO:0005576	HUB	BLUE
ppt_124856	D8T797tr=ATP-binding cassette transporter Selaginella moellendorffii (Spikemoss)	GO:0000166, GO:0016020	HUB	BLUE
ppt_85086	W9QHJ5tr=Putative receptor-like protein kinase Morus notabilis	GO:0006468, GO:0016310, GO:0000166, GO:0004672, GO:0004674, GO:0005524, GO:0016301, GO:0030247, GO:0016020, GO:0016021	HUB	BLUE
ppt_237660	A9NYF8tr=Putative uncharacterized protein Picea sitchensis (Sitka spruce) (Pinus sitchensis)		HUB	BLUE
ppt_147192	---NA---		HUB	BLUE
ppt_128700	---NA---		HUB	BLUE
ppt_61331	A0A0C9RWX5tr=TSA: Wollemia nobilis Ref_Wollemi_Transcript_7749_2288 transcribed RNA sequence Wollemia nobilis		HUB	BLUE
ppt_60250	---NA---		HUB	BLUE
ppt_138477	A0A0C9S9Q4tr=TSA: Wollemia nobilis Ref_Wollemi_Transcript_7128_2215 transcribed RNA sequence Wollemia nobilis	GO:0007166	HUB	BLUE
ppt_142049	A0A1D1YLQ6tr=Putative ADP-ribosylation factor-binding protein C1F3.05 Anthurium amnicola	GO:0048037	HUB	BLUE
ppt_87389	---NA---		HUB	BLUE
ppt_140791	A9P1N3tr=Putative uncharacterized protein Picea sitchensis (Sitka spruce) (Pinus sitchensis)		HUB	BLUE
ppt_138478	A0A0C9S9Q4tr=TSA: Wollemia nobilis Ref_Wollemi_Transcript_7128_2215 transcribed RNA sequence Wollemia nobilis	GO:0007166	HUB	BLUE
ppt_193473	A0A1D1Y3Q0tr=UDP-galactose:fucoside alpha-3-galactosyltransferase Anthurium amnicola	GO:0010306, GO:0035252, GO:0000139, GO:0016021	HUB	BLUE
ppt_143494	A0A151RTN0tr=Putative spermidine synthase Cajanus cajan (Pigeon pea) (Cajanus indicus)	GO:0006596, GO:0009926, GO:0048759, GO:0010487, GO:0016768, GO:0005737	HUB	BLUE
ppt_219466	A9NWU5tr=Putative uncharacterized protein Picea sitchensis (Sitka spruce) (Pinus sitchensis)	GO:0003824	HUB	BLUE
ppt_153589	---NA---		HUB	BLUE
ppt_238134	A9NWU5tr=Putative uncharacterized protein Picea sitchensis (Sitka spruce) (Pinus sitchensis)	GO:0006470, GO:0004722	HUB	BLUE
ppt_144060	E9NZS6tr=Putative TIR-NBS-LRR protein Pinus monticola (Western white pine) (Strobus monticola)	GO:0007165, GO:0043531	HUB	BLUE
ppt_147186	---NA---		HUB	BLUE
ppt_54836	C0PQB7tr=Putative uncharacterized protein Picea sitchensis (Sitka spruce) (Pinus sitchensis)	GO:0043531	HUB	BLUE
ppt_72461	A0A151QR46tr=LINE-1 reverse transcriptase isogeny Cajanus cajan (Pigeon pea) (Cajanus indicus)	GO:0005992, GO:0006278, GO:0006355, GO:0090502, GO:0003676, GO:0003700, GO:0003824, GO:0003964, GO:0004523	HUB	BLUE
ppt_37549	A5AK27tr=Putative uncharacterized protein Vitis vinifera (Grape)	GO:0006281, GO:0090305, GO:0003677, GO:0004519	HUB	BLUE
ppt_147497	---NA---		HUB	BLUE
ppt_147190	---NA---		HUB	BLUE
ppt_74190	A0A0K9P829tr=Laccase 11 Zostera marina (Eelgrass)	GO:0006826, GO:0055072, GO:0004322, GO:0005886	HUB	BLUE
ppt_252173	B8LKC3tr=Putative uncharacterized protein Picea sitchensis (Sitka spruce) (Pinus sitchensis)	GO:0043531	HUB	BLUE
ppt_100847	---NA---		HUB	BLUE
ppt_258072	U5CZL8tr=Uncharacterized protein Amborella trichopoda	GO:0007018, GO:0003777, GO:0005524, GO:0008017, GO:0016887, GO:0005871, GO:0005874	HUB	BLUE
ppt_127170	---NA---		HUB	BLUE
ppt_143496	A0A151RTN0tr=Putative spermidine synthase Cajanus cajan (Pigeon pea) (Cajanus indicus)	GO:0006596, GO:0009926, GO:0048759, GO:0010487, GO:0016768, GO:0005737	HUB	BLUE
ppt_37870	B8LLK1tr=Putative uncharacterized protein Picea sitchensis (Sitka spruce) (Pinus sitchensis)		HUB	BLUE
ppt_160887	---NA---		HUB	BLUE
ppt_180194	---NA---		HUB	BLUE
ppt_219012	---NA---		HUB	BLUE
ppt_238821	---NA---		HUB	BLUE
ppt_133716	Q9SGU2sp=Auxin-responsive protein SAUR71 Arabidopsis thaliana (Mouse-ear cress)	GO:0005737	HUB	BLUE
ppt_72798	---NA---		HUB	BLUE
ppt_227533	C0PQE2tr=Putative uncharacterized protein Picea sitchensis (Sitka spruce) (Pinus sitchensis)	GO:0007165, GO:0043531	HUB	BLUE
ppt_52197	---NA---		HUB	BLUE
ppt_158011	A0A0C9S4N9tr=TSA: Wollemia nobilis Ref_Wollemi_Transcript_13835_2077 transcribed RNA sequence Wollemia nobilis	GO:0055114, GO:0004497, GO:0005506, GO:0016705, GO:0020037, GO:0016020	HUB	BLUE
ppt_41622	A9NW55tr=Putative uncharacterized protein Picea sitchensis (Sitka spruce) (Pinus sitchensis)	GO:0055085, GO:0000166, GO:0042626, GO:0005886, GO:0016021	HUB	BLUE
ppt_221595	---NA---		HUB	BLUE
ppt_204057	A0A199UKP8tr=Pathogenesis-related protein 1C Ananas comosus (Pineapple) (Ananas ananas)	GO:0005615	HUB	BLUE
ppt_240082	---NA---		HUB	BLUE
ppt_62831	B8LKN6tr=Putative uncharacterized protein Picea sitchensis (Sitka spruce) (Pinus sitchensis)		HUB	BLUE
ppt_129661	W9QHJ5tr=Putative receptor-like protein kinase Morus notabilis	GO:0006468, GO:0016310, GO:0004672, GO:0005524, GO:0016301, GO:0030247, GO:0016020, GO:0016021	HUB	BLUE
ppt_190088	---NA---		HUB	BLUE
ppt_62834	W1PNX0tr=Uncharacterized protein Amborella trichopoda	GO:0009451, GO:0043231	HUB	BLUE
ppt_77207	A0A0D6QSA8tr=Uncharacterized protein Araucaria cunninghamii (Hoop pine) (Moreton Bay pine)	GO:0006468, GO:0004672, GO:0005524, GO:0016021	HUB	BLUE
ppt_255457	A0A0B2P295tr=Cell division control protein 6 like Glycine soja (Wild soybean)	GO:0006260, GO:0033314, GO:0090304, GO:0003688, GO:0005634	HUB	BLUE
ppt_219459	B8LKN4tr=Putative uncharacterized protein Picea sitchensis (Sitka spruce) (Pinus sitchensis)	GO:0006470, GO:0004722	HUB	BLUE
ppt_144061	Q8L8J0tr=TIR/P-loop/LRR Pinus taeda (Loblolly pine)	GO:0007165	HUB	BLUE
ppt_75895	---NA---		HUB	BLUE
ppt_251689	---NA---		HUB	BLUE
ppt_208371	B9SP95tr=Microtubule-associated protein TORTIFOLIA1, putative Ricinus communis (Castor bean)	GO:0008017, GO:0005874	HUB	BLUE
ppt_238135	A9NWU5tr=Putative uncharacterized protein Picea sitchensis (Sitka spruce) (Pinus sitchensis)	GO:0006470, GO:0004722	HUB	BLUE
ppt_236383	Q9LV11sp=ATPase 11, plasma membrane-type Arabidopsis thaliana (Mouse-ear cress)	GO:0009651, GO:0051453, GO:0120029, GO:0005524, GO:0008553, GO:0016887, GO:0046872, GO:0005886, GO:0016021	HUB	BLUE
ppt_226089	A9NVW4tr=Putative uncharacterized protein Picea sitchensis (Sitka spruce) (Pinus sitchensis)	GO:0016020, GO:0016021	HUB	BLUE
ppt_88767	A0A022QXI0tr=Uncharacterized protein Erythranthe guttata (Yellow monkey flower) (Mimulus guttatus)		HUB	BLUE
ppt_115336	B8LMX8tr=Putative uncharacterized protein Picea sitchensis (Sitka spruce) (Pinus sitchensis)	GO:0007165, GO:0043531	HUB	BLUE
ppt_148010	B8LPP6tr=Putative uncharacterized protein Picea sitchensis (Sitka spruce) (Pinus sitchensis)	GO:0006355, GO:0003677, GO:0003700, GO:0005634	HUB	BLUE
ppt_248881	---NA---		HUB	BLUE
ppt_112481	---NA---		HUB	BLUE
ppt_124860	D8T797tr=ATP-binding cassette transporter Selaginella moellendorffii (Spikemoss)	GO:0000166, GO:0016020	HUB	BLUE
ppt_165301	A0A0D3F7Q5sp=Ammonium transporter Oryza barthii	GO:0072488, GO:0003779, GO:0003824, GO:0008519, GO:0005887	HUB	BLUE
ppt_87386	---NA---		HUB	BLUE
ppt_159835	EnsemblPlants:EMT06479} Aegilops tauschii (Tausch's goatgrass) (Aegilops squarrosa)		HUB	BLUE
ppt_121500	W9S5D1tr=Zinc finger protein ZAT4 Morus notabilis	GO:0003676	HUB	BLUE
ppt_208370	B9SP95tr=Microtubule-associated protein TORTIFOLIA1, putative Ricinus communis (Castor bean)	GO:0008017	HUB	BLUE
ppt_188424	A9NUB5tr=Putative uncharacterized protein Picea sitchensis (Sitka spruce) (Pinus sitchensis)		HUB	BLUE
ppt_133954	A9NUB5tr=Putative uncharacterized protein Picea sitchensis (Sitka spruce) (Pinus sitchensis)		HUB	BLUE
ppt_247140	V4SPX8tr=Uncharacterized protein Citrus clementina	GO:0016020	HUB	BLUE
ppt_72463	A0A151QR46tr=LINE-1 reverse transcriptase isogeny Cajanus cajan (Pigeon pea) (Cajanus indicus)	GO:0005992, GO:0006278, GO:0006355, GO:0090502, GO:0003676, GO:0003700, GO:0003824, GO:0003964, GO:0004523	HUB	BLUE
ppt_247144	V4SPX8tr=Uncharacterized protein Citrus clementina	GO:0016020	HUB	BLUE
ppt_175280	A0A0K0M6V7tr=APRN Pinus tabuliformis (Chinese pine) (Pinus leucosperma)	GO:0046658	HUB	BLUE
ppt_144766	---NA---		HUB	BLUE
ppt_157731	A0A199VI53tr=Multiple RNA-binding domain-containing protein 1 Ananas comosus (Pineapple) (Ananas ananas)	GO:0000381, GO:0045292, GO:0003676, GO:0003723, GO:0005634, GO:0005730, GO:0016607	HUB	BLUE
ppt_236377	Q9LV11sp=ATPase 11, plasma membrane-type Arabidopsis thaliana (Mouse-ear cress)	GO:0009651, GO:0051453, GO:0120029, GO:0005524, GO:0008553, GO:0016887, GO:0046872, GO:0005886, GO:0016021	HUB	BLUE
ppt_245220	---NA---		HUB	BLUE
ppt_247136	V4SPX8tr=Uncharacterized protein Citrus clementina	GO:0016020	HUB	BLUE
ppt_251139	O24247tr=Small heat shock protein Picea abies (Norway spruce) (Picea excelsa)		HUB	BLUE
ppt_81803	A9P1E8tr=Putative uncharacterized protein Picea sitchensis (Sitka spruce) (Pinus sitchensis)		HUB	BLUE
ppt_86911	C0PQE2tr=Putative uncharacterized protein Picea sitchensis (Sitka spruce) (Pinus sitchensis)	GO:0007165, GO:0043531	HUB	BLUE
ppt_121956	Q6L7J7tr=Harpin inducing protein 1-like 18 Nicotiana tabacum (Common tobacco)	GO:0110165	HUB	BLUE
ppt_168525	A0A0C9S5Y0tr=TSA: Wollemia nobilis Ref_Wollemi_Transcript_16136_1020 transcribed RNA sequence Wollemia nobilis		HUB	BLUE
ppt_151334	A9LY18tr=Putative F-box GID2 protein Selaginella moellendorffii (Spikemoss)	GO:0009740, GO:0019005	HUB	BLUE
ppt_143492	A0A151RTN0tr=Putative spermidine synthase Cajanus cajan (Pigeon pea) (Cajanus indicus)	GO:0009926, GO:0048759, GO:0010487, GO:0016768, GO:0005737	HUB	BLUE
ppt_121936	M8BWJ8tr=Disease resistance protein RGA2 Aegilops tauschii (Tausch's goatgrass) (Aegilops squarrosa)	GO:0006952, GO:0000166, GO:0005524, GO:0043531	HUB	BLUE
ppt_150909	---NA---		HUB	BLUE
ppt_52200	---NA---		HUB	BLUE
ppt_206231	A0A0C9RSS8sp=Glycosyltransferase Wollemia nobilis	GO:0008194, GO:0043231	HUB	BLUE
ppt_140844	A9NWN7tr=Putative uncharacterized protein Picea sitchensis (Sitka spruce) (Pinus sitchensis)	GO:0016020, GO:0016021	HUB	BLUE
ppt_201722	---NA---		HUB	BLUE
ppt_219007	---NA---		HUB	BLUE
ppt_80548	O04536sp=Probable galacturonosyltransferase-like 9 Arabidopsis thaliana (Mouse-ear cress)	GO:0006979, GO:0048354, GO:0048363, GO:0071668, GO:0047262, GO:0005783, GO:0005794, GO:0016020	HUB	BLUE
ppt_255461	A0A0B2P295tr=Cell division control protein 6 like Glycine soja (Wild soybean)	GO:0006260, GO:0033314, GO:0090304, GO:0003688, GO:0005634	HUB	BLUE
ppt_44792	A0A061GDD1tr=Alpha/beta-Hydrolases superfamily protein isoform 1 Theobroma cacao (Cacao) (Cocoa)	GO:0006629, GO:0000166, GO:0003924, GO:0005525, GO:0016787, GO:0016020, GO:0016021	HUB	BLUE
ppt_155247	B8LMR5tr=Putative uncharacterized protein Picea sitchensis (Sitka spruce) (Pinus sitchensis)	GO:0006355, GO:0003677, GO:0003700, GO:0005634	HUB	BLUE
ppt_220689	A4L7R7sp=Defensin-1 Pinus sylvestris (Scots pine)	GO:0050829, GO:0050832, GO:0005576	HUB	BLUE
ppt_129660	A0A061G286tr=Kinase superfamily protein, putative Theobroma cacao (Cacao) (Cocoa)	GO:0005488, GO:0016301	HUB	BLUE
ppt_202972	A0A151RIA8sp=Cytosine-specific methyltransferase Cajanus cajan (Pigeon pea) (Cajanus indicus)	GO:0032776, GO:0005488, GO:0008168	HUB	BLUE
ppt_121499	A0A0C9QS77tr=TSA: Wollemia nobilis Ref_Wollemi_Transcript_12293_1471 transcribed RNA sequence Wollemia nobilis	GO:0003676	HUB	BLUE
ppt_159837	EnsemblPlants:EMT06479} Aegilops tauschii (Tausch's goatgrass) (Aegilops squarrosa)		HUB	BLUE
ppt_144047	Q8L8J0tr=TIR/P-loop/LRR Pinus taeda (Loblolly pine)	GO:0007165	HUB	BLUE
ppt_138196	C0PQB7tr=Putative uncharacterized protein Picea sitchensis (Sitka spruce) (Pinus sitchensis)	GO:0043531	HUB	BLUE
ppt_245221	---NA---		HUB	BLUE
ppt_144050	Q8L8J0tr=TIR/P-loop/LRR Pinus taeda (Loblolly pine)	GO:0007165	HUB	BLUE
ppt_239413	---NA---		HUB	BLUE
ppt_62833	B8LKN6tr=Putative uncharacterized protein Picea sitchensis (Sitka spruce) (Pinus sitchensis)		HUB	BLUE
ppt_178064	Q9SS01sp=Benzoate--CoA ligase, peroxisomal Arabidopsis thaliana (Mouse-ear cress)	GO:0006629, GO:0019761, GO:0018858, GO:0005777	HUB	BLUE
ppt_165310	X2D7C6sp=Ammonium transporter Pinus pinaster (Maritime pine)	GO:0072488, GO:0008519, GO:0016021	HUB	BLUE
ppt_141064	A0A061FI70tr=Kinase superfamily protein Theobroma cacao (Cacao) (Cocoa)	GO:0006468, GO:0016310, GO:0046777, GO:0004672, GO:0004674, GO:0005524, GO:0016301, GO:0005886, GO:0016020, GO:0016021	HUB	BLUE
ppt_80550	O04536sp=Probable galacturonosyltransferase-like 9 Arabidopsis thaliana (Mouse-ear cress)	GO:0006979, GO:0048354, GO:0048363, GO:0071668, GO:0047262, GO:0005783, GO:0005794, GO:0016020	HUB	BLUE
ppt_133917	---NA---		HUB	BLUE
ppt_177336	A9SUD4tr=Predicted protein Physcomitrella patens subsp. patens (Moss)		HUB	BLUE
ppt_107810	A9NX95tr=Putative uncharacterized protein Picea sitchensis (Sitka spruce) (Pinus sitchensis)	GO:0016020, GO:0016021	HUB	BLUE
ppt_159834	EnsemblPlants:EMT06479} Aegilops tauschii (Tausch's goatgrass) (Aegilops squarrosa)		HUB	BLUE
ppt_219010	---NA---		HUB	BLUE
ppt_176928	---NA---		HUB	BLUE
ppt_86920	C0PQE2tr=Putative uncharacterized protein Picea sitchensis (Sitka spruce) (Pinus sitchensis)	GO:0007165, GO:0043531	HUB	BLUE
ppt_255459	A0A0B2P295tr=Cell division control protein 6 like Glycine soja (Wild soybean)	GO:0000162, GO:0006270, GO:0006396, GO:0033314, GO:0051301, GO:0003688, GO:0004049, GO:0005634	HUB	BLUE
ppt_52621	A0A0C9QWW5sp=3-ketoacyl-CoA synthase Wollemia nobilis	GO:0006633, GO:0016747, GO:0016021	HUB	BLUE
ppt_36315	D5A9Z3tr=Putative uncharacterized protein Picea sitchensis (Sitka spruce) (Pinus sitchensis)		HUB	BLUE
ppt_157732	A0A199VI53tr=Multiple RNA-binding domain-containing protein 1 Ananas comosus (Pineapple) (Ananas ananas)	GO:0000381, GO:0045292, GO:0003676, GO:0003723, GO:0005634, GO:0005730, GO:0016607	HUB	BLUE
ppt_78193	A9NSW3tr=Putative uncharacterized protein Picea sitchensis (Sitka spruce) (Pinus sitchensis)		HUB	BLUE
ppt_55432	A0A0L9V7N1tr=Uncharacterized protein Phaseolus angularis (Azuki bean) (Vigna angularis)	GO:0016491, GO:0046872, GO:0016020	HUB	BLUE
ppt_112472	---NA---		HUB	BLUE
ppt_242270	W1PX44tr=Uncharacterized protein Amborella trichopoda	GO:0031222, GO:0045493, GO:0009044, GO:0046556, GO:0005773, GO:0009505	HUB	BLUE
ppt_122387	A9NM48tr=Putative uncharacterized protein Picea sitchensis (Sitka spruce) (Pinus sitchensis)	GO:0006470, GO:0004722, GO:0043169	HUB	BLUE
ppt_118237	---NA---		HUB	BLUE
ppt_164566	K4BX30tr=Uncharacterized protein Solanum lycopersicum (Tomato) (Lycopersicon esculentum)		HUB	BLUE
ppt_157341	A0A0K0M726tr=MET Pinus tabuliformis (Chinese pine) (Pinus leucosperma)	GO:0016740	HUB	BLUE
ppt_103620	D7TIT6tr=Putative uncharacterized protein Vitis vinifera (Grape)	GO:0006511, GO:0016567, GO:0046872, GO:0061630, GO:0005634	HUB	BLUE
ppt_199532	A0A061GK64tr=IQ-domain 6 Theobroma cacao (Cacao) (Cocoa)	GO:0005634	HUB	BLUE
ppt_226088	A9NVW4tr=Putative uncharacterized protein Picea sitchensis (Sitka spruce) (Pinus sitchensis)	GO:0016020, GO:0016021	HUB	BLUE
ppt_139664	A0A0K0M765tr=ZF1 Pinus tabuliformis (Chinese pine) (Pinus leucosperma)	GO:0016567, GO:0004842, GO:0008270, GO:0016021	HUB	BLUE
ppt_220687	A4L7R7sp=Defensin-1 Pinus sylvestris (Scots pine)	GO:0050829, GO:0050832, GO:0005576	HUB	BLUE
ppt_124857	D8T797tr=ATP-binding cassette transporter Selaginella moellendorffii (Spikemoss)	GO:0005524, GO:0016887, GO:0016021	HUB	BLUE
ppt_208750	---NA---		HUB	BLUE
ppt_115865	---NA---		HUB	BLUE
ppt_232385	A0A061EDD1tr=UPF0392 protein RCOM_0530710 isoform 2 Theobroma cacao (Cacao) (Cocoa)	GO:0016740, GO:0016757, GO:0046872, GO:0016020, GO:0016021	HUB	BLUE
ppt_218663	---NA---		HUB	BLUE
ppt_215662	A0A072VCC9tr=F-box/FBD/LRR protein Medicago truncatula (Barrel medic) (Medicago tribuloides)	GO:0016874, GO:0016020, GO:0016021	HUB	BLUE
ppt_118744	A9NUR3tr=Putative uncharacterized protein Picea sitchensis (Sitka spruce) (Pinus sitchensis)		HUB	BLUE
ppt_171237	T1SFX4tr=ERF-like Tarenaya spinosa	GO:0006355, GO:0003677, GO:0003700, GO:0005634	HUB	BLUE
ppt_218790	Q9ZSE0tr=PrMC3 Pinus radiata (Monterey pine) (Pinus insignis)	GO:0016787	HUB	BLUE
ppt_87356	A0A0C9S6H0sp=Glycosyltransferase Wollemia nobilis	GO:0016758	HUB	BLUE
ppt_255556	A9NMQ9tr=Putative uncharacterized protein Picea sitchensis (Sitka spruce) (Pinus sitchensis)	GO:0030247, GO:0016020, GO:0016021	HUB	BLUE
ppt_106094	A9T5I8tr=Predicted protein Physcomitrella patens subsp. patens (Moss)		HUB	BLUE
ppt_180000	---NA---		HUB	BLUE
ppt_270506	---NA---		HUB	BLUE
ppt_139662	A0A0K0M765tr=ZF1 Pinus tabuliformis (Chinese pine) (Pinus leucosperma)	GO:0016567, GO:0004842, GO:0008270, GO:0046872, GO:0016020, GO:0016021	HUB	BLUE
ppt_163802	B9RA95tr=DNA binding protein, putative Ricinus communis (Castor bean)	GO:0006468, GO:0004672, GO:0005524, GO:0008353, GO:0016740	HUB	BLUE
ppt_247143	V4SPX8tr=Uncharacterized protein Citrus clementina	GO:0016020	HUB	BLUE
ppt_204056	A0A199UKP8tr=Pathogenesis-related protein 1C Ananas comosus (Pineapple) (Ananas ananas)	GO:0005615	HUB	BLUE
ppt_232386	A0A061EDD1tr=UPF0392 protein RCOM_0530710 isoform 2 Theobroma cacao (Cacao) (Cocoa)	GO:0016740, GO:0016757, GO:0046872, GO:0016020, GO:0016021	HUB	BLUE
ppt_51249	---NA---		HUB	BLUE
ppt_219009	---NA---		HUB	BLUE
ppt_154590	B8LNZ1tr=Putative uncharacterized protein Picea sitchensis (Sitka spruce) (Pinus sitchensis)	GO:0030001, GO:0046872	HUB	BLUE
ppt_37547	A5AK27tr=Putative uncharacterized protein Vitis vinifera (Grape)	GO:0006281, GO:0090305, GO:0003677, GO:0004519	HUB	BLUE
ppt_57934	B8LQA8tr=Putative uncharacterized protein Picea sitchensis (Sitka spruce) (Pinus sitchensis)	GO:0008270	HUB	BLUE
ppt_158132	A0A0B2RGD5tr=Histone H3.3 Glycine soja (Wild soybean)	GO:0003677, GO:0046982, GO:0000786, GO:0005634, GO:0010369	HUB	BLUE
ppt_151198	A0A0C9QS87tr=TSA: Wollemia nobilis Ref_Wollemi_Transcript_12233_1915 transcribed RNA sequence Wollemia nobilis	GO:0006817, GO:0055085, GO:0005315, GO:0016021	HUB	BLUE
ppt_257564	A0A078HP97sp=Auxin efflux carrier component Brassica napus (Rape)	GO:0009630, GO:0009734, GO:0009926, GO:0010015, GO:0010315, GO:0048364, GO:0055085, GO:0010329, GO:0016020, GO:0016021	HUB	BLUE
ppt_122388	A9NM48tr=Putative uncharacterized protein Picea sitchensis (Sitka spruce) (Pinus sitchensis)	GO:0006470, GO:0004722, GO:0043169	HUB	BLUE
ppt_69813	A9SAC3tr=Predicted protein Physcomitrella patens subsp. patens (Moss)	GO:0055114, GO:0005507, GO:0016491, GO:0005576, GO:0009506, GO:0016021	HUB	BLUE
ppt_112470	---NA---		HUB	BLUE
ppt_79826	B9HU77tr=Uncharacterized protein Populus trichocarpa (Western balsam poplar) (Populus balsamifera subsp. trichocarpa)		HUB	BLUE
ppt_238133	A9NWU5tr=Putative uncharacterized protein Picea sitchensis (Sitka spruce) (Pinus sitchensis)	GO:0006470, GO:0004722	HUB	BLUE
ppt_204110	A0A0B0N7L2tr=Protein RRNAD1 Gossypium arboreum (Tree cotton) (Gossypium nanking)	GO:0032259, GO:0008168, GO:0016740, GO:0005575	HUB	BLUE
ppt_49472	Q42667sp=Phenylalanine ammonia-lyase Citrus limon (Lemon) (Citrus medica var. limon)	GO:0006559, GO:0009800, GO:0045548, GO:0005737	HUB	BLUE
ppt_237677	W1PP92tr=Uncharacterized protein Amborella trichopoda	GO:0016020, GO:0016021	HUB	BLUE
ppt_141891	A0A0K9NYA1tr=Calcium-binding protein CML42 Zostera marina (Eelgrass)	GO:0005509	HUB	BLUE
ppt_137262	B8LQ56tr=Putative uncharacterized protein Picea sitchensis (Sitka spruce) (Pinus sitchensis)		HUB	BLUE
ppt_134009	---NA---		HUB	BLUE
ppt_147194	---NA---		HUB	BLUE
ppt_234594	Q43731sp=Peroxidase 50 Arabidopsis thaliana (Mouse-ear cress)	GO:0008152, GO:0009987, GO:0050896, GO:0005515, GO:0016491, GO:0005737	HUB	BLUE
ppt_133953	A9NUB5tr=Putative uncharacterized protein Picea sitchensis (Sitka spruce) (Pinus sitchensis)		HUB	BLUE
ppt_146023	---NA---		HUB	BLUE
ppt_252175	B8LKC3tr=Putative uncharacterized protein Picea sitchensis (Sitka spruce) (Pinus sitchensis)	GO:0043531	HUB	BLUE
ppt_84623	---NA---		HUB	BLUE
ppt_144238	A0A1D1ZJK8tr=Putative pectinesterase 53 Anthurium amnicola	GO:0042545, GO:0045490, GO:0030599, GO:0045330, GO:0110165	HUB	BLUE
ppt_60090	Q40862tr=Late embryogenesis abundant protein Picea glauca (White spruce) (Pinus glauca)		HUB	BROWN
ppt_132252	---NA---		HUB	BROWN
ppt_215701	A0A176VW85tr=Uncharacterized protein Marchantia polymorpha subsp. polymorpha	GO:0046872, GO:0005576	HUB	BROWN
ppt_132263	---NA---		HUB	BROWN
ppt_132258	---NA---		HUB	BROWN
ppt_122568	---NA---		HUB	BROWN
ppt_202176	A0A0C9QPK0tr=TSA: Wollemia nobilis Ref_Wollemi_Transcript_14653_2213 transcribed RNA sequence Wollemia nobilis	GO:0006468, GO:0004672, GO:0005524, GO:0016020, GO:0016021	HUB	BROWN
ppt_132260	---NA---		HUB	BROWN
ppt_93453	Q40862tr=Late embryogenesis abundant protein Picea glauca (White spruce) (Pinus glauca)		HUB	BROWN
ppt_215695	A0A176VW85tr=Uncharacterized protein Marchantia polymorpha subsp. polymorpha	GO:0046872, GO:0005576	HUB	BROWN
ppt_255966	---NA---		HUB	BROWN
ppt_255964	---NA---		HUB	BROWN
ppt_89688	A0A176VTI7tr=Uncharacterized protein Marchantia polymorpha subsp. polymorpha	GO:0030145, GO:0045735, GO:0046872, GO:0005576, GO:0005618, GO:0048046	HUB	BROWN
ppt_5878	A0A078HG47tr=BnaA03g11550D protein Brassica napus (Rape)	GO:0016020, GO:0016021	HUB	BROWN
ppt_132257	---NA---		HUB	BROWN
ppt_235762	A0A0K8TUN5tr=Cytochrome P450 CYP750A10 Picea glauca (White spruce) (Pinus glauca)	GO:0055114, GO:0004497, GO:0005506, GO:0016705, GO:0020037, GO:0016021	HUB	BROWN
ppt_215696	A0A176VW85tr=Uncharacterized protein Marchantia polymorpha subsp. polymorpha	GO:0046872, GO:0005576	HUB	BROWN
ppt_187663	---NA---		HUB	BROWN
ppt_215697	A0A176VW85tr=Uncharacterized protein Marchantia polymorpha subsp. polymorpha	GO:0046872, GO:0005576	HUB	BROWN
ppt_215705	A0A176VW85tr=Uncharacterized protein Marchantia polymorpha subsp. polymorpha	GO:0046872, GO:0005576	HUB	BROWN
ppt_132255	---NA---		HUB	BROWN
ppt_75182	Q93V93sp=Peroxidase 44 Arabidopsis thaliana (Mouse-ear cress)	GO:0016491, GO:0110165	HUB	BROWN
ppt_132254	---NA---		HUB	BROWN
ppt_215699	A0A176VW85tr=Uncharacterized protein Marchantia polymorpha subsp. polymorpha	GO:0046872, GO:0005576	HUB	BROWN
ppt_215702	A0A176VW85tr=Uncharacterized protein Marchantia polymorpha subsp. polymorpha	GO:0046872, GO:0005576	HUB	BROWN
ppt_51799	---NA---		HUB	BROWN
ppt_72320	A0A061GQH8tr=STS14 protein, putative Theobroma cacao (Cacao) (Cocoa)	GO:0016740, GO:0005615	HUB	BROWN
ppt_114796	Q40862tr=Late embryogenesis abundant protein Picea glauca (White spruce) (Pinus glauca)		HUB	BROWN
ppt_187664	---NA---		HUB	BROWN
ppt_130641	D3IZ06tr=Thaumatin-like protein L2 Pinus monticola (Western white pine) (Strobus monticola)	GO:0016021	HUB	BROWN
ppt_220543	P19171sp=Basic endochitinase B Arabidopsis thaliana (Mouse-ear cress)	GO:0005975, GO:0006032, GO:0016998, GO:0046686, GO:0050832, GO:0004568, GO:0005774, GO:0005829	HUB	BROWN
ppt_132259	---NA---		HUB	BROWN
ppt_81726	---NA---		HUB	BROWN
ppt_132256	---NA---		HUB	BROWN
ppt_219760	A9NW40tr=Putative uncharacterized protein Picea sitchensis (Sitka spruce) (Pinus sitchensis)	GO:0016491, GO:0050660	HUB	BROWN
ppt_255967	---NA---		HUB	BROWN
ppt_130609	---NA---		HUB	BROWN
ppt_114803	Q40862tr=Late embryogenesis abundant protein Picea glauca (White spruce) (Pinus glauca)		HUB	BROWN
ppt_113012	A0A0K8TUN5tr=Cytochrome P450 CYP750A10 Picea glauca (White spruce) (Pinus glauca)	GO:0055114, GO:0004497, GO:0005506, GO:0016705, GO:0020037, GO:0016021	HUB	BROWN
ppt_117819	---NA---		HUB	BROWN
ppt_208603	P18632sp=Pectate lyase 1 Cryptomeria japonica (Japanese cedar) (Cupressus japonica)	GO:0016829	HUB	BROWN
ppt_90973	---NA---		HUB	BROWN
ppt_111344	---NA---		HUB	BROWN
ppt_114798	Q40862tr=Late embryogenesis abundant protein Picea glauca (White spruce) (Pinus glauca)		HUB	BROWN
ppt_132251	---NA---		HUB	BROWN
ppt_278857	---NA---		HUB	BROWN
ppt_255965	---NA---		HUB	BROWN
ppt_130608	---NA---		HUB	BROWN
ppt_90970	---NA---		HUB	BROWN
ppt_100068	A0A0G7ZNS9tr=Cytochrome P450 CYP750A26 Picea glauca (White spruce) (Pinus glauca)	GO:0055114, GO:0004497, GO:0005506, GO:0016705, GO:0020037, GO:0016021	HUB	BROWN
ppt_74927	---NA---		HUB	BROWN
ppt_130607	---NA---		HUB	BROWN
ppt_169536	---NA---		HUB	BROWN
ppt_130606	---NA---		HUB	BROWN
ppt_263823	---NA---		HUB	BROWN
ppt_207443	Q40374sp=Pathogenesis-related protein PR-1 Medicago truncatula (Barrel medic) (Medicago tribuloides)	GO:0005615	HUB	BROWN
ppt_132261	---NA---		HUB	BROWN
ppt_219761	A9NW40tr=Putative uncharacterized protein Picea sitchensis (Sitka spruce) (Pinus sitchensis)	GO:0016491, GO:0050660	HUB	BROWN
ppt_220537	C0LNR1tr=Chitinase Ib Chimonanthus praecox	GO:0005975, GO:0006032, GO:0016998, GO:0004568, GO:0008061	HUB	BROWN
ppt_255968	---NA---		HUB	BROWN
ppt_172624	G9B4E9tr=Class I chitinase Pinus contorta (Shore pine) (Lodgepole pine)	GO:0005975, GO:0006032, GO:0016998, GO:0004568, GO:0008061	HUB	BROWN
ppt_177674	---NA---		HUB	BROWN
ppt_230636	---NA---		HUB	BROWN
ppt_113009	A0A0K8TUN5tr=Cytochrome P450 CYP750A10 Picea glauca (White spruce) (Pinus glauca)	GO:0055114, GO:0004497, GO:0005506, GO:0016705, GO:0020037, GO:0016021	HUB	BROWN
ppt_168203	A0A0K0M6X9tr=GASA2 Pinus tabuliformis (Chinese pine) (Pinus leucosperma)		HUB	BROWN
ppt_19084	A0A151T6R4tr=Uncharacterized protein Cajanus cajan (Pigeon pea) (Cajanus indicus)		HUB	BROWN
ppt_90972	---NA---		HUB	BROWN
ppt_254870	A0A199V5P9tr=Aldehyde dehydrogenase family 2 member C4 Ananas comosus (Pineapple) (Ananas ananas)	GO:0055114, GO:0016620	HUB	BROWN
ppt_130612	---NA---		HUB	BROWN
ppt_186897	G9B4E9tr=Class I chitinase Pinus contorta (Shore pine) (Lodgepole pine)	GO:0005975, GO:0006032, GO:0016998, GO:0004568, GO:0008061	HUB	BROWN
ppt_119597	---NA---		HUB	BROWN
ppt_226341	---NA---		HUB	BROWN
ppt_241345	A0A167V901tr=Transcription factor MYB30 Picea abies (Norway spruce) (Picea excelsa)	GO:0003677, GO:0005634	HUB	BROWN
ppt_240762	B9IM28tr=Pathogenesis-related family protein Populus trichocarpa (Western balsam poplar) (Populus balsamifera subsp. trichocarpa)	GO:0005576, GO:0005615	HUB	BROWN
ppt_165120	---NA---		HUB	BROWN
ppt_130611	---NA---		HUB	BROWN
ppt_74931	---NA---		HUB	BROWN
ppt_74929	---NA---		HUB	BROWN
ppt_114805	Q40862tr=Late embryogenesis abundant protein Picea glauca (White spruce) (Pinus glauca)		HUB	BROWN
ppt_255969	---NA---		HUB	BROWN
ppt_225971	---NA---		HUB	BROWN
ppt_119301	A0A0K8TUN5tr=Cytochrome P450 CYP750A10 Picea glauca (White spruce) (Pinus glauca)	GO:0055114, GO:0004497, GO:0005506, GO:0016705, GO:0020037, GO:0016021	HUB	BROWN
ppt_238450	---NA---		HUB	BROWN
ppt_68345	---NA---		HUB	BROWN
ppt_183270	---NA---		HUB	BROWN
ppt_53320	D3IZ10tr=Thaumatin-like protein L6 Pinus monticola (Western white pine) (Strobus monticola)	GO:0016021	HUB	BROWN
ppt_144739	Q6WSS1tr=Class IV chitinase Chia4-Pa1.3 Picea abies (Norway spruce) (Picea excelsa)	GO:0005975, GO:0006032, GO:0016998, GO:0004568, GO:0008061	HUB	BROWN
ppt_67345	---NA---		HUB	BROWN
ppt_235763	A0A0K8TUN5tr=Cytochrome P450 CYP750A10 Picea glauca (White spruce) (Pinus glauca)	GO:0055114, GO:0004497, GO:0005506, GO:0016705, GO:0020037, GO:0016021	HUB	BROWN
ppt_144730	D7P710tr=Class IV chitinase 4-4 Pseudotsuga menziesii (Douglas-fir) (Abies menziesii)	GO:0005975, GO:0006032, GO:0016998, GO:0004568, GO:0008061	HUB	BROWN
ppt_165119	---NA---		HUB	BROWN
ppt_113013	A0A0K8TUN5tr=Cytochrome P450 CYP750A10 Picea glauca (White spruce) (Pinus glauca)	GO:0055114, GO:0004497, GO:0005506, GO:0016705, GO:0020037, GO:0016021	HUB	BROWN
ppt_192238	A0A0B2PVC7tr=Protein BEARSKIN1 Glycine soja (Wild soybean)	GO:0006355, GO:0003677, GO:0005634	HUB	BROWN
ppt_255970	---NA---		HUB	BROWN
ppt_186900	Q6WSS1tr=Class IV chitinase Chia4-Pa1.3 Picea abies (Norway spruce) (Picea excelsa)	GO:0005975, GO:0006032, GO:0016998, GO:0004568, GO:0008061	HUB	BROWN
ppt_114800	Q40862tr=Late embryogenesis abundant protein Picea glauca (White spruce) (Pinus glauca)		HUB	BROWN
ppt_148739	A0A0C9RX28tr=TSA: Wollemia nobilis Ref_Wollemi_Transcript_7540_2252 transcribed RNA sequence Wollemia nobilis	GO:0050896	HUB	BROWN
ppt_99795	---NA---		HUB	BROWN
ppt_100065	A0A0G7ZNR1tr=Cytochrome P450 CYP750A27v2 Picea glauca (White spruce) (Pinus glauca)	GO:0055114, GO:0004497, GO:0005506, GO:0016705, GO:0020037, GO:0016021	HUB	BROWN
ppt_130635	D3IZ06tr=Thaumatin-like protein L2 Pinus monticola (Western white pine) (Strobus monticola)	GO:0016021	HUB	BROWN
ppt_165121	---NA---		HUB	BROWN
ppt_53319	D3IZ10tr=Thaumatin-like protein L6 Pinus monticola (Western white pine) (Strobus monticola)	GO:0016021	HUB	BROWN
ppt_196966	A0A061DYG7tr=SAUR-like auxin-responsive protein family Theobroma cacao (Cacao) (Cocoa)	GO:0009958, GO:0060918, GO:0090057, GO:0005737	HUB	BROWN
ppt_144742	Q6WSS1tr=Class IV chitinase Chia4-Pa1.3 Picea abies (Norway spruce) (Picea excelsa)	GO:0005975, GO:0006032, GO:0016998, GO:0004568, GO:0008061	HUB	BROWN
ppt_115976	Q40862tr=Late embryogenesis abundant protein Picea glauca (White spruce) (Pinus glauca)		HUB	BROWN
ppt_168204	A0A0K0M6X9tr=GASA2 Pinus tabuliformis (Chinese pine) (Pinus leucosperma)		HUB	BROWN
ppt_53318	D3IZ06tr=Thaumatin-like protein L2 Pinus monticola (Western white pine) (Strobus monticola)	GO:0016021	HUB	BROWN
ppt_126274	A0A0C9SA39sp=Purple acid phosphatase Wollemia nobilis	GO:0016311, GO:0003993, GO:0046872, GO:0016020	HUB	BROWN
ppt_130638	D3IZ06tr=Thaumatin-like protein L2 Pinus monticola (Western white pine) (Strobus monticola)	GO:0016021	HUB	BROWN
ppt_230638	---NA---		HUB	BROWN
ppt_221957	---NA---		HUB	BROWN
ppt_119595	---NA---		HUB	BROWN
ppt_174898	---NA---		HUB	BROWN
ppt_195969	---NA---		HUB	BROWN
ppt_44233	A0A061F976tr=Pathogenesis-related protein P2 Theobroma cacao (Cacao) (Cocoa)	GO:0006468, GO:0042742, GO:0050832, GO:0004672, GO:0005524	HUB	BROWN
ppt_114799	Q40862tr=Late embryogenesis abundant protein Picea glauca (White spruce) (Pinus glauca)		HUB	BROWN
ppt_221960	---NA---		HUB	BROWN
ppt_199094	B8QVH4tr=Chitinase Zea mays subsp. parviglumis (Balsas teosinte)	GO:0005975, GO:0006032, GO:0016998, GO:0004568, GO:0008061	HUB	BROWN
ppt_195970	---NA---		HUB	BROWN
ppt_114795	Q40862tr=Late embryogenesis abundant protein Picea glauca (White spruce) (Pinus glauca)		HUB	BROWN
ppt_132253	---NA---		HUB	BROWN
ppt_102335	A0A0C9S8A9tr=TSA: Wollemia nobilis Ref_Wollemi_Transcript_11827_1539 transcribed RNA sequence Wollemia nobilis	GO:0006508, GO:0004180, GO:0009002, GO:0016787	HUB	BROWN
ppt_221961	---NA---		HUB	BROWN
ppt_110023	D7P710tr=Class IV chitinase 4-4 Pseudotsuga menziesii (Douglas-fir) (Abies menziesii)	GO:0009057, GO:0016798	HUB	BROWN
ppt_175551	---NA---		HUB	BROWN
ppt_144738	Q6WSS1tr=Class IV chitinase Chia4-Pa1.3 Picea abies (Norway spruce) (Picea excelsa)	GO:0005975, GO:0006032, GO:0016998, GO:0004568, GO:0008061	HUB	BROWN
ppt_100303	A2IA39tr=ACC synthase Picea engelmannii x Picea glauca	GO:0009058, GO:0003824, GO:0030170	HUB	BROWN
ppt_230637	---NA---		HUB	BROWN
ppt_212066	A0A0D9WWQ9tr=Uncharacterized protein Leersia perrieri	GO:0016787	HUB	BROWN
ppt_168205	A0A0K0M6X9tr=GASA2 Pinus tabuliformis (Chinese pine) (Pinus leucosperma)		HUB	BROWN
ppt_144740	Q6WSS1tr=Class IV chitinase Chia4-Pa1.3 Picea abies (Norway spruce) (Picea excelsa)	GO:0005975, GO:0006032, GO:0016998, GO:0004568, GO:0008061	HUB	BROWN
ppt_221953	---NA---		HUB	BROWN
ppt_194908	A0A0C9QR68tr=TSA: Wollemia nobilis Ref_Wollemi_Transcript_13132_1327 transcribed RNA sequence Wollemia nobilis	GO:0005975, GO:0004553	HUB	BROWN
ppt_203180	---NA---		HUB	BROWN
ppt_226630	A0A0C9QR38tr=TSA: Wollemia nobilis Ref_Wollemi_Transcript_13270_2450 transcribed RNA sequence Wollemia nobilis	GO:0006508, GO:0004252	HUB	BROWN
ppt_194910	A0A0C9QR68tr=TSA: Wollemia nobilis Ref_Wollemi_Transcript_13132_1327 transcribed RNA sequence Wollemia nobilis	GO:0005975, GO:0004553	HUB	BROWN
ppt_144727	G9B4E9tr=Class I chitinase Pinus contorta (Shore pine) (Lodgepole pine)	GO:0005975, GO:0006032, GO:0016998, GO:0004568, GO:0008061	HUB	BROWN
ppt_214836	A0A199VI17tr=Zinc transporter 2 Ananas comosus (Pineapple) (Ananas ananas)	GO:0030001, GO:0055085, GO:0046873, GO:0016021	HUB	BROWN
ppt_74930	---NA---		HUB	BROWN
ppt_95570	A0A0C9S4Z8tr=TSA: Wollemia nobilis Ref_Wollemi_Transcript_13508_1027 transcribed RNA sequence Wollemia nobilis	GO:0009057	HUB	BROWN
ppt_144741	Q6WSS1tr=Class IV chitinase Chia4-Pa1.3 Picea abies (Norway spruce) (Picea excelsa)	GO:0005975, GO:0006032, GO:0016998, GO:0004568, GO:0008061	HUB	BROWN
ppt_202174	A0A0C9QPK0tr=TSA: Wollemia nobilis Ref_Wollemi_Transcript_14653_2213 transcribed RNA sequence Wollemia nobilis	GO:0006468, GO:0004672, GO:0005524, GO:0016020, GO:0016021	HUB	BROWN
ppt_221956	---NA---		HUB	BROWN
ppt_126359	A4ZDL6sp=Antifungal protein ginkbilobin-2 Ginkgo biloba (Ginkgo) (Maidenhair tree)	GO:0009737, GO:0012502, GO:0031640, GO:0042742, GO:0050832, GO:0003779, GO:0005537, GO:0019828, GO:0005615	HUB	BROWN
ppt_221955	---NA---		HUB	BROWN
ppt_196965	A0A061DYG7tr=SAUR-like auxin-responsive protein family Theobroma cacao (Cacao) (Cocoa)	GO:0007275, GO:0050896, GO:0065007, GO:0005737	HUB	BROWN
ppt_131745	---NA---		HUB	BROWN
ppt_111335	A9NTH7tr=Putative uncharacterized protein Picea sitchensis (Sitka spruce) (Pinus sitchensis)		HUB	BROWN
ppt_110024	D7P710tr=Class IV chitinase 4-4 Pseudotsuga menziesii (Douglas-fir) (Abies menziesii)	GO:0005975, GO:0006032, GO:0016998, GO:0004568, GO:0008061	HUB	BROWN
ppt_107102	---NA---		HUB	BROWN
ppt_203221	---NA---		HUB	BROWN
ppt_183271	---NA---		HUB	BROWN
ppt_248299	Q4W6L6tr=Chitinase A Cycas revoluta (Sago palm)	GO:0005975, GO:0006032, GO:0009651, GO:0009737, GO:0009753, GO:0008061, GO:0008843, GO:0035885, GO:0005576, GO:0005618	HUB	BROWN
ppt_49127	A5C1R8tr=Putative uncharacterized protein Vitis vinifera (Grape)		HUB	BROWN
ppt_239125	---NA---		HUB	BROWN
ppt_270841	---NA---		HUB	BROWN
ppt_252738	---NA---		HUB	BROWN
ppt_221958	---NA---		HUB	BROWN
ppt_140067	E7EAQ2tr=Asparagine synthetase Pinus pinaster (Maritime pine)	GO:0006529, GO:0006541, GO:0004066, GO:0005524, GO:0005829	HUB	BROWN
ppt_203219	---NA---		HUB	BROWN
ppt_140060	E7EAQ2tr=Asparagine synthetase Pinus pinaster (Maritime pine)	GO:0006529, GO:0006541, GO:0004066, GO:0005524, GO:0005829	HUB	BROWN
ppt_196963	A0A061DYG7tr=SAUR-like auxin-responsive protein family Theobroma cacao (Cacao) (Cocoa)	GO:0009958, GO:0060918, GO:0090057, GO:0005737	HUB	BROWN
ppt_152157	---NA---		HUB	BROWN
ppt_199091	B8QVL7tr=Chitinase Zea mays subsp. parviglumis (Balsas teosinte)	GO:0005975, GO:0006032, GO:0016998, GO:0004568, GO:0008061	HUB	BROWN
ppt_186903	Q6WSS0tr=Class IV chitinase Chia4-Pa1.1 Picea abies (Norway spruce) (Picea excelsa)	GO:0005975, GO:0006032, GO:0016998, GO:0004568, GO:0008061	HUB	BROWN
ppt_47948	---NA---		HUB	BROWN
ppt_140062	E7EAQ2tr=Asparagine synthetase Pinus pinaster (Maritime pine)	GO:0006529, GO:0006541, GO:0004066, GO:0005524, GO:0005829	HUB	BROWN
ppt_131042	Q9LV77sp=Asparagine synthetase	GO:0008652, GO:0042538, GO:0097164, GO:1901605, GO:0016874, GO:0005829, GO:0009506	HUB	BROWN
ppt_130642	D3IZ06tr=Thaumatin-like protein L2 Pinus monticola (Western white pine) (Strobus monticola)	GO:0016021	HUB	BROWN
ppt_250085	A0A0C9S8A9tr=TSA: Wollemia nobilis Ref_Wollemi_Transcript_11827_1539 transcribed RNA sequence Wollemia nobilis		HUB	BROWN
ppt_203185	---NA---		HUB	BROWN
ppt_189077	---NA---		HUB	BROWN
ppt_144729	D7P710tr=Class IV chitinase 4-4 Pseudotsuga menziesii (Douglas-fir) (Abies menziesii)	GO:0005975, GO:0006032, GO:0016998, GO:0004568, GO:0008061	HUB	BROWN
ppt_119382	---NA---		HUB	BROWN
ppt_148738	---NA---		HUB	BROWN
ppt_66098	A5CAA2tr=Putative uncharacterized protein Vitis vinifera (Grape)		HUB	BROWN
ppt_140064	E7EAQ2tr=Asparagine synthetase Pinus pinaster (Maritime pine)	GO:0006529, GO:0006541, GO:0004066, GO:0005524, GO:0005829	HUB	BROWN
ppt_203183	---NA---		HUB	BROWN
ppt_214833	---NA---		HUB	BROWN
ppt_252737	---NA---		HUB	BROWN
ppt_168202	A0A0K0M6X9tr=GASA2 Pinus tabuliformis (Chinese pine) (Pinus leucosperma)		HUB	BROWN
ppt_183272	---NA---		HUB	BROWN
ppt_140059	E7EAQ2tr=Asparagine synthetase Pinus pinaster (Maritime pine)	GO:0006529, GO:0006541, GO:0004066, GO:0005524, GO:0005829	HUB	BROWN
ppt_140066	E7EAQ2tr=Asparagine synthetase Pinus pinaster (Maritime pine)	GO:0006529, GO:0006541, GO:0004066, GO:0005524, GO:0005829	HUB	BROWN
ppt_131746	---NA---		HUB	BROWN
ppt_100302	A2IA40tr=ACC synthase Picea engelmannii x Picea glauca	GO:0009058, GO:0003824, GO:0008483, GO:0016740, GO:0030170	HUB	BROWN
ppt_230640	---NA---		HUB	BROWN
ppt_240666	---NA---		HUB	BROWN
ppt_194909	A0A0C9QR68tr=TSA: Wollemia nobilis Ref_Wollemi_Transcript_13132_1327 transcribed RNA sequence Wollemia nobilis	GO:0005975, GO:0004553	HUB	BROWN
ppt_99796	---NA---		HUB	BROWN
ppt_66097	Q10QE5tr=Retrotransposon protein, putative, unclassified Oryza sativa subsp. japonica (Rice)	GO:0050794, GO:0050896, GO:0005488	HUB	BROWN
ppt_266131	A0A1D5RW36tr=Uncharacterized protein Triticum aestivum (Wheat)		HUB	BROWN
ppt_66100	A5BNU9tr=Putative uncharacterized protein Vitis vinifera (Grape)	GO:0031047, GO:0031123, GO:0042868, GO:0045892, GO:0060968, GO:0003729	HUB	BROWN
ppt_44239	A0A061FPZ6tr=Pathogenesis-related protein P2 Theobroma cacao (Cacao) (Cocoa)	GO:0042742, GO:0050832	HUB	BROWN
ppt_230642	---NA---		HUB	BROWN
ppt_93319	B9SBZ8tr=Chitinase, putative Ricinus communis (Castor bean)	GO:0005975, GO:0006032, GO:0004568, GO:0008061, GO:0005576	HUB	BROWN
ppt_51012	Q6HA26tr=Putative asparagine synthetase Pinus sylvestris (Scots pine)	GO:0006529, GO:0006541, GO:0004066, GO:0005524, GO:0005829	HUB	BROWN
ppt_209780	---NA---		HUB	BROWN
ppt_207391	---NA---		HUB	BROWN
ppt_230631	---NA---		HUB	BROWN
ppt_140063	E7EAQ2tr=Asparagine synthetase Pinus pinaster (Maritime pine)	GO:0006529, GO:0006541, GO:0004066, GO:0005524, GO:0005829	HUB	BROWN
ppt_126530	---NA---		HUB	BROWN
ppt_66096	A5BCI7tr=Putative uncharacterized protein Vitis vinifera (Grape)	GO:0009788, GO:0045717, GO:0047484, GO:1901000, GO:0005634, GO:0005829, GO:0005886, GO:0009506	HUB	BROWN
ppt_44235	A0A061FPZ6tr=Pathogenesis-related protein P2 Theobroma cacao (Cacao) (Cocoa)	GO:0042742, GO:0050832	HUB	BROWN
ppt_126531	---NA---		HUB	BROWN
ppt_126533	---NA---		HUB	BROWN
ppt_85557	---NA---		HUB	BROWN
ppt_58744	EnsemblPlants:AES91757} Medicago truncatula (Barrel medic) (Medicago tribuloides)	GO:0005773	HUB	CYAN
ppt_107250	---NA---		HUB	CYAN
ppt_107251	---NA---		HUB	CYAN
ppt_112360	---NA---		HUB	CYAN
ppt_196098	---NA---		HUB	CYAN
ppt_230051	A0A0B2RSG0tr=High mobility group B protein 7 Glycine soja (Wild soybean)	GO:0010197, GO:0003677, GO:0005634	HUB	GREEN
ppt_230052	A0A0B2RSG0tr=High mobility group B protein 7 Glycine soja (Wild soybean)	GO:0010197, GO:0003677, GO:0005634	HUB	GREEN
ppt_230049	A0A0B2RSG0tr=High mobility group B protein 7 Glycine soja (Wild soybean)	GO:0010197, GO:0003677, GO:0005634	HUB	GREEN
ppt_230053	A0A1D1XD48tr=High mobility group B protein 7 Anthurium amnicola	GO:0010197, GO:0003677, GO:0005634	HUB	GREEN
ppt_76495	A0A078CJP9tr=BnaA07g05540D protein Brassica napus (Rape)	GO:0009987, GO:0048856, GO:0000166, GO:0003824	HUB	GREEN
ppt_230055	A0A1D1XD48tr=High mobility group B protein 7 Anthurium amnicola	GO:0010197, GO:0003677, GO:0005634	HUB	GREEN
ppt_178456	D5AAE3tr=Putative uncharacterized protein Picea sitchensis (Sitka spruce) (Pinus sitchensis)		HUB	GREEN
ppt_196453	A0A0C9RHL1tr=TSA: Wollemia nobilis Ref_Wollemi_Transcript_21777_2041 transcribed RNA sequence Wollemia nobilis	GO:0016020	HUB	GREEN
ppt_178453	D5AAE3tr=Putative uncharacterized protein Picea sitchensis (Sitka spruce) (Pinus sitchensis)		HUB	GREEN
ppt_42438	Q10D72tr=Phosphatidylinositol 3-and 4-kinase family protein, expressed Oryza sativa subsp. japonica (Rice)	GO:0000184, GO:0006468, GO:0004674, GO:0005524	HUB	GREEN
ppt_178455	D5AAE3tr=Putative uncharacterized protein Picea sitchensis (Sitka spruce) (Pinus sitchensis)		HUB	GREEN
ppt_42437	Q10D72tr=Phosphatidylinositol 3-and 4-kinase family protein, expressed Oryza sativa subsp. japonica (Rice)	GO:0006807, GO:0016310, GO:0044238, GO:0044260, GO:0000166, GO:0016301	HUB	GREEN
ppt_196454	A0A0C9RHL1tr=TSA: Wollemia nobilis Ref_Wollemi_Transcript_21777_2041 transcribed RNA sequence Wollemia nobilis	GO:0016020	HUB	GREEN
ppt_196457	A0A0C9RHL1tr=TSA: Wollemia nobilis Ref_Wollemi_Transcript_21777_2041 transcribed RNA sequence Wollemia nobilis	GO:0016020	HUB	GREEN
ppt_120155	B2ZX90sp=Chromatin assembly factor 1 subunit FSM Oryza sativa subsp. japonica (Rice)	GO:0009888, GO:0009987, GO:0040007, GO:0048731, GO:0050789	HUB	GREEN
ppt_120124	A9TAA7tr=Predicted protein Physcomitrella patens subsp. patens (Moss)		HUB	GREEN
ppt_178454	D5AAE3tr=Putative uncharacterized protein Picea sitchensis (Sitka spruce) (Pinus sitchensis)		HUB	GREEN
ppt_118756	C0PSY5tr=Putative uncharacterized protein Picea sitchensis (Sitka spruce) (Pinus sitchensis)		HUB	GREEN
ppt_230048	A0A1D1XD48tr=High mobility group B protein 7 Anthurium amnicola	GO:0010197, GO:0003677, GO:0005634	HUB	GREEN
ppt_62935	EnsemblPlants:GLYMA04G07050.1} Glycine max (Soybean) (Glycine hispida)	GO:0016043, GO:0016192, GO:0030276, GO:0035091, GO:0110165	HUB	GREEN
ppt_230054	A0A1D1XD48tr=High mobility group B protein 7 Anthurium amnicola	GO:0010197, GO:0003677, GO:0005634	HUB	GREEN
ppt_120156	A0A0B0NPL0tr=Chromatin assembly factor 1 subunit A-B Gossypium arboreum (Tree cotton) (Gossypium nanking)	GO:0006325	HUB	GREEN
ppt_37287	A0A061FLT9tr=DsRNA-binding domain-like superfamily protein isoform 2 Theobroma cacao (Cacao) (Cocoa)	GO:0016070, GO:0035194, GO:0005488	HUB	GREEN
ppt_120120	B9RP78tr=Tso1, putative Ricinus communis (Castor bean)		HUB	GREEN
ppt_134010	---NA---		HUB	GREEN
ppt_62946	A0A061GPQ4tr=Epsin N-terminal domain-containing protein / clathrin assembly protein-related Theobroma cacao (Cacao) (Cocoa)	GO:0016192, GO:0048268, GO:0005545, GO:0030276, GO:0030136	HUB	GREEN
ppt_37289	A0A061FLT9tr=DsRNA-binding domain-like superfamily protein isoform 2 Theobroma cacao (Cacao) (Cocoa)	GO:0035196, GO:0003723	HUB	GREEN
ppt_62940	A0A061GPQ4tr=Epsin N-terminal domain-containing protein / clathrin assembly protein-related Theobroma cacao (Cacao) (Cocoa)	GO:0016192, GO:0048268, GO:0005545, GO:0030276, GO:0030136	HUB	GREEN
ppt_120122	B9RP78tr=Tso1, putative Ricinus communis (Castor bean)		HUB	GREEN
ppt_198883	W9S0R6tr=NAC domain-containing protein 8 Morus notabilis	GO:0003723	HUB	GREEN
ppt_120123	B9RP78tr=Tso1, putative Ricinus communis (Castor bean)		HUB	GREEN
ppt_51193	A0A061EL73tr=Kinase interacting family protein, putative Theobroma cacao (Cacao) (Cocoa)	GO:0051015, GO:0005774, GO:0005886	HUB	GREEN
ppt_97762	O48520sp=DNA polymerase delta small subunit Arabidopsis thaliana (Mouse-ear cress)	GO:0006271, GO:0071897, GO:0003677, GO:0003887, GO:0043625	HUB	GREEN
ppt_51194	G7K3P8tr=Kinase interacting (KIP1-like) family protein, putative Medicago truncatula (Barrel medic) (Medicago tribuloides)	GO:0016740, GO:0051015, GO:0005774, GO:0005886	HUB	GREEN
ppt_120125	B9RP78tr=Tso1, putative Ricinus communis (Castor bean)		HUB	GREEN
ppt_213904	B9R8Q0tr=Brca1 interacting protein helicase 1 brip1, putative Ricinus communis (Castor bean)	GO:0006289, GO:1990918, GO:0003678, GO:0097159, GO:1901363, GO:0005634	HUB	GREEN
ppt_222245	A9TVU2tr=Predicted protein Physcomitrella patens subsp. patens (Moss)		HUB	GREEN
ppt_62933	A0A061GPQ4tr=Epsin N-terminal domain-containing protein / clathrin assembly protein-related Theobroma cacao (Cacao) (Cocoa)	GO:0016192, GO:0048268, GO:0005545, GO:0030276, GO:0030136	HUB	GREEN
ppt_41156	B9IB54tr=DNA replication helicase family protein Populus trichocarpa (Western balsam poplar) (Populus balsamifera subsp. trichocarpa)	GO:0006259, GO:0006260, GO:0016787, GO:0097159, GO:1901363, GO:0005622, GO:0110165	HUB	GREEN
ppt_120119	B9RP78tr=Tso1, putative Ricinus communis (Castor bean)		HUB	GREEN
ppt_107511	A5BFB8tr=Putative uncharacterized protein Vitis vinifera (Grape)	GO:0046983	HUB	GREEN
ppt_120121	A9TAA7tr=Predicted protein Physcomitrella patens subsp. patens (Moss)		HUB	GREEN
ppt_93626	A0A142KWC4sp=Kinesin-like protein Marsilea vestita (Hairy waterclover)	GO:0007018, GO:0051225, GO:0000166, GO:0003777, GO:0008017, GO:0016887, GO:0005871, GO:0005874	HUB	GREEN
ppt_70387	A0A067KGF5sp=Ribonucleoside-diphosphate reductase Jatropha curcas (Barbados nut)	GO:0006260, GO:0009263, GO:0055114, GO:0004748, GO:0005524, GO:0016740, GO:0046872, GO:0005971, GO:0016021	HUB	GREEN
ppt_164559	A0A0J8FCT5tr=Uncharacterized protein Beta vulgaris subsp. vulgaris		HUB	GREEN
ppt_155214	A0A151U688tr=Protein timeless isogeny Cajanus cajan (Pigeon pea) (Cajanus indicus)	GO:0006259, GO:0048523, GO:0000228	HUB	GREEN
ppt_224322	A0A061DWU4tr=CDT1 A, putative Theobroma cacao (Cacao) (Cocoa)	GO:0000076, GO:0000278, GO:0006260, GO:0030174, GO:0071163, GO:0003677, GO:0070182, GO:0005634	HUB	GREEN
ppt_224323	A0A072VLQ6tr=DNA replication factor CDT1-like protein Medicago truncatula (Barrel medic) (Medicago tribuloides)	GO:0006260, GO:0007049, GO:0050794, GO:0005488	HUB	GREEN
ppt_155215	A0A151U688tr=Protein timeless isogeny Cajanus cajan (Pigeon pea) (Cajanus indicus)	GO:0006259, GO:0048523, GO:0000228	HUB	GREEN
ppt_41624	A9NW55tr=Putative uncharacterized protein Picea sitchensis (Sitka spruce) (Pinus sitchensis)	GO:0055085, GO:0000166, GO:0042626, GO:0005886, GO:0016021	HUB	GREEN
ppt_66359	A9NPT6tr=Putative uncharacterized protein Picea sitchensis (Sitka spruce) (Pinus sitchensis)		HUB	GREEN
ppt_285730	---NA---		HUB	GREEN
ppt_155216	A0A151U688tr=Protein timeless isogeny Cajanus cajan (Pigeon pea) (Cajanus indicus)	GO:0006259, GO:0048523, GO:0000228	HUB	GREEN
ppt_163159	A0A072TMT1tr=RING zinc finger protein Medicago truncatula (Barrel medic) (Medicago tribuloides)	GO:0008270	HUB	GREEN
ppt_97767	O48520sp=DNA polymerase delta small subunit Arabidopsis thaliana (Mouse-ear cress)	GO:0006271, GO:0071897, GO:0003677, GO:0003887, GO:0043625	HUB	GREEN
ppt_199401	W9SPW2tr=Helicase protein MOM1 Morus notabilis	GO:0004386, GO:0005524, GO:0046872, GO:0005634, GO:0009506	HUB	GREEN
ppt_224321	A0A061DWU4tr=CDT1 A, putative Theobroma cacao (Cacao) (Cocoa)	GO:0000076, GO:0000278, GO:0006260, GO:0030174, GO:0071163, GO:0003677, GO:0070182, GO:0005634	HUB	GREEN
ppt_222244	A9TVU2tr=Predicted protein Physcomitrella patens subsp. patens (Moss)		HUB	GREEN
ppt_72236	Q9LRE6sp=DNA polymerase delta catalytic subunit Oryza sativa subsp. japonica (Rice)	GO:0006287, GO:0006297, GO:0045004, GO:0071897, GO:0090305, GO:0000166, GO:0003677, GO:0003887, GO:0008296, GO:0046872, GO:0051539, GO:0043625	HUB	GREEN
ppt_256090	A9TR88tr=Predicted protein Physcomitrella patens subsp. patens (Moss)	GO:0009553, GO:0048316	HUB	GREEN
ppt_93624	A0A142KWC5tr=Kinesin 14-Ib protein Marsilea vestita (Hairy waterclover)	GO:0007018, GO:0051225, GO:0000166, GO:0003777, GO:0008017, GO:0016887, GO:0005871, GO:0005874	HUB	GREEN
ppt_198881	W9S0R6tr=NAC domain-containing protein 8 Morus notabilis	GO:0003723	HUB	GREEN
ppt_70385	A0A0D2QFR9sp=Ribonucleoside-diphosphate reductase Gossypium raimondii (New World cotton)	GO:0006260, GO:0009263, GO:0055114, GO:0004748, GO:0005524, GO:0005971, GO:0016021	HUB	GREEN
ppt_99919	---NA---		HUB	GREEN
ppt_80443	Q949K0tr=Putative centromere protein Solanum lycopersicum (Tomato) (Lycopersicon esculentum)		HUB	GREEN
ppt_49384	B8LRP8tr=Putative uncharacterized protein Picea sitchensis (Sitka spruce) (Pinus sitchensis)		HUB	GREEN
ppt_193963	A0A151T5X1tr=Condensin-2 complex subunit D3 Cajanus cajan (Pigeon pea) (Cajanus indicus)	GO:0022402	HUB	GREEN
ppt_159523	Q10PL5sp=Inositol-tetrakisphosphate 1-kinase 2 Oryza sativa subsp. japonica (Rice)	GO:0047484, GO:0052746, GO:0000166, GO:0046872, GO:0047325, GO:0052725, GO:0052726, GO:0005829	HUB	GREEN
ppt_70386	W1PNH7sp=Ribonucleoside-diphosphate reductase Amborella trichopoda	GO:0006260, GO:0009263, GO:0055114, GO:0004748, GO:0005524, GO:0005971	HUB	GREEN
ppt_127540	M8BNF4tr=DNA polymerase epsilon subunit 2 Aegilops tauschii (Tausch's goatgrass) (Aegilops squarrosa)	GO:0006261, GO:0042276, GO:0008622	HUB	GREEN
ppt_142887	F4KAB8sp=DNA replication licensing factor MCM6 Arabidopsis thaliana (Mouse-ear cress)	GO:0000727, GO:0006267, GO:0006268, GO:0006270, GO:1902969, GO:0003688, GO:0003697, GO:0005515, GO:0005524, GO:0046872, GO:1990518, GO:0000347, GO:0042555	HUB	GREEN
ppt_155217	A0A151U688tr=Protein timeless isogeny Cajanus cajan (Pigeon pea) (Cajanus indicus)	GO:0006259, GO:0048523, GO:0000228	HUB	GREEN
ppt_133681	U5D6J7sp=Poly	GO:0006302, GO:0070212, GO:0003950, GO:1990404, GO:0005730	HUB	GREEN
ppt_140561	---NA---		HUB	GREEN
ppt_70384	A0A0D2QFR9sp=Ribonucleoside-diphosphate reductase Gossypium raimondii (New World cotton)	GO:0006260, GO:0009263, GO:0055114, GO:0004748, GO:0005524, GO:0005971, GO:0016021	HUB	GREEN
ppt_245721	A0A0B2PS69tr=DNA mismatch repair protein Msh2 Glycine soja (Wild soybean)	GO:0006290, GO:0006298, GO:0006301, GO:0043570, GO:0045128, GO:0000400, GO:0000406, GO:0005524, GO:0008094, GO:0032137, GO:0032142, GO:0032143, GO:0032181, GO:0032357, GO:0032405, GO:0005886, GO:0032301, GO:0032302	HUB	GREEN
ppt_70383	W1PNH7sp=Ribonucleoside-diphosphate reductase Amborella trichopoda	GO:0006260, GO:0009263, GO:0055114, GO:0004748, GO:0005524, GO:0005971	HUB	GREEN
ppt_128963	D5MD96tr=Telomerase reverse transcriptase catalytic subunit Doryanthes excelsa	GO:0005488, GO:0016740, GO:0043229	HUB	GREEN
ppt_66357	A9NPT6tr=Putative uncharacterized protein Picea sitchensis (Sitka spruce) (Pinus sitchensis)		HUB	GREEN
ppt_152102	A0A0M0J2S5tr=Regulator of nonsense transcripts 1-like protein Chrysochromulina sp. CCMP291	GO:0000184, GO:0003677, GO:0004386, GO:0005524, GO:0008270, GO:0016787, GO:0005737	HUB	GREEN
ppt_194520	A0A103XLU7tr=Armadillo Cynara cardunculus var. scolymus (Artichoke) (Cynara scolymus)	GO:1902600, GO:0046961, GO:0000221	HUB	GREEN
ppt_69168	A0A061GU46tr=Endoplasmic reticulum, plasma membrane, vacuole, EF-Hand 1, calcium-binding site, Nicastrin isoform 2 Theobroma cacao (Cacao) (Cocoa)	GO:0009966, GO:0005737, GO:0016021, GO:0043231	HUB	GREEN
ppt_245722	A0A0B2PS69tr=DNA mismatch repair protein Msh2 Glycine soja (Wild soybean)	GO:0006290, GO:0006298, GO:0006301, GO:0043570, GO:0045128, GO:0000400, GO:0000406, GO:0005524, GO:0008094, GO:0032137, GO:0032142, GO:0032143, GO:0032181, GO:0032357, GO:0032405, GO:0005886, GO:0032301, GO:0032302	HUB	GREEN
ppt_56941	PIRNR:PIRNR016255} Zea mays (Maize)	GO:0001732, GO:0009640, GO:0009908, GO:0017148, GO:0003729, GO:0003743, GO:0030371, GO:0005634, GO:0005886, GO:0016282, GO:0031597, GO:0033290, GO:0071540	HUB	GREEN
ppt_151882	A0A061FHN7tr=Topbp1, putative isoform 5 Theobroma cacao (Cacao) (Cocoa)	GO:0044774, GO:0044818	HUB	GREEN
ppt_151880	A0A061FHN7tr=Topbp1, putative isoform 5 Theobroma cacao (Cacao) (Cocoa)	GO:0044774, GO:0044818	HUB	GREEN
ppt_209807	---NA---		HUB	GREEN
ppt_222243	A9TVU2tr=Predicted protein Physcomitrella patens subsp. patens (Moss)		HUB	GREEN
ppt_93629	D8R4N6sp=Kinesin-like protein Selaginella moellendorffii (Spikemoss)	GO:0007018, GO:0051225, GO:0000166, GO:0003777, GO:0008017, GO:0016887, GO:0005871, GO:0005874	HUB	GREEN
ppt_56943	PIRNR:PIRNR016255} Zea mays (Maize)	GO:0001732, GO:0009791, GO:0003743, GO:0005634, GO:0005829, GO:0016282, GO:0033290, GO:0071540	HUB	GREEN
ppt_211225	B8LQA8tr=Putative uncharacterized protein Picea sitchensis (Sitka spruce) (Pinus sitchensis)	GO:0008270	HUB	GREEN
ppt_222242	A9TVU2tr=Predicted protein Physcomitrella patens subsp. patens (Moss)		HUB	GREEN
ppt_159519	Q10PL5sp=Inositol-tetrakisphosphate 1-kinase 2 Oryza sativa subsp. japonica (Rice)	GO:0047484, GO:0052746, GO:0000166, GO:0046872, GO:0047325, GO:0052725, GO:0052726, GO:0005829	HUB	GREEN
ppt_193958	A0A151T5X1tr=Condensin-2 complex subunit D3 Cajanus cajan (Pigeon pea) (Cajanus indicus)	GO:0007059, GO:0030261, GO:1903046, GO:0005488, GO:0000793	HUB	GREEN
ppt_130379	A0A1D6DYM1tr=Uncharacterized protein Zea mays (Maize)	GO:0000463, GO:0000466, GO:0055114, GO:0008270, GO:0016491, GO:0046872, GO:0005730	HUB	GREEN
ppt_76848	A0A0B2RFH4tr=BRCT domain-containing protein Glycine soja (Wild soybean)	GO:0046872	HUB	GREEN
ppt_163158	A0A072TMT1tr=RING zinc finger protein Medicago truncatula (Barrel medic) (Medicago tribuloides)	GO:0008270	HUB	GREEN
ppt_151881	A0A061FHN7tr=Topbp1, putative isoform 5 Theobroma cacao (Cacao) (Cocoa)	GO:0044774, GO:0044818	HUB	GREEN
ppt_177965	A0A0C9S8B2tr=TSA: Wollemia nobilis Ref_Wollemi_Transcript_11795_5173 transcribed RNA sequence Wollemia nobilis	GO:0000166, GO:0016020	HUB	GREEN
ppt_56676	---NA---		HUB	GREEN
ppt_155402	---NA---		HUB	GREENYELLOW
ppt_183877	---NA---		HUB	GREENYELLOW
ppt_224698	---NA---		HUB	GREENYELLOW
ppt_103611	---NA---		HUB	GREENYELLOW
ppt_42648	---NA---		HUB	GREENYELLOW
ppt_183876	---NA---		HUB	GREENYELLOW
ppt_90909	---NA---		HUB	GREENYELLOW
ppt_159986	---NA---		HUB	GREENYELLOW
ppt_46917	---NA---		HUB	GREENYELLOW
ppt_90904	---NA---		HUB	GREENYELLOW
ppt_81937	---NA---		HUB	GREENYELLOW
ppt_155984	---NA---		HUB	GREENYELLOW
ppt_103610	---NA---		HUB	GREENYELLOW
ppt_156288	---NA---		HUB	GREENYELLOW
ppt_37156	---NA---		HUB	GREENYELLOW
ppt_194632	A0A0C9S4T9tr=TSA: Wollemia nobilis Ref_Wollemi_Transcript_22350_939 transcribed RNA sequence Wollemia nobilis	GO:0008152, GO:0045454, GO:0003824	HUB	GREENYELLOW
ppt_37154	---NA---		HUB	GREENYELLOW
ppt_156301	D5A8H3tr=Putative uncharacterized protein Picea sitchensis (Sitka spruce) (Pinus sitchensis)	GO:0005509	HUB	GREENYELLOW
ppt_156295	---NA---		HUB	GREENYELLOW
ppt_163041	---NA---		HUB	GREENYELLOW
ppt_163040	---NA---		HUB	GREENYELLOW
ppt_156305	---NA---		HUB	GREENYELLOW
ppt_194635	A0A0C9S4T9tr=TSA: Wollemia nobilis Ref_Wollemi_Transcript_22350_939 transcribed RNA sequence Wollemia nobilis	GO:0008152, GO:0045454, GO:0003824	HUB	GREENYELLOW
ppt_218743	---NA---		HUB	GREENYELLOW
ppt_154469	---NA---		HUB	GREENYELLOW
ppt_136222	---NA---		HUB	GREY60
ppt_226659	---NA---		HUB	GREY61
ppt_136221	---NA---		HUB	GREY62
ppt_94881	---NA---		HUB	LIGHTCYAN
ppt_94882	---NA---		HUB	LIGHTCYAN
ppt_82051	---NA---		HUB	LIGHTCYAN
ppt_126245	---NA---	EnsemblPlants:GLYMA10G06710.1} Glycine max (Soybean) (Glycine hispida)	HUB	LIGHTGREEN
ppt_247650	---NA---		HUB	LIGHTGREEN
ppt_160219	---NA---		HUB	LIGHTGREEN
ppt_206405	---NA---		HUB	MAGENTA
ppt_58155	Q2XQF7tr=NAC protein 1 splice variant 1 Elaeis guineensis var. tenera (Oil palm)	GO:0006355, GO:0003677, GO:0005634	HUB	MAGENTA
ppt_58156	A9NPH4tr=Putative uncharacterized protein Picea sitchensis (Sitka spruce) (Pinus sitchensis)	GO:0006355, GO:0003677	HUB	MAGENTA
ppt_246286	A9P139tr=Putative uncharacterized protein Picea sitchensis (Sitka spruce) (Pinus sitchensis)	GO:0032875	HUB	MAGENTA
ppt_58154	A9NPH4tr=Putative uncharacterized protein Picea sitchensis (Sitka spruce) (Pinus sitchensis)	GO:0006355, GO:0003677	HUB	MAGENTA
ppt_246289	A9P139tr=Putative uncharacterized protein Picea sitchensis (Sitka spruce) (Pinus sitchensis)	GO:0032875	HUB	MAGENTA
ppt_187558	A0A0C9S9T0tr=TSA: Wollemia nobilis Ref_Wollemi_Transcript_6460_1296 transcribed RNA sequence Wollemia nobilis	GO:0015741, GO:0015744, GO:0016021	HUB	MAGENTA
ppt_91686	---NA---		HUB	MAGENTA
ppt_187557	A0A0C9S9T0tr=TSA: Wollemia nobilis Ref_Wollemi_Transcript_6460_1296 transcribed RNA sequence Wollemia nobilis	GO:0015741, GO:0015744, GO:0016021	HUB	MAGENTA
ppt_191933	O23410tr=Reverse transcriptase like protein Arabidopsis thaliana (Mouse-ear cress)	GO:0006278, GO:0003964	HUB	MAGENTA
ppt_91688	---NA---		HUB	MAGENTA
ppt_91687	---NA---		HUB	MAGENTA
ppt_170391	A0A1D1XR97tr=Potassium transporter 5 Anthurium amnicola	GO:0006813, GO:0015079, GO:0016020	HUB	MAGENTA
ppt_108898	---NA---		HUB	MIDNIGHTBLUE
ppt_231630	---NA---		HUB	PINK
ppt_231631	---NA---		HUB	PINK
ppt_121032	---NA---		HUB	PINK
ppt_87296	---NA---		HUB	PINK
ppt_239068	A0A199VKE7tr=Isoleucine--tRNA ligase, cytoplasmic Ananas comosus (Pineapple) (Ananas ananas)	GO:0034641, GO:0043170, GO:0044238, GO:0003824	HUB	PINK
ppt_231629	---NA---		HUB	PINK
ppt_225975	---NA---		HUB	PINK
ppt_257428	---NA---		HUB	PINK
ppt_47069	---NA---		HUB	PINK
ppt_158239	A0A0R0KKI4tr=Uncharacterized protein Glycine max (Soybean) (Glycine hispida)		HUB	PINK
ppt_231628	---NA---		HUB	PINK
ppt_217559	A9NWT4sp=WAT1-related protein Picea sitchensis (Sitka spruce) (Pinus sitchensis)	GO:0055085, GO:0022857, GO:0016021	HUB	PINK
ppt_83516	---NA---		HUB	PINK
ppt_93708	---NA---		HUB	PINK
ppt_165858	---NA---		HUB	PINK
ppt_47062	---NA---		HUB	PINK
ppt_132966	A0A151U922tr=Putative oxidoreductase C23D3.11 Cajanus cajan (Pigeon pea) (Cajanus indicus)	GO:0016616, GO:0005783, GO:0016020	HUB	PINK
ppt_74405	---NA---		HUB	PINK
ppt_128356	---NA---		HUB	PINK
ppt_197136	---NA---		HUB	PINK
ppt_220488	---NA---		HUB	PINK
ppt_102141	A0A0D6R5V7sp=Protein DETOXIFICATION Araucaria cunninghamii (Hoop pine) (Moreton Bay pine)	GO:0042908, GO:0055085, GO:0015297, GO:0042910, GO:0016021	HUB	PINK
ppt_134265	---NA---		HUB	PINK
ppt_94884	---NA---		HUB	PINK
ppt_209365	---NA---		HUB	PINK
ppt_128357	---NA---		HUB	PINK
ppt_175535	---NA---		HUB	PINK
ppt_251025	---NA---		HUB	PINK
ppt_257430	---NA---		HUB	PINK
ppt_219149	---NA---		HUB	PINK
ppt_48089	---NA---		HUB	PINK
ppt_94883	---NA---		HUB	PINK
ppt_169824	---NA---		HUB	PINK
ppt_216021	---NA---		HUB	PINK
ppt_235258	---NA---		HUB	PINK
ppt_61131	---NA---		HUB	PINK
ppt_129825	---NA---		HUB	PINK
ppt_90977	---NA---		HUB	PINK
ppt_107052	---NA---		HUB	PINK
ppt_140813	---NA---		HUB	PINK
ppt_48071	---NA---		HUB	PINK
ppt_79561	---NA---		HUB	PINK
ppt_155452	---NA---		HUB	PURPLE
ppt_45400	---NA---		HUB	PURPLE
ppt_155453	---NA---		HUB	PURPLE
ppt_97947	Q8GY54sp=Gamma-glutamylcyclotransferase 2-1 Arabidopsis thaliana (Mouse-ear cress)	GO:0006751, GO:0010288, GO:0046686, GO:0003839, GO:0005737, GO:0016021	HUB	PURPLE
ppt_64100	A0A0K0M6T9sp=Xyloglucan endotransglucosylase/hydrolase Pinus tabuliformis (Chinese pine) (Pinus leucosperma)	GO:0010411, GO:0042546, GO:0071555, GO:0004553, GO:0016762, GO:0005618, GO:0048046	HUB	PURPLE
ppt_110265	X5CFI0tr=GA2ox3 Pinus tabuliformis (Chinese pine) (Pinus leucosperma)	GO:0055114, GO:0016491, GO:0046872	HUB	PURPLE
ppt_194467	A9P1C4tr=Putative uncharacterized protein Picea sitchensis (Sitka spruce) (Pinus sitchensis)	GO:0055114, GO:0016491, GO:0046872	HUB	PURPLE
ppt_106391	---NA---		HUB	PURPLE
ppt_178813	A0A0A9F7L9tr=Uncharacterized protein Arundo donax (Giant reed) (Donax arundinaceus)		HUB	PURPLE
ppt_135755	X5CFI0tr=GA2ox3 Pinus tabuliformis (Chinese pine) (Pinus leucosperma)	GO:0055114, GO:0016491, GO:0046872	HUB	PURPLE
ppt_141543	A0A0V0ILV7tr=Putative ovule protein Solanum chacoense (Chaco potato)	GO:0009813, GO:0009845, GO:0010214, GO:0016125, GO:0016906, GO:0005773, GO:0005774	HUB	PURPLE
ppt_235573	A0A199UFU5tr=Protein SULFUR DEFICIENCY-INDUCED 1 Ananas comosus (Pineapple) (Ananas ananas)	GO:0006792, GO:0010438, GO:0010439	HUB	PURPLE
ppt_139418	J3MZL3tr=Uncharacterized protein Oryza brachyantha (malo sina)		HUB	PURPLE
ppt_117714	X5CAB9tr=GA2ox7 Pinus tabuliformis (Chinese pine) (Pinus leucosperma)	GO:0055114, GO:0016491, GO:0046872	HUB	PURPLE
ppt_235556	A0A199UFU5tr=Protein SULFUR DEFICIENCY-INDUCED 1 Ananas comosus (Pineapple) (Ananas ananas)	GO:0009987	HUB	PURPLE
ppt_139419	---NA---		HUB	PURPLE
ppt_139413	J3MZL3tr=Uncharacterized protein Oryza brachyantha (malo sina)		HUB	PURPLE
ppt_139411	---NA---		HUB	PURPLE
ppt_135768	X5CFI0tr=GA2ox3 Pinus tabuliformis (Chinese pine) (Pinus leucosperma)	GO:0055114, GO:0016491, GO:0046872	HUB	PURPLE
ppt_135617	A5B8B9tr=Putative uncharacterized protein Vitis vinifera (Grape)		HUB	PURPLE
ppt_235563	A0A199UFU5tr=Protein SULFUR DEFICIENCY-INDUCED 1 Ananas comosus (Pineapple) (Ananas ananas)	GO:0006792, GO:0010438, GO:0010439	HUB	PURPLE
ppt_235574	A0A199UFU5tr=Protein SULFUR DEFICIENCY-INDUCED 1 Ananas comosus (Pineapple) (Ananas ananas)		HUB	PURPLE
ppt_82361	A0A087HPN7tr=Uncharacterized protein Arabis alpina (Alpine rock-cress)	GO:0030246	HUB	PURPLE
ppt_165707	A0A0C9RQC7tr=TSA: Wollemia nobilis Ref_Wollemi_Transcript_25448_1281 transcribed RNA sequence Wollemia nobilis	GO:0008270	HUB	RED
ppt_81855	Q9ZVA5tr=Curculin-like (Mannose-binding) lectin family protein Arabidopsis thaliana (Mouse-ear cress)	GO:0110165	HUB	RED
ppt_71439	---NA---		HUB	RED
ppt_97895	---NA---		HUB	RED
ppt_97893	---NA---		HUB	RED
ppt_71438	---NA---		HUB	RED
ppt_97888	---NA---		HUB	RED
ppt_218713	---NA---		HUB	RED
ppt_71436	---NA---		HUB	RED
ppt_159850	---NA---		HUB	RED
ppt_163856	---NA---		HUB	RED
ppt_159847	---NA---		HUB	RED
ppt_159851	---NA---		HUB	RED
ppt_109521	---NA---		HUB	RED
ppt_28872	---NA---		HUB	RED
ppt_268886	---NA---		HUB	RED
ppt_162970	---NA---		HUB	RED
ppt_128728	---NA---		HUB	RED
ppt_206279	---NA---		HUB	RED
ppt_190027	---NA---		HUB	RED
ppt_155683	---NA---		HUB	RED
ppt_208500	---NA---		HUB	RED
ppt_206276	---NA---		HUB	RED
ppt_208502	---NA---		HUB	RED
ppt_174008	---NA---		HUB	RED
ppt_162966	---NA---		HUB	RED
ppt_120286	---NA---		HUB	RED
ppt_208497	---NA---		HUB	RED
ppt_155672	---NA---		HUB	RED
ppt_218712	---NA---		HUB	RED
ppt_218137	---NA---		HUB	RED
ppt_159720	---NA---		HUB	RED
ppt_218135	---NA---		HUB	RED
ppt_208495	---NA---		HUB	RED
ppt_234839	---NA---		HUB	RED
ppt_206278	---NA---		HUB	RED
ppt_163855	---NA---		HUB	RED
ppt_208492	---NA---		HUB	RED
ppt_208496	---NA---		HUB	RED
ppt_136122	---NA---		HUB	RED
ppt_96495	EMBL:AGL75411.1}	GO:0005739	HUB	SALMON
ppt_220251	M7YG22tr=Ribosomal protein S14, mitochondrial Triticum urartu (Red wild einkorn) (Crithodium urartu)	GO:0006099, GO:0006412, GO:0022904, GO:0003735, GO:0008177, GO:0009055, GO:0046872, GO:0051537, GO:0051538, GO:0051539, GO:0005743, GO:0005840	HUB	SALMON
ppt_62316	EMBL:AGL75411.1}	GO:0005739	HUB	SALMON
ppt_220250	M7YG22tr=Ribosomal protein S14, mitochondrial Triticum urartu (Red wild einkorn) (Crithodium urartu)	GO:0006099, GO:0006412, GO:0022904, GO:0003735, GO:0008177, GO:0009055, GO:0046872, GO:0051537, GO:0051538, GO:0051539, GO:0005743, GO:0005840	HUB	SALMON
ppt_57020	---NA---		HUB	SALMON
ppt_145809	P31839sp=NADH-ubiquinone oxidoreductase chain 1 Oenothera berteroana (Bertero's evening primrose) Mitochondrion	GO:0055114, GO:0008137, GO:0005743, GO:0005886, GO:0016021, GO:0070469	HUB	SALMON
ppt_148178	---NA---		HUB	SALMON
ppt_148171	J3M8V7tr=Uncharacterized protein Oryza brachyantha (malo sina)	GO:0055114, GO:0016020	HUB	SALMON
ppt_168114	---NA---		HUB	SALMON
ppt_233305	EMBL:AJP33536.1}	GO:0043953, GO:0065002, GO:0009977, GO:0005739, GO:0016021, GO:0033281	HUB	SALMON
ppt_200950	---NA---		HUB	SALMON
ppt_220254	P92514sp=Cytochrome c oxidase subunit 3 Arabidopsis thaliana (Mouse-ear cress) Mitochondrion	GO:0006123, GO:0015986, GO:0004129, GO:0015453, GO:0005743, GO:0016021, GO:0045263	HUB	SALMON
ppt_138023	EMBL:ACZ95675.1}	GO:0006412, GO:0003723, GO:0003735, GO:0005739, GO:0005840	HUB	SALMON
ppt_148165	J3M8V7tr=Uncharacterized protein Oryza brachyantha (malo sina)	GO:0055114, GO:0016020	HUB	SALMON
ppt_148168	P17009sp=Cyanelle 30S ribosomal protein S10 Cyanophora paradoxa. Plastid Cyanelle	GO:0003735, GO:0005739, GO:0015935	HUB	SALMON
ppt_140469	F6HGU6sp=Phenylalanine ammonia-lyase Vitis vinifera (Grape)	GO:0006559, GO:0009800, GO:0016740, GO:0045548, GO:0005737	HUB	TAN
ppt_236351	---NA---		HUB	TAN
ppt_228020	A0A078CJ09tr=BnaC08g33430D protein Brassica napus (Rape)	GO:0055085, GO:0015297, GO:0005768, GO:0005802, GO:0016021	HUB	TAN
ppt_140464	F6HGU6sp=Phenylalanine ammonia-lyase Vitis vinifera (Grape)	GO:0006559, GO:0009800, GO:0016740, GO:0045548, GO:0005737	HUB	TAN
ppt_138829	---NA---		HUB	TAN
ppt_138827	---NA---		HUB	TAN
ppt_140462	F6HGU6sp=Phenylalanine ammonia-lyase Vitis vinifera (Grape)	GO:0006559, GO:0009800, GO:0016740, GO:0045548, GO:0005737	HUB	TAN
ppt_199411	A0A0J8CNV6tr=Uncharacterized protein Beta vulgaris subsp. vulgaris		HUB	TAN
ppt_54306	---NA---		HUB	TAN
ppt_185738	---NA---		HUB	TAN
ppt_225381	---NA---		HUB	TAN
ppt_198935	---NA---		HUB	TURQUOISE
ppt_174859	---NA---		HUB	TURQUOISE
ppt_124771	---NA---		HUB	TURQUOISE
ppt_124767	---NA---		HUB	TURQUOISE
ppt_219576	D7L4S6tr=Putative uncharacterized protein Arabidopsis lyrata subsp. lyrata (Lyre-leaved rock-cress)	GO:0016020, GO:0016021	HUB	TURQUOISE
ppt_219766	---NA---		HUB	TURQUOISE
ppt_174860	---NA---		HUB	TURQUOISE
ppt_76947	B9RQ86tr=Nodulation receptor kinase, putative Ricinus communis (Castor bean)	GO:0016310, GO:0000166, GO:0004672, GO:0016020	HUB	TURQUOISE
ppt_131763	---NA---		HUB	TURQUOISE
ppt_76939	V7C0Z8tr=Uncharacterized protein Phaseolus vulgaris (Kidney bean) (French bean)	GO:0006468, GO:0004672, GO:0005524, GO:0016020, GO:0016021	HUB	TURQUOISE
ppt_218725	---NA---		HUB	TURQUOISE
ppt_220372	---NA---		HUB	TURQUOISE
ppt_76940	Q39143tr=Light repressible receptor protein kinase Arabidopsis thaliana (Mouse-ear cress)	GO:0006468, GO:0016310, GO:0004672, GO:0005524, GO:0016301, GO:0016020, GO:0016021	HUB	TURQUOISE
ppt_218723	---NA---		HUB	TURQUOISE
ppt_156224	---NA---		HUB	TURQUOISE
ppt_76945	B9RQ88tr=BRASSINOSTEROID INSENSITIVE 1-associated receptor kinase 1, putative Ricinus communis (Castor bean)	GO:0016310, GO:0000166, GO:0004672, GO:0016020	HUB	TURQUOISE
ppt_258252	---NA---		HUB	TURQUOISE
ppt_218721	---NA---		HUB	TURQUOISE
ppt_252492	---NA---		HUB	TURQUOISE
ppt_76949	B9RQ88tr=BRASSINOSTEROID INSENSITIVE 1-associated receptor kinase 1, putative Ricinus communis (Castor bean)	GO:0016310, GO:0000166, GO:0004672, GO:0016020	HUB	TURQUOISE
ppt_76935	Q39143tr=Light repressible receptor protein kinase Arabidopsis thaliana (Mouse-ear cress)	GO:0006468, GO:0016310, GO:0004672, GO:0005524, GO:0016301, GO:0016020, GO:0016021	HUB	TURQUOISE
ppt_171818	---NA---		HUB	TURQUOISE
ppt_124766	---NA---		HUB	TURQUOISE
ppt_218722	---NA---		HUB	TURQUOISE
ppt_76946	Q39143tr=Light repressible receptor protein kinase Arabidopsis thaliana (Mouse-ear cress)	GO:0006468, GO:0016310, GO:0004672, GO:0005524, GO:0016301, GO:0016020, GO:0016021	HUB	TURQUOISE
ppt_173788	---NA---		HUB	TURQUOISE
ppt_124773	---NA---		HUB	TURQUOISE
ppt_155884	---NA---		HUB	TURQUOISE
ppt_234840	---NA---		HUB	TURQUOISE
ppt_22393	A0A072USG4tr=Cullin 3B Medicago truncatula (Barrel medic) (Medicago tribuloides)	GO:0006511, GO:0016567, GO:0004842, GO:0031625, GO:0031461	HUB	TURQUOISE
ppt_124768	---NA---		HUB	TURQUOISE
ppt_168714	---NA---		HUB	TURQUOISE
ppt_199077	---NA---		HUB	TURQUOISE
ppt_124769	---NA---		HUB	TURQUOISE
ppt_76934	B9RQ86tr=Nodulation receptor kinase, putative Ricinus communis (Castor bean)	GO:0016310, GO:0000166, GO:0004672, GO:0016020	HUB	TURQUOISE
ppt_76942	A0A0K0M729tr=LRK1 Pinus tabuliformis (Chinese pine) (Pinus leucosperma)	GO:0016020	HUB	TURQUOISE
ppt_165160	---NA---		HUB	TURQUOISE
ppt_173785	---NA---		HUB	TURQUOISE
ppt_173779	---NA---		HUB	TURQUOISE
ppt_97641	---NA---		HUB	TURQUOISE
ppt_218474	---NA---		HUB	TURQUOISE
ppt_132968	A0A061DJT5tr=NAD(P)-binding Rossmann-fold superfamily protein Theobroma cacao (Cacao) (Cocoa)	GO:0110165	HUB	TURQUOISE
ppt_137575	---NA---		HUB	TURQUOISE
ppt_218471	---NA---		HUB	TURQUOISE
ppt_173789	---NA---		HUB	TURQUOISE
ppt_132967	A0A061DJT5tr=NAD(P)-binding Rossmann-fold superfamily protein Theobroma cacao (Cacao) (Cocoa)	GO:0005783, GO:0016020	HUB	TURQUOISE
ppt_128715	A0A0C9QQ79sp=Bidirectional sugar transporter SWEET Wollemia nobilis	GO:0016020	HUB	TURQUOISE
ppt_173465	---NA---		HUB	TURQUOISE
ppt_97640	---NA---		HUB	TURQUOISE
ppt_146633	---NA---		HUB	TURQUOISE
ppt_155883	---NA---		HUB	TURQUOISE
ppt_36631	---NA---		HUB	TURQUOISE
ppt_128720	A0A0C9QQ79sp=Bidirectional sugar transporter SWEET Wollemia nobilis	GO:0016020	HUB	TURQUOISE
ppt_156217	---NA---		HUB	TURQUOISE
ppt_56270	---NA---		HUB	TURQUOISE
ppt_121550	---NA---		HUB	TURQUOISE
ppt_230472	EnsemblPlants:GLYMA11G35670.2} Glycine max (Soybean) (Glycine hispida)	GO:0009738, GO:0080163, GO:0004864, GO:0010427, GO:0038023, GO:0005634, GO:0005737	HUB	TURQUOISE
ppt_110344	A9NS87tr=Putative uncharacterized protein Picea sitchensis (Sitka spruce) (Pinus sitchensis)		HUB	TURQUOISE
ppt_208261	---NA---		HUB	TURQUOISE
ppt_219785	---NA---		HUB	TURQUOISE
ppt_121553	---NA---		HUB	TURQUOISE
ppt_48532	---NA---		HUB	TURQUOISE
ppt_223639	---NA---		HUB	TURQUOISE
ppt_218123	---NA---		HUB	TURQUOISE
ppt_168713	---NA---		HUB	TURQUOISE
ppt_173783	---NA---		HUB	TURQUOISE
ppt_126099	A0A0C9RV56tr=TSA: Wollemia nobilis Ref_Wollemi_Transcript_11459_2238 transcribed RNA sequence Wollemia nobilis	GO:0000160, GO:0003677, GO:0005634	HUB	TURQUOISE
ppt_226038	---NA---		HUB	TURQUOISE
ppt_128718	A0A0C9QQ79sp=Bidirectional sugar transporter SWEET Wollemia nobilis	GO:0016020	HUB	TURQUOISE
ppt_128721	A0A0C9RK08sp=Bidirectional sugar transporter SWEET Wollemia nobilis	GO:0008643, GO:0005886, GO:0016020, GO:0016021	HUB	TURQUOISE
ppt_128725	A0A0C9RK08sp=Bidirectional sugar transporter SWEET Wollemia nobilis	GO:0008643, GO:0005886, GO:0016020, GO:0016021	HUB	TURQUOISE
ppt_176927	---NA---		HUB	TURQUOISE
ppt_71787	---NA---		HUB	TURQUOISE
ppt_128730	A0A0C9QQ79sp=Bidirectional sugar transporter SWEET Wollemia nobilis	GO:0016020	HUB	TURQUOISE
ppt_216125	A0A0C9SAG3tr=TSA: Wollemia nobilis Ref_Wollemi_Transcript_3650_1556 transcribed RNA sequence Wollemia nobilis	GO:0009738, GO:0080163, GO:0004864, GO:0010427, GO:0038023, GO:0005634, GO:0005737	HUB	TURQUOISE
ppt_74342	A9NW02tr=Putative uncharacterized protein Picea sitchensis (Sitka spruce) (Pinus sitchensis)	GO:0005543	HUB	TURQUOISE
ppt_4393	---NA---		HUB	TURQUOISE
ppt_56209	---NA---		HUB	TURQUOISE
ppt_187620	Q9FEG2sp=Tobamovirus multiplication protein 1 Arabidopsis thaliana (Mouse-ear cress)	GO:0046786, GO:0005515, GO:0009705	HUB	TURQUOISE
ppt_208253	---NA---		HUB	TURQUOISE
ppt_71786	---NA---		HUB	TURQUOISE
ppt_171815	---NA---		HUB	TURQUOISE
ppt_128726	A0A0C9QQ79sp=Bidirectional sugar transporter SWEET Wollemia nobilis	GO:0008643, GO:0005886, GO:0016020, GO:0016021	HUB	TURQUOISE
ppt_70695	---NA---		HUB	TURQUOISE
ppt_56208	---NA---		HUB	TURQUOISE
ppt_56213	---NA---		HUB	TURQUOISE
ppt_163365	---NA---		HUB	TURQUOISE
ppt_123870	Q5S8F1tr=Lipase Ricinus communis (Castor bean)	GO:0016787	HUB	TURQUOISE
ppt_202868	---NA---		HUB	TURQUOISE
ppt_68780	---NA---		HUB	TURQUOISE
ppt_252493	---NA---		HUB	TURQUOISE
ppt_56215	---NA---		HUB	TURQUOISE
ppt_96431	A9TID7tr=Predicted protein Physcomitrella patens subsp. patens (Moss)		HUB	TURQUOISE
ppt_253917	A0A0E0RFN5sp=S-acyltransferase Oryza rufipogon (Brownbeard rice) (Asian wild rice)	GO:0006612, GO:0018230, GO:0016409, GO:0016740, GO:0016746, GO:0019706, GO:0005783, GO:0005794, GO:0016020, GO:0016021	HUB	TURQUOISE
ppt_71785	---NA---		HUB	TURQUOISE
ppt_252801	---NA---		HUB	TURQUOISE
ppt_123880	B8LKB6tr=Putative uncharacterized protein Picea sitchensis (Sitka spruce) (Pinus sitchensis)	GO:0006629	HUB	TURQUOISE
ppt_218478	---NA---		HUB	TURQUOISE
ppt_239279	D5A8F2tr=Putative uncharacterized protein Picea sitchensis (Sitka spruce) (Pinus sitchensis)	GO:0046323, GO:1902600, GO:0005351, GO:0005887	HUB	TURQUOISE
ppt_241401	---NA---		HUB	TURQUOISE
ppt_68777	---NA---		HUB	TURQUOISE
ppt_56214	---NA---		HUB	TURQUOISE
ppt_71784	---NA---		HUB	TURQUOISE
ppt_137573	---NA---		HUB	TURQUOISE
ppt_68776	---NA---		HUB	TURQUOISE
ppt_128716	A0A0C9RK08sp=Bidirectional sugar transporter SWEET Wollemia nobilis	GO:0008643, GO:0005886, GO:0016020, GO:0016021	HUB	TURQUOISE
ppt_123885	B8LKB6tr=Putative uncharacterized protein Picea sitchensis (Sitka spruce) (Pinus sitchensis)	GO:0006629	HUB	TURQUOISE
ppt_56275	---NA---		HUB	TURQUOISE
ppt_114819	---NA---		HUB	TURQUOISE
ppt_228365	P50134sp=Ornithine decarboxylase Datura stramonium (Jimsonweed) (Common thornapple)	GO:0033387, GO:0004586, GO:0005737	HUB	TURQUOISE
ppt_123881	B8LKB6tr=Putative uncharacterized protein Picea sitchensis (Sitka spruce) (Pinus sitchensis)	GO:0006629	HUB	TURQUOISE
ppt_214737	---NA---		HUB	TURQUOISE
ppt_230473	G7J2D4tr=Polyketide cyclase/dehydrase and lipid transporter Medicago truncatula (Barrel medic) (Medicago tribuloides)	GO:0009738, GO:0080163, GO:0004864, GO:0010427, GO:0038023, GO:0005634, GO:0005737	HUB	TURQUOISE
ppt_163359	---NA---		HUB	TURQUOISE
ppt_36632	---NA---		HUB	TURQUOISE
ppt_239274	D5A8F2tr=Putative uncharacterized protein Picea sitchensis (Sitka spruce) (Pinus sitchensis)	GO:0046323, GO:1902600, GO:0005351, GO:0005887	HUB	TURQUOISE
ppt_123884	B8LKB6tr=Putative uncharacterized protein Picea sitchensis (Sitka spruce) (Pinus sitchensis)	GO:0006629	HUB	TURQUOISE
ppt_137576	A0A0E3KJY5tr=Heat shock protein 70 Bryum argenteum	GO:0006457, GO:0006986, GO:0000166, GO:0005515	HUB	TURQUOISE
ppt_197242	---NA---		HUB	TURQUOISE
ppt_214732	---NA---		HUB	TURQUOISE
ppt_84851	---NA---		HUB	TURQUOISE
ppt_126091	M0TV37tr=Uncharacterized protein Musa acuminata subsp. malaccensis (Wild banana) (Musa malaccensis)	GO:0000160, GO:0006355, GO:0007165, GO:0003677, GO:0003700, GO:0005634	HUB	TURQUOISE
ppt_68778	---NA---		HUB	TURQUOISE
ppt_214736	---NA---		HUB	TURQUOISE
ppt_163366	---NA---		HUB	TURQUOISE
ppt_36630	---NA---		HUB	TURQUOISE
ppt_180937	A0A072UF68tr=Syntaxin of plants protein Medicago truncatula (Barrel medic) (Medicago tribuloides)	GO:0006886, GO:0006906, GO:0048278, GO:0000149, GO:0005484, GO:0012505, GO:0016021, GO:0031201	HUB	TURQUOISE
ppt_202866	---NA---		HUB	TURQUOISE
ppt_239275	A0A061EMT5tr=Major facilitator superfamily protein Theobroma cacao (Cacao) (Cocoa)	GO:0046323, GO:0005351, GO:0005887	HUB	TURQUOISE
ppt_239271	A0A061EMT5tr=Major facilitator superfamily protein Theobroma cacao (Cacao) (Cocoa)	GO:0046323, GO:0005351, GO:0005887	HUB	TURQUOISE
ppt_163358	---NA---		HUB	TURQUOISE
ppt_131135	A0A0C9RZG2tr=TSA: Wollemia nobilis Ref_Wollemi_Transcript_67_1762 transcribed RNA sequence Wollemia nobilis		HUB	TURQUOISE
ppt_135669	---NA---		HUB	TURQUOISE
ppt_246195	---NA---		HUB	TURQUOISE
ppt_226045	---NA---		HUB	TURQUOISE
ppt_86574	D5ACL6tr=Putative uncharacterized protein Picea sitchensis (Sitka spruce) (Pinus sitchensis)		HUB	TURQUOISE
ppt_178255	---NA---		HUB	TURQUOISE
ppt_246197	---NA---		HUB	TURQUOISE
ppt_202724	---NA---		HUB	TURQUOISE
ppt_246198	---NA---		HUB	TURQUOISE
ppt_163360	---NA---		HUB	TURQUOISE
ppt_197245	---NA---		HUB	TURQUOISE
ppt_228368	P50134sp=Ornithine decarboxylase Datura stramonium (Jimsonweed) (Common thornapple)	GO:0033387, GO:0004586, GO:0005737	HUB	TURQUOISE
ppt_202188	---NA---		HUB	TURQUOISE
ppt_56272	---NA---		HUB	TURQUOISE
ppt_253765	---NA---		HUB	TURQUOISE
ppt_123877	B8LKB6tr=Putative uncharacterized protein Picea sitchensis (Sitka spruce) (Pinus sitchensis)	GO:0006629	HUB	TURQUOISE
ppt_46570	A0A0C9RSW6tr=TSA: Wollemia nobilis Ref_Wollemi_Transcript_14425_618 transcribed RNA sequence Wollemia nobilis		HUB	TURQUOISE
ppt_194484	---NA---		HUB	TURQUOISE
ppt_214727	---NA---		HUB	TURQUOISE
ppt_168718	---NA---		HUB	TURQUOISE
ppt_211330	I1JLC8sp=Protein SLE2 Glycine max (Soybean) (Glycine hispida)	GO:0009737, GO:0050821, GO:0005829	HUB	TURQUOISE
ppt_214738	---NA---		HUB	TURQUOISE
ppt_214740	---NA---		HUB	TURQUOISE
ppt_68779	---NA---		HUB	TURQUOISE
ppt_226037	---NA---		HUB	TURQUOISE
ppt_128375	U5GE53tr=Glyoxal oxidase-related family protein Populus trichocarpa (Western balsam poplar) (Populus balsamifera subsp. trichocarpa)		HUB	TURQUOISE
ppt_85709	Q41046sp=Phytochrome Pinus sylvestris (Scots pine)	GO:0000160, GO:0006355, GO:0009584, GO:0009585, GO:0017006, GO:0018298, GO:0023014, GO:0000155, GO:0009881, GO:0042803, GO:0005634	HUB	TURQUOISE
ppt_75268	---NA---		HUB	TURQUOISE
ppt_246193	---NA---		HUB	TURQUOISE
ppt_68787	---NA---		HUB	TURQUOISE
ppt_126093	M0TV37tr=Uncharacterized protein Musa acuminata subsp. malaccensis (Wild banana) (Musa malaccensis)	GO:0000160, GO:0006355, GO:0007165, GO:0003677, GO:0003700, GO:0005634	HUB	TURQUOISE
ppt_121549	---NA---		HUB	TURQUOISE
ppt_197244	---NA---		HUB	TURQUOISE
ppt_202192	---NA---		HUB	TURQUOISE
ppt_253916	A0A0E0RFN5sp=S-acyltransferase Oryza rufipogon (Brownbeard rice) (Asian wild rice)	GO:0006612, GO:0018230, GO:0016409, GO:0016740, GO:0016746, GO:0019706, GO:0005783, GO:0005794, GO:0016020, GO:0016021	HUB	TURQUOISE
ppt_202186	---NA---		HUB	TURQUOISE
ppt_172399	---NA---		HUB	TURQUOISE
ppt_218122	---NA---		HUB	TURQUOISE
ppt_66283	A0A0C9S9U9tr=TSA: Wollemia nobilis Ref_Wollemi_Transcript_5984_1922 transcribed RNA sequence Wollemia nobilis	GO:0045017, GO:0004144, GO:0016020, GO:0016021	HUB	TURQUOISE
ppt_187621	Q9FEG2sp=Tobamovirus multiplication protein 1 Arabidopsis thaliana (Mouse-ear cress)	GO:0046786, GO:0005515, GO:0009705	HUB	TURQUOISE
ppt_226042	---NA---		HUB	TURQUOISE
ppt_202189	---NA---		HUB	TURQUOISE
ppt_137572	---NA---		HUB	TURQUOISE
ppt_218481	---NA---		HUB	TURQUOISE
ppt_194177	D5ABY8tr=Putative uncharacterized protein Picea sitchensis (Sitka spruce) (Pinus sitchensis)	GO:0003723	HUB	TURQUOISE
ppt_197849	---NA---		HUB	TURQUOISE
ppt_178254	---NA---		HUB	TURQUOISE
ppt_241712	Isoform2 of Polyubiquitin 14 OS=Arabidopsis thaliana GN=UBQ14	GO:0006511, GO:0016567, GO:0031386, GO:0031625, GO:0005634, GO:0005737	HUB	TURQUOISE
ppt_66282	A0A0D6R6X2tr=Uncharacterized protein Araucaria cunninghamii (Hoop pine) (Moreton Bay pine)	GO:0045017, GO:0004144, GO:0016020, GO:0016021	HUB	TURQUOISE
ppt_191722	---NA---		HUB	TURQUOISE
ppt_161959	---NA---		HUB	TURQUOISE
ppt_36635	---NA---		HUB	TURQUOISE
ppt_42840	---NA---		HUB	TURQUOISE
ppt_137577	---NA---		HUB	TURQUOISE
ppt_139743	---NA---		HUB	TURQUOISE
ppt_219574	A0A061DSX0tr=Galactose oxidase/kelch repeat superfamily protein isoform 1 Theobroma cacao (Cacao) (Cocoa)		HUB	TURQUOISE
ppt_227875	A0A1D6F6R3tr=Uncharacterized protein Zea mays (Maize)	GO:0006457, GO:0044183, GO:0005737	HUB	TURQUOISE
ppt_66286	A0A0D6R6X2tr=Uncharacterized protein Araucaria cunninghamii (Hoop pine) (Moreton Bay pine)	GO:0045017, GO:0004144, GO:0016020, GO:0016021	HUB	TURQUOISE
ppt_121552	---NA---		HUB	TURQUOISE
ppt_182955	Q8GWQ2sp=AT-hook motif nuclear-localized protein 20 Arabidopsis thaliana (Mouse-ear cress)	GO:0007275, GO:0031323, GO:0045824, GO:0051171, GO:0060255, GO:0080090, GO:1900425, GO:0003677	HUB	TURQUOISE
ppt_180944	A0A0B0MWH8tr=Syntaxin-43-like protein Gossypium arboreum (Tree cotton) (Gossypium nanking)	GO:0006886, GO:0006906, GO:0048278, GO:0000149, GO:0005484, GO:0012505, GO:0016021, GO:0031201	HUB	TURQUOISE
ppt_207416	---NA---		HUB	TURQUOISE
ppt_66284	---NA---		HUB	TURQUOISE
ppt_228364	P50134sp=Ornithine decarboxylase Datura stramonium (Jimsonweed) (Common thornapple)	GO:0033387, GO:0004586, GO:0005737	HUB	TURQUOISE
ppt_180946	A0A0B0MWH8tr=Syntaxin-43-like protein Gossypium arboreum (Tree cotton) (Gossypium nanking)	GO:0006886, GO:0006906, GO:0048278, GO:0000149, GO:0005484, GO:0012505, GO:0016021, GO:0031201	HUB	TURQUOISE
ppt_45453	---NA---		HUB	TURQUOISE
ppt_66285	A0A0C9S9U9tr=TSA: Wollemia nobilis Ref_Wollemi_Transcript_5984_1922 transcribed RNA sequence Wollemia nobilis	GO:0045017, GO:0004144, GO:0016020, GO:0016021	HUB	TURQUOISE
ppt_65843	A0A078IYT4tr=BnaA01g36400D protein Brassica napus (Rape)	GO:0009987, GO:0046658	HUB	TURQUOISE
ppt_22664	A0A0V0H2Y5tr=Putative ovule protein Solanum chacoense (Chaco potato)		HUB	TURQUOISE
ppt_202191	---NA---		HUB	TURQUOISE
ppt_176910	A0A0J8EDR7sp=DNA repair protein REV1 Beta vulgaris subsp. vulgaris	GO:0006281, GO:0071897, GO:0003684, GO:0016779	HUB	TURQUOISE
ppt_218196	---NA---		HUB	TURQUOISE
ppt_79776	---NA---		HUB	TURQUOISE
ppt_66280	A0A0C9S9U9tr=TSA: Wollemia nobilis Ref_Wollemi_Transcript_5984_1922 transcribed RNA sequence Wollemia nobilis	GO:0045017, GO:0004144, GO:0016020, GO:0016021	HUB	TURQUOISE
ppt_163364	---NA---		HUB	TURQUOISE
ppt_225961	---NA---		HUB	TURQUOISE
ppt_66281	A0A0C9S9U9tr=TSA: Wollemia nobilis Ref_Wollemi_Transcript_5984_1922 transcribed RNA sequence Wollemia nobilis	GO:0045017, GO:0004144, GO:0016020, GO:0016021	HUB	TURQUOISE
ppt_65845	A0A078G3Q3tr=BnaA05g20350D protein Brassica napus (Rape)	GO:0031224	HUB	TURQUOISE
ppt_214728	---NA---		HUB	TURQUOISE
ppt_123863	B8LKB6tr=Putative uncharacterized protein Picea sitchensis (Sitka spruce) (Pinus sitchensis)	GO:0006629	HUB	TURQUOISE
ppt_226041	---NA---		HUB	TURQUOISE
ppt_78080	---NA---		HUB	TURQUOISE
ppt_123878	Q5S8F1tr=Lipase Ricinus communis (Castor bean)	GO:0016787	HUB	TURQUOISE
ppt_211086	A0A0C9QP87sp=Hexosyltransferase Wollemia nobilis	GO:0006012, GO:0047216	HUB	TURQUOISE
ppt_180951	A0A0B0MWH8tr=Syntaxin-43-like protein Gossypium arboreum (Tree cotton) (Gossypium nanking)	GO:0006886, GO:0006906, GO:0048278, GO:0000149, GO:0005484, GO:0012505, GO:0016021, GO:0031201	HUB	TURQUOISE
ppt_197241	---NA---		HUB	TURQUOISE
ppt_180950	A0A0B0MWH8tr=Syntaxin-43-like protein Gossypium arboreum (Tree cotton) (Gossypium nanking)	GO:0006886, GO:0006906, GO:0048278, GO:0000149, GO:0005484, GO:0012505, GO:0016021, GO:0031201	HUB	TURQUOISE
ppt_231856	---NA---		HUB	TURQUOISE
ppt_66288	A0A0C9S9U9tr=TSA: Wollemia nobilis Ref_Wollemi_Transcript_5984_1922 transcribed RNA sequence Wollemia nobilis	GO:0045017, GO:0004144, GO:0016020, GO:0016021	HUB	TURQUOISE
ppt_95642	---NA---		HUB	TURQUOISE
ppt_204226	---NA---		HUB	TURQUOISE
ppt_202190	---NA---		HUB	TURQUOISE
ppt_183013	A5JYE9tr=R2R3-MYB transcription factor MYB5 Picea glauca (White spruce) (Pinus glauca)	GO:0003677, GO:0005634	HUB	TURQUOISE
ppt_74545	---NA---		HUB	TURQUOISE
ppt_126453	U5GVI5tr=Uncharacterized protein Populus trichocarpa (Western balsam poplar) (Populus balsamifera subsp. trichocarpa)		HUB	TURQUOISE
ppt_182952	Q8GWQ2sp=AT-hook motif nuclear-localized protein 20 Arabidopsis thaliana (Mouse-ear cress)	GO:0045824, GO:0050794, GO:1900425, GO:0003677, GO:0110165	HUB	TURQUOISE
ppt_65842	A0A078G3Q3tr=BnaA05g20350D protein Brassica napus (Rape)	GO:0031224	HUB	TURQUOISE
ppt_147969	A0A0K0M7A3tr=CYP78A1 Pinus tabuliformis (Chinese pine) (Pinus leucosperma)	GO:0055114, GO:0004497, GO:0005506, GO:0016705, GO:0020037, GO:0016021	HUB	TURQUOISE
ppt_135810	---NA---		HUB	TURQUOISE
ppt_246557	W9QYD4tr=Putative E3 ubiquitin-protein ligase LIN-1 Morus notabilis	GO:0016567, GO:0004842	HUB	TURQUOISE
ppt_65846	A0A078G3Q3tr=BnaA05g20350D protein Brassica napus (Rape)	GO:0031224	HUB	TURQUOISE
ppt_61271	---NA---		HUB	TURQUOISE
ppt_216124	A0A0C9SAG3tr=TSA: Wollemia nobilis Ref_Wollemi_Transcript_3650_1556 transcribed RNA sequence Wollemia nobilis	GO:0009738, GO:0080163, GO:0004864, GO:0010427, GO:0038023, GO:0005634, GO:0005737	HUB	TURQUOISE
ppt_65841	A0A078G3Q3tr=BnaA05g20350D protein Brassica napus (Rape)	GO:0031224	HUB	TURQUOISE
ppt_65844	A0A078G3Q3tr=BnaA05g20350D protein Brassica napus (Rape)	GO:0031224	HUB	TURQUOISE
ppt_182956	Q8GWQ2sp=AT-hook motif nuclear-localized protein 20 Arabidopsis thaliana (Mouse-ear cress)	GO:0045824, GO:0050794, GO:1900425, GO:0003677, GO:0110165	HUB	TURQUOISE
ppt_159492	---NA---		HUB	TURQUOISE
ppt_36005	A0A061EF48tr=TPX2 protein family, putative Theobroma cacao (Cacao) (Cocoa)	GO:0032147, GO:0060236, GO:0005819, GO:0005874	HUB	TURQUOISE
ppt_202193	---NA---		HUB	TURQUOISE
ppt_92217	A9P0A3tr=Putative uncharacterized protein Picea sitchensis (Sitka spruce) (Pinus sitchensis)		HUB	TURQUOISE
ppt_94945	---NA---		HUB	TURQUOISE
ppt_159491	---NA---		HUB	TURQUOISE
ppt_179311	---NA---		HUB	TURQUOISE
ppt_135809	---NA---		HUB	TURQUOISE
ppt_87201	Q949K0tr=Putative centromere protein Solanum lycopersicum (Tomato) (Lycopersicon esculentum)		HUB	TURQUOISE
ppt_163362	---NA---		HUB	TURQUOISE
ppt_89186	---NA---		HUB	TURQUOISE
ppt_256731	A0A151QTP6tr=Putative GMC-type oxidoreductase Rv0492c/MT0511/MT0512 family Cajanus cajan (Pigeon pea) (Cajanus indicus)	GO:0016899, GO:0016020	HUB	TURQUOISE
ppt_161402	A0A0G7ZNS8tr=Cytochrome P450 CYP78A141v1 Picea glauca (White spruce) (Pinus glauca)	GO:0055114, GO:0004497, GO:0005506, GO:0016705, GO:0020037, GO:0016021	HUB	TURQUOISE
ppt_226206	O65012sp=Cytochrome P450 78A4 Pinus radiata (Monterey pine) (Pinus insignis)	GO:0055114, GO:0004497, GO:0005506, GO:0016705, GO:0020037, GO:0016021	HUB	TURQUOISE
ppt_179317	---NA---		HUB	TURQUOISE
ppt_228363	P50134sp=Ornithine decarboxylase Datura stramonium (Jimsonweed) (Common thornapple)	GO:0033387, GO:0004586, GO:0005737	HUB	TURQUOISE
ppt_57757	---NA---		HUB	TURQUOISE
ppt_161405	A0A0G7ZNS8tr=Cytochrome P450 CYP78A141v1 Picea glauca (White spruce) (Pinus glauca)	GO:0055114, GO:0004497, GO:0005506, GO:0016705, GO:0020037, GO:0016021	HUB	TURQUOISE
ppt_161400	O65012sp=Cytochrome P450 78A4 Pinus radiata (Monterey pine) (Pinus insignis)	GO:0055114, GO:0004497, GO:0005506, GO:0016705, GO:0020037	HUB	TURQUOISE
ppt_215490	Isoform2 of Protein CHLOROPLAST IMPORT APPARATUS 2 OS=Arabidopsis thaliana GN=CIA2	GO:0006355, GO:0045036, GO:0005515, GO:0005634	HUB	TURQUOISE
ppt_27248	B3TLP8tr=Ubiquitin extension protein-like protein Elaeis guineensis var. tenera (Oil palm)	GO:0006412, GO:0016567, GO:0019941, GO:0003735, GO:0031386, GO:0031625, GO:0005634, GO:0005737, GO:0005840	HUB	TURQUOISE
ppt_135663	EnsemblPlants:GLYMA11G27490.1} Glycine max (Soybean) (Glycine hispida)	GO:0016413, GO:0005794	HUB	TURQUOISE
ppt_132160	---NA---		HUB	TURQUOISE
ppt_101057	B9GQM6tr=Core region of GTP cyclohydrolase I family protein Populus trichocarpa (Western balsam poplar) (Populus balsamifera subsp. trichocarpa)	GO:0006729, GO:0003934, GO:0005525, GO:0008270, GO:0005737	HUB	TURQUOISE
ppt_285974	A0A1D1XHA3tr=Replication protein A DNA-binding subunit Anthurium amnicola	GO:0000723, GO:0006261, GO:0006281, GO:0006310, GO:0003697, GO:0008270, GO:0043565, GO:0000228	HUB	TURQUOISE
ppt_135667	EnsemblPlants:GLYMA11G27490.1} Glycine max (Soybean) (Glycine hispida)	GO:0016413, GO:0005794	HUB	TURQUOISE
ppt_285975	B9RK18tr=Replication factor A 1, rfa1, putative Ricinus communis (Castor bean)	GO:0000724, GO:0006268, GO:0006289, GO:0007004, GO:0007141, GO:0009555, GO:0051026, GO:0003684, GO:0008270, GO:0043047, GO:0000784, GO:0000790, GO:0005662	HUB	TURQUOISE
ppt_198722	---NA---		HUB	TURQUOISE
ppt_245058	A0A078GKL6tr=BnaA02g10950D protein Brassica napus (Rape)	GO:0030042, GO:0051015, GO:0005737, GO:0015629	HUB	TURQUOISE
ppt_228360	P50134sp=Ornithine decarboxylase Datura stramonium (Jimsonweed) (Common thornapple)	GO:0033387, GO:0004586, GO:0005737	HUB	TURQUOISE
ppt_135661	A9NNS6tr=Putative uncharacterized protein Picea sitchensis (Sitka spruce) (Pinus sitchensis)	GO:0016413, GO:0005794	HUB	TURQUOISE
ppt_135665	EnsemblPlants:GLYMA11G27490.1} Glycine max (Soybean) (Glycine hispida)	GO:0016413, GO:0005794	HUB	TURQUOISE
ppt_190571	A0A199UWD5tr=Serine/threonine-protein kinase EDR1 Ananas comosus (Pineapple) (Ananas ananas)	GO:0016310, GO:0004674, GO:0005737, GO:0016020	HUB	TURQUOISE
ppt_159494	---NA---		HUB	TURQUOISE
ppt_93225	---NA---		HUB	TURQUOISE
ppt_193818	---NA---		HUB	TURQUOISE
ppt_101231	---NA---		HUB	TURQUOISE
ppt_184844	A9NLY0sp=Non-specific lipid-transfer protein Picea sitchensis (Sitka spruce) (Pinus sitchensis)	GO:0006869, GO:0008289, GO:0016020	HUB	TURQUOISE
ppt_73934	---NA---		HUB	TURQUOISE
ppt_88088	---NA---		HUB	TURQUOISE
ppt_147970	A0A0K0M7A3tr=CYP78A1 Pinus tabuliformis (Chinese pine) (Pinus leucosperma)	GO:0055114, GO:0004497, GO:0005506, GO:0016705, GO:0020037, GO:0016021	HUB	TURQUOISE
ppt_73937	---NA---		HUB	TURQUOISE
ppt_165806	---NA---		HUB	TURQUOISE
ppt_246194	---NA---		HUB	TURQUOISE
ppt_152365	---NA---		HUB	TURQUOISE
ppt_121737	F6HMZ0tr=Putative uncharacterized protein Vitis vinifera (Grape)		HUB	TURQUOISE
ppt_86565	---NA---		HUB	TURQUOISE
ppt_184843	A9NLY0sp=Non-specific lipid-transfer protein Picea sitchensis (Sitka spruce) (Pinus sitchensis)	GO:0006869, GO:0008289, GO:0016020	HUB	TURQUOISE
ppt_56210	---NA---		HUB	TURQUOISE
ppt_101055	B9GQM6tr=Core region of GTP cyclohydrolase I family protein Populus trichocarpa (Western balsam poplar) (Populus balsamifera subsp. trichocarpa)	GO:0006729, GO:0003934, GO:0005525, GO:0008270, GO:0005737	HUB	TURQUOISE
ppt_170240	---NA---		HUB	TURQUOISE
ppt_180949	A0A0B0MWH8tr=Syntaxin-43-like protein Gossypium arboreum (Tree cotton) (Gossypium nanking)	GO:0006886, GO:0006906, GO:0048278, GO:0000149, GO:0005484, GO:0012505, GO:0016021, GO:0031201	HUB	TURQUOISE
ppt_72330	A0A0K8TTH2tr=Cytochrome P450 CYP75B91 Picea glauca (White spruce) (Pinus glauca)	GO:0055114, GO:0004497, GO:0005506, GO:0016491, GO:0016705, GO:0020037, GO:0046872, GO:0016020, GO:0016021	HUB	TURQUOISE
ppt_101238	---NA---		HUB	TURQUOISE
ppt_97119	B9RZR2tr=Map3k delta-1 protein kinase, putative Ricinus communis (Castor bean)	GO:0006468, GO:0031323, GO:0051171, GO:0060255, GO:0080090, GO:0004674	HUB	TURQUOISE
ppt_256716	A0A078GKL6tr=BnaA02g10950D protein Brassica napus (Rape)	GO:0030042, GO:0051015, GO:0005737, GO:0015629	HUB	TURQUOISE
ppt_101056	A0A199V514tr=GTP cyclohydrolase 1 Ananas comosus (Pineapple) (Ananas ananas)	GO:0042559	HUB	TURQUOISE
ppt_175998	A0A0C9RUX0tr=TSA: Wollemia nobilis Ref_Wollemi_Transcript_12026_2455 transcribed RNA sequence Wollemia nobilis	GO:0000226, GO:0000280, GO:0000911, GO:0002376, GO:0006355, GO:0006952, GO:0009624, GO:0045087, GO:0045824, GO:0046785, GO:0052096, GO:0003676, GO:0003677, GO:0003680, GO:0003700, GO:0008017, GO:0005634, GO:0005874, GO:0009524, GO:0009574, GO:0016020, GO:0016021, GO:0055028	HUB	TURQUOISE
ppt_42551	---NA---		HUB	TURQUOISE
ppt_73932	---NA---		HUB	TURQUOISE
ppt_246196	---NA---		HUB	TURQUOISE
ppt_164872	---NA---		HUB	TURQUOISE
ppt_101229	---NA---		HUB	TURQUOISE
ppt_224969	---NA---		HUB	TURQUOISE
ppt_168354	V5L6K7tr=Tau class glutathione S-transferase Larix kaempferi	GO:0016740	HUB	TURQUOISE
ppt_216127	A0A0C9SAG3tr=TSA: Wollemia nobilis Ref_Wollemi_Transcript_3650_1556 transcribed RNA sequence Wollemia nobilis	GO:0009738, GO:0080163, GO:0004864, GO:0010427, GO:0038023, GO:0005634, GO:0005737	HUB	TURQUOISE
ppt_72686	B9RDF4tr=Spastin, putative Ricinus communis (Castor bean)	GO:0031122, GO:0000166, GO:0008568, GO:0005634	HUB	TURQUOISE
ppt_138184	---NA---		HUB	TURQUOISE
ppt_193470	A0A151SKE9tr=Condensin-2 complex subunit H2 Cajanus cajan (Pigeon pea) (Cajanus indicus)	GO:0010032, GO:0051306, GO:0003682, GO:0000796, GO:0005634	HUB	TURQUOISE
ppt_140546	---NA---		HUB	TURQUOISE
ppt_180940	A0A0B0MWH8tr=Syntaxin-43-like protein Gossypium arboreum (Tree cotton) (Gossypium nanking)	GO:0006886, GO:0006906, GO:0048278, GO:0000149, GO:0005484, GO:0012505, GO:0016021, GO:0031201	HUB	TURQUOISE
ppt_250364	W9RM29tr=Histone-lysine N-methyltransferase ATX1 Morus notabilis	GO:0034968, GO:0048578, GO:0018024, GO:0046872, GO:0005634	HUB	TURQUOISE
ppt_101059	B9SYL5tr=GTP cyclohydrolase I, putative Ricinus communis (Castor bean)	GO:0042559, GO:0044283, GO:0016787, GO:0043167	HUB	TURQUOISE
ppt_97784	A0A1D1XNV5tr=ATPase family AAA domain-containing protein 1-A Anthurium amnicola	GO:0005524	HUB	TURQUOISE
ppt_168704	---NA---		HUB	TURQUOISE
ppt_62763	---NA---		HUB	TURQUOISE
ppt_97786	A0A1D1XNV5tr=ATPase family AAA domain-containing protein 1-A Anthurium amnicola	GO:0005524	HUB	TURQUOISE
ppt_56216	---NA---		HUB	TURQUOISE
ppt_168355	V5L6K7tr=Tau class glutathione S-transferase Larix kaempferi	GO:0016740	HUB	TURQUOISE
ppt_278089	A9NVX7tr=Putative uncharacterized protein Picea sitchensis (Sitka spruce) (Pinus sitchensis)		HUB	TURQUOISE
ppt_37111	---NA---		HUB	TURQUOISE
ppt_139746	---NA---		HUB	TURQUOISE
ppt_123874	B8LKB6tr=Putative uncharacterized protein Picea sitchensis (Sitka spruce) (Pinus sitchensis)	GO:0006629	HUB	TURQUOISE
ppt_97782	A0A1D1XNV5tr=ATPase family AAA domain-containing protein 1-A Anthurium amnicola	GO:0005524	HUB	TURQUOISE
ppt_130323	---NA---		HUB	TURQUOISE
ppt_193514	A0A0D6QSX0sp=Hexosyltransferase Araucaria cunninghamii (Hoop pine) (Moreton Bay pine)	GO:0006012, GO:0047216	HUB	TURQUOISE
ppt_161401	A0A0G7ZNS8tr=Cytochrome P450 CYP78A141v1 Picea glauca (White spruce) (Pinus glauca)	GO:0055114, GO:0004497, GO:0005506, GO:0016705, GO:0020037, GO:0016021	HUB	TURQUOISE
ppt_256728	A0A078GKL6tr=BnaA02g10950D protein Brassica napus (Rape)	GO:0030042, GO:0051015, GO:0005737, GO:0015629	HUB	TURQUOISE
ppt_97783	A0A1D1XNV5tr=ATPase family AAA domain-containing protein 1-A Anthurium amnicola	GO:0005524	HUB	TURQUOISE
ppt_211328	I1JLC8sp=Protein SLE2 Glycine max (Soybean) (Glycine hispida)	GO:0009737, GO:0050821, GO:0005829	HUB	TURQUOISE
ppt_87003	A0A0B2RPU0tr=Succinate dehydrogenase assembly factor 1 like, mitochondrial Glycine soja (Wild soybean)		HUB	TURQUOISE
ppt_181980	---NA---		HUB	TURQUOISE
ppt_140554	---NA---		HUB	TURQUOISE
ppt_69710	W1PHS2tr=Uncharacterized protein Amborella trichopoda	GO:0009987, GO:0016301, GO:0016020	HUB	TURQUOISE
ppt_241839	---NA---		HUB	TURQUOISE
ppt_137466	---NA---		HUB	TURQUOISE
ppt_278088	A9NVX7tr=Putative uncharacterized protein Picea sitchensis (Sitka spruce) (Pinus sitchensis)		HUB	TURQUOISE
ppt_69720	W1PHS2tr=Uncharacterized protein Amborella trichopoda	GO:0009987, GO:0016301, GO:0016020	HUB	TURQUOISE
ppt_123871	B8LKB6tr=Putative uncharacterized protein Picea sitchensis (Sitka spruce) (Pinus sitchensis)	GO:0006629	HUB	TURQUOISE
ppt_72692	B9RDF4tr=Spastin, putative Ricinus communis (Castor bean)	GO:0031122, GO:0000166, GO:0008568, GO:0005634	HUB	TURQUOISE
ppt_214731	---NA---		HUB	TURQUOISE
ppt_69712	W1PHS2tr=Uncharacterized protein Amborella trichopoda	GO:0009987, GO:0016301, GO:0016020	HUB	TURQUOISE
ppt_113758	A0A0K9Q173tr=Putative Pentatricopeptide repeat-containing protein Zostera marina (Eelgrass)	GO:0009507	HUB	TURQUOISE
ppt_181983	---NA---		HUB	TURQUOISE
ppt_168702	---NA---		HUB	TURQUOISE
ppt_87199	Q949K0tr=Putative centromere protein Solanum lycopersicum (Tomato) (Lycopersicon esculentum)		HUB	TURQUOISE
ppt_140003	---NA---		HUB	TURQUOISE
ppt_112436	A0A1D6AIP3tr=Uncharacterized protein Triticum aestivum (Wheat)		HUB	TURQUOISE
ppt_222279	B9MV61tr=Cyclin family protein Populus trichocarpa (Western balsam poplar) (Populus balsamifera subsp. trichocarpa)	GO:0000079, GO:0019901	HUB	TURQUOISE
ppt_72693	B9RDF4tr=Spastin, putative Ricinus communis (Castor bean)	GO:0031122, GO:0051013, GO:0005524, GO:0008568, GO:0005634	HUB	TURQUOISE
ppt_157799	---NA---		HUB	TURQUOISE
ppt_66261	---NA---		HUB	TURQUOISE
ppt_216099	---NA---		HUB	TURQUOISE
ppt_138405	A0A061GSJ2tr=Plant intracellular ras group-related LRR 6 Theobroma cacao (Cacao) (Cocoa)		HUB	TURQUOISE
ppt_132159	---NA---		HUB	TURQUOISE
ppt_161403	A0A0G7ZNS8tr=Cytochrome P450 CYP78A141v1 Picea glauca (White spruce) (Pinus glauca)	GO:0055114, GO:0004497, GO:0005506, GO:0016705, GO:0020037, GO:0016021	HUB	TURQUOISE
ppt_193822	---NA---		HUB	TURQUOISE
ppt_69718	W1PHS2tr=Uncharacterized protein Amborella trichopoda	GO:0009987, GO:0016301, GO:0016020	HUB	TURQUOISE
ppt_119587	A0A0C9S596tr=TSA: Wollemia nobilis Ref_Wollemi_Transcript_20205_992 transcribed RNA sequence Wollemia nobilis	GO:0006355, GO:0009408, GO:0009416, GO:0009658, GO:0043621, GO:0000427, GO:0042644, GO:0101031	HUB	TURQUOISE
ppt_69713	W1PHS2tr=Uncharacterized protein Amborella trichopoda	GO:0009987, GO:0016301, GO:0016020	HUB	TURQUOISE
ppt_250353	W9RM29tr=Histone-lysine N-methyltransferase ATX1 Morus notabilis	GO:0034968, GO:0048578, GO:0018024, GO:0046872, GO:0005634	HUB	TURQUOISE
ppt_69717	W1PHS2tr=Uncharacterized protein Amborella trichopoda	GO:0009987, GO:0016301, GO:0016020	HUB	TURQUOISE
ppt_69719	W1PHS2tr=Uncharacterized protein Amborella trichopoda	GO:0009987, GO:0016301, GO:0016020	HUB	TURQUOISE
ppt_193830	---NA---		HUB	TURQUOISE
ppt_37385	A0A072VLQ6tr=DNA replication factor CDT1-like protein Medicago truncatula (Barrel medic) (Medicago tribuloides)	GO:0009987	HUB	TURQUOISE
ppt_119589	B8LM88tr=Putative uncharacterized protein Picea sitchensis (Sitka spruce) (Pinus sitchensis)		HUB	TURQUOISE
ppt_193668	C0PST5tr=Putative uncharacterized protein Picea sitchensis (Sitka spruce) (Pinus sitchensis)		HUB	TURQUOISE
ppt_138404	A0A1D5AIW3tr=Type 7 nonspecific lipid transfer protein LTP701 Elaeis guineensis var. tenera (Oil palm)	GO:0006869, GO:0008289, GO:0016020, GO:0016021	HUB	TURQUOISE
ppt_93059	D5AAV5tr=Putative uncharacterized protein Picea sitchensis (Sitka spruce) (Pinus sitchensis)	GO:0006355, GO:0003690	HUB	TURQUOISE
ppt_69714	W1PHS2tr=Uncharacterized protein Amborella trichopoda	GO:0009987, GO:0016301, GO:0016020	HUB	TURQUOISE
ppt_256719	A0A078GKL6tr=BnaA02g10950D protein Brassica napus (Rape)	GO:0030042, GO:0051015, GO:0005737, GO:0015629	HUB	TURQUOISE
ppt_201453	---NA---		HUB	TURQUOISE
ppt_35670	A0A1D1XJL0tr=Receptor-like protein kinase Anthurium amnicola	GO:0016740	HUB	TURQUOISE
ppt_161408	Q8L7R2sp=Homoserine kinase Arabidopsis thaliana (Mouse-ear cress)	GO:0006811, GO:0009086, GO:0009088, GO:0009617, GO:0009620, GO:0000166, GO:0004413, GO:0005542, GO:0009570, GO:0016020	HUB	TURQUOISE
ppt_86132	---NA---		HUB	TURQUOISE
ppt_180938	A0A0B0MWH8tr=Syntaxin-43-like protein Gossypium arboreum (Tree cotton) (Gossypium nanking)	GO:0006886, GO:0006906, GO:0048278, GO:0000149, GO:0005484, GO:0012505, GO:0016021, GO:0031201	HUB	TURQUOISE
ppt_42849	---NA---		HUB	TURQUOISE
ppt_193471	A9RIS8tr=Predicted protein Physcomitrella patens subsp. patens (Moss)	GO:0010032, GO:0051306, GO:2001022, GO:0003682, GO:0000796, GO:0005634	HUB	TURQUOISE
ppt_70696	---NA---		HUB	TURQUOISE
ppt_218517	D5AEI4tr=Putative uncharacterized protein Picea sitchensis (Sitka spruce) (Pinus sitchensis)		HUB	TURQUOISE
ppt_193821	---NA---		HUB	TURQUOISE
ppt_244203	Q7X7E9sp=Putative DNA ligase 4 Oryza sativa subsp. japonica (Rice)	GO:0006281, GO:0016874, GO:0097159, GO:1901363, GO:0110165	HUB	TURQUOISE
ppt_101374	---NA---		HUB	TURQUOISE
ppt_87113	A0A061FDJ3tr=WD and tetratricopeptide repeat protein, putative isoform 2 Theobroma cacao (Cacao) (Cocoa)	GO:0045717, GO:0048583, GO:0005737, GO:0080008	HUB	TURQUOISE
ppt_128281	B9IPE7tr=Uncharacterized protein Populus trichocarpa (Western balsam poplar) (Populus balsamifera subsp. trichocarpa)	GO:0032268, GO:0042742, GO:0043549, GO:0045087, GO:0005488, GO:0005622, GO:0110165	HUB	TURQUOISE
ppt_232082	---NA---		HUB	TURQUOISE
ppt_128282	B9IPE7tr=Uncharacterized protein Populus trichocarpa (Western balsam poplar) (Populus balsamifera subsp. trichocarpa)	GO:0032268, GO:0042742, GO:0043549, GO:0045087, GO:0005488, GO:0005622, GO:0110165	HUB	TURQUOISE
ppt_168296	A0A0C9RR95tr=TSA: Wollemia nobilis Ref_Wollemi_Transcript_20123_779 transcribed RNA sequence Wollemia nobilis	GO:0006457, GO:0009408, GO:0009651, GO:0042542, GO:0051259, GO:0043621, GO:0051082	HUB	TURQUOISE
ppt_128280	B9IPE7tr=Uncharacterized protein Populus trichocarpa (Western balsam poplar) (Populus balsamifera subsp. trichocarpa)	GO:0032268, GO:0042742, GO:0043549, GO:0045087, GO:0005488, GO:0005622, GO:0110165	HUB	TURQUOISE
ppt_57450	A0A0C9RJJ7tr=TSA: Wollemia nobilis Ref_Wollemi_Transcript_14508_971 transcribed RNA sequence Wollemia nobilis		HUB	TURQUOISE
ppt_168705	---NA---		HUB	TURQUOISE
ppt_101232	---NA---		HUB	TURQUOISE
ppt_87116	V4T6M6tr=Uncharacterized protein Citrus clementina	GO:0009788, GO:0045717, GO:1901000, GO:0005634, GO:0005829, GO:0005886, GO:0009506, GO:0016021, GO:0080008	HUB	TURQUOISE
ppt_62769	---NA---		HUB	TURQUOISE
ppt_85379	---NA---		HUB	TURQUOISE
ppt_158017	---NA---		HUB	TURQUOISE
ppt_232080	---NA---		HUB	TURQUOISE
ppt_35672	A0A1D1XJL0tr=Receptor-like protein kinase Anthurium amnicola	GO:0016301	HUB	TURQUOISE
ppt_218200	---NA---		HUB	TURQUOISE
ppt_232079	---NA---		HUB	TURQUOISE
ppt_251913	A0A0A7REG5tr=Late embryogenesis abundant protein LEA7-1 Pinus tabuliformis (Chinese pine) (Pinus leucosperma)	GO:0006873, GO:0006970, GO:0009414, GO:0009737, GO:0009845, GO:0010226, GO:0005730, GO:0005829	HUB	TURQUOISE
ppt_123886	B8LKB6tr=Putative uncharacterized protein Picea sitchensis (Sitka spruce) (Pinus sitchensis)	GO:0006629	HUB	TURQUOISE
ppt_170238	---NA---		HUB	TURQUOISE
ppt_253777	---NA---		HUB	TURQUOISE
ppt_62762	---NA---		HUB	TURQUOISE
ppt_56199	A0A0C9RSW6tr=TSA: Wollemia nobilis Ref_Wollemi_Transcript_14425_618 transcribed RNA sequence Wollemia nobilis		HUB	TURQUOISE
ppt_119588	A0A0C9S596tr=TSA: Wollemia nobilis Ref_Wollemi_Transcript_20205_992 transcribed RNA sequence Wollemia nobilis	GO:0006355, GO:0009408, GO:0009416, GO:0009658, GO:0043621, GO:0000427, GO:0042644, GO:0101031	HUB	TURQUOISE
ppt_156582	---NA---		HUB	TURQUOISE
ppt_130322	---NA---		HUB	TURQUOISE
ppt_85938	---NA---		HUB	YELLOW
ppt_130587	P42813sp=Ribonuclease 1 Arabidopsis thaliana (Mouse-ear cress)	GO:0006401, GO:0009611, GO:0009718, GO:0009867, GO:0016036, GO:0090501, GO:0004521, GO:0005576, GO:0005886	HUB	YELLOW
ppt_85936	---NA---		HUB	YELLOW
ppt_81719	---NA---		HUB	YELLOW
ppt_85937	---NA---		HUB	YELLOW
ppt_85939	---NA---		HUB	YELLOW
ppt_81720	---NA---		HUB	YELLOW
ppt_215704	A0A176WDZ1tr=Uncharacterized protein Marchantia polymorpha subsp. polymorpha	GO:0046872, GO:0005576	HUB	YELLOW
ppt_179116	C0PRI0sp=Ferritin Picea sitchensis (Sitka spruce) (Pinus sitchensis)	GO:0006826, GO:0006880, GO:0055114, GO:0004322, GO:0008198, GO:0008199, GO:0009507	HUB	YELLOW
ppt_85940	---NA---		HUB	YELLOW
ppt_143810	SAAS:SAAS00506982} Phaseolus angularis (Azuki bean) (Vigna angularis)	GO:0016491, GO:0110165	HUB	YELLOW
ppt_199283	A0A061GU07tr=Non-specific phospholipase C2 Theobroma cacao (Cacao) (Cocoa)	GO:0009395, GO:0048229, GO:0048364, GO:0004629, GO:0009507	HUB	YELLOW
ppt_215703	A0A176VTR0tr=Uncharacterized protein Marchantia polymorpha subsp. polymorpha	GO:0046872, GO:0005576	HUB	YELLOW
ppt_215700	A0A176WIE4tr=Uncharacterized protein Marchantia polymorpha subsp. polymorpha	GO:0046872, GO:0005576	HUB	YELLOW
ppt_261737	A0A103XUG4tr=Phosphoesterase Cynara cardunculus var. scolymus (Artichoke) (Cynara scolymus)	GO:0009395, GO:0048229, GO:0048364, GO:0004629, GO:0009507	HUB	YELLOW
ppt_121847	A9P193tr=Putative uncharacterized protein Picea sitchensis (Sitka spruce) (Pinus sitchensis)	GO:0016021	HUB	YELLOW
ppt_198752	A0A1D1YSA6tr=Putative germin-like protein 2-1 Anthurium amnicola	GO:0046872, GO:0005576, GO:0005618	HUB	YELLOW
ppt_169171	---NA---		HUB	YELLOW
ppt_198751	A9SDF7tr=Germin-like protein Physcomitrella patens subsp. patens (Moss)	GO:0046872, GO:0005576, GO:0005618	HUB	YELLOW
ppt_261736	A0A061GU07tr=Non-specific phospholipase C2 Theobroma cacao (Cacao) (Cocoa)	GO:0009395, GO:0048229, GO:0048364, GO:0004629, GO:0009507	HUB	YELLOW
ppt_235938	EnsemblPlants:BRADI3G34950.1} Brachypodium distachyon (Purple false brome) (Trachynia distachya)	GO:0016020, GO:0016021	HUB	YELLOW
ppt_234179	Q43729sp=Peroxidase 57 Arabidopsis thaliana (Mouse-ear cress)	GO:0008152, GO:0009987, GO:0050896, GO:0004601, GO:0005488, GO:0009505, GO:0009506	HUB	YELLOW
ppt_126781	C0PRI0sp=Ferritin Picea sitchensis (Sitka spruce) (Pinus sitchensis)	GO:0006879, GO:0051179, GO:0005506, GO:0016491	HUB	YELLOW
ppt_198758	A0A061F0C3tr=Germin-like protein subfamily 1 member 18 Theobroma cacao (Cacao) (Cocoa)	GO:0046872, GO:0005576, GO:0005618	HUB	YELLOW
ppt_198755	A0A1D1YSA6tr=Putative germin-like protein 2-1 Anthurium amnicola	GO:0046872, GO:0005576, GO:0005618	HUB	YELLOW
ppt_198754	A9SDF7tr=Germin-like protein Physcomitrella patens subsp. patens (Moss)	GO:0046872, GO:0005576, GO:0005618	HUB	YELLOW
ppt_115684	A0A061F2Y9tr=Pathogenesis-related protein P2 isoform 1 Theobroma cacao (Cacao) (Cocoa)	GO:0042742, GO:0050832	HUB	YELLOW
ppt_126276	A0A0C9SA39sp=Purple acid phosphatase Wollemia nobilis	GO:0016311, GO:0003993, GO:0046872	HUB	YELLOW
ppt_146194	G9L7U1tr=Lipoxygenase 2 Taxus wallichiana var. chinensis (Chinese yew) (Taxus chinensis)	GO:0031408, GO:0055114, GO:0016702, GO:0046872	HUB	YELLOW
ppt_129594	P23244sp=Hemoglobin-2 Casuarina glauca (Swamp oak)	GO:0015671, GO:0005344, GO:0019825, GO:0020037, GO:0046872, GO:0005634, GO:0005737, GO:0016363	HUB	YELLOW
ppt_115685	A0A061F2Y9tr=Pathogenesis-related protein P2 isoform 1 Theobroma cacao (Cacao) (Cocoa)	GO:0042742, GO:0050832	HUB	YELLOW
ppt_218919	A1YIQ6tr=Putative zinc transporter Solanum lycopersicum (Tomato) (Lycopersicon esculentum)	GO:0071577, GO:0005385, GO:0016491, GO:0016021	HUB	YELLOW
ppt_202409	A0A0C9S7F9tr=TSA: Wollemia nobilis Ref_Wollemi_Transcript_8575_1401 transcribed RNA sequence Wollemia nobilis	GO:0005975, GO:0004553	HUB	YELLOW
ppt_187667	---NA---		HUB	YELLOW
ppt_126446	Q947C5sp=Non-symbiotic hemoglobin 1 Gossypium hirsutum (Upland cotton) (Gossypium mexicanum)	GO:0015671, GO:0005344, GO:0019825, GO:0020037, GO:0046872, GO:0005737, GO:0016363	HUB	YELLOW
ppt_187665	---NA---		HUB	YELLOW
ppt_206216	---NA---		HUB	YELLOW
ppt_150071	A0A0C9S647tr=TSA: Wollemia nobilis Ref_Wollemi_Transcript_11893_3187 transcribed RNA sequence Wollemia nobilis	GO:0031408, GO:0055114, GO:0016702, GO:0046872	HUB	YELLOW
ppt_143374	---NA---		HUB	YELLOW
ppt_82860	A0A0C9S647tr=TSA: Wollemia nobilis Ref_Wollemi_Transcript_11893_3187 transcribed RNA sequence Wollemia nobilis	GO:0031408, GO:0055114, GO:0016702, GO:0046872	HUB	YELLOW
ppt_195973	---NA---		HUB	YELLOW
ppt_167606	A0A103Y834tr=Barwin-like endoglucanase Cynara cardunculus var. scolymus (Artichoke) (Cynara scolymus)	GO:0006949, GO:0009506	HUB	YELLOW
ppt_277386	A9NPL9tr=Putative uncharacterized protein Picea sitchensis (Sitka spruce) (Pinus sitchensis)	GO:0016311, GO:0003993	HUB	YELLOW
ppt_187666	---NA---		HUB	YELLOW
ppt_277387	A9NPL9tr=Putative uncharacterized protein Picea sitchensis (Sitka spruce) (Pinus sitchensis)	GO:0016311, GO:0003993	HUB	YELLOW
ppt_194907	A0A0C9QR68tr=TSA: Wollemia nobilis Ref_Wollemi_Transcript_13132_1327 transcribed RNA sequence Wollemia nobilis	GO:0005975, GO:0004553	HUB	YELLOW
ppt_234175	Q43729sp=Peroxidase 57 Arabidopsis thaliana (Mouse-ear cress)	GO:0008152, GO:0009987, GO:0050896, GO:0004601, GO:0005488, GO:0009505, GO:0009506	HUB	YELLOW
ppt_202410	A0A0C9S7F9tr=TSA: Wollemia nobilis Ref_Wollemi_Transcript_8575_1401 transcribed RNA sequence Wollemia nobilis	GO:0005975, GO:0004553	HUB	YELLOW
ppt_113626	---NA---		HUB	YELLOW
ppt_144743	Q6WSS1tr=Class IV chitinase Chia4-Pa1.3 Picea abies (Norway spruce) (Picea excelsa)	GO:0005975, GO:0006032, GO:0016998, GO:0004568, GO:0008061	HUB	YELLOW
ppt_234178	Q43729sp=Peroxidase 57 Arabidopsis thaliana (Mouse-ear cress)	GO:0008152, GO:0009987, GO:0050896, GO:0004601, GO:0005488, GO:0009505, GO:0009506	HUB	YELLOW
ppt_61322	Q5CCT8tr=Phospholipase A2 Nicotiana tabacum (Common tobacco)	GO:0006644, GO:0016042, GO:0050482, GO:0004623, GO:0005509, GO:0005515, GO:0008289, GO:0005576, GO:0005773, GO:0005794	HUB	YELLOW
ppt_131195	Q9FZ62sp=Inorganic pyrophosphatase 2 Arabidopsis thaliana (Mouse-ear cress)	GO:0051262, GO:0004427, GO:0052731, GO:0052732	HUB	YELLOW
ppt_215934	A7PZL3sp=Probable polygalacturonase Vitis vinifera (Grape)	GO:0005975, GO:0071555, GO:0004650, GO:0005576	HUB	YELLOW
ppt_118477	---NA---		HUB	YELLOW
ppt_220400	---NA---		HUB	YELLOW
ppt_9066	---NA---		HUB	YELLOW
ppt_118064	---NA---		HUB	YELLOW
ppt_126445	Q947C5sp=Non-symbiotic hemoglobin 1 Gossypium hirsutum (Upland cotton) (Gossypium mexicanum)	GO:0015671, GO:0005344, GO:0019825, GO:0020037, GO:0046872, GO:0005737, GO:0016363	HUB	YELLOW
ppt_214329	---NA---		HUB	YELLOW
ppt_87713	Q58FS3sp=Transcription factor RADIALIS Antirrhinum majus (Garden snapdragon)	GO:0009908, GO:0048262	HUB	YELLOW
ppt_129391	---NA---		HUB	YELLOW
ppt_126447	Q947C5sp=Non-symbiotic hemoglobin 1 Gossypium hirsutum (Upland cotton) (Gossypium mexicanum)	GO:0015671, GO:0005344, GO:0019825, GO:0020037, GO:0046872, GO:0005737, GO:0016363	HUB	YELLOW
ppt_118066	---NA---		HUB	YELLOW
ppt_240930	A7PZL3sp=Probable polygalacturonase Vitis vinifera (Grape)	GO:0005975, GO:0004650, GO:0016021	HUB	YELLOW
ppt_253195	D5A9K7sp=Glycosyltransferase Picea sitchensis (Sitka spruce) (Pinus sitchensis)	GO:0016758	HUB	YELLOW
ppt_230641	---NA---		HUB	YELLOW
ppt_202411	A0A0C9S7F9tr=TSA: Wollemia nobilis Ref_Wollemi_Transcript_8575_1401 transcribed RNA sequence Wollemia nobilis	GO:0005975, GO:0004553	HUB	YELLOW
ppt_167605	A0A103Y834tr=Barwin-like endoglucanase Cynara cardunculus var. scolymus (Artichoke) (Cynara scolymus)	GO:0006949, GO:0009506	HUB	YELLOW
ppt_248845	A0A0C9S647tr=TSA: Wollemia nobilis Ref_Wollemi_Transcript_11893_3187 transcribed RNA sequence Wollemia nobilis	GO:0031408, GO:0055114, GO:0016702, GO:0046872	HUB	YELLOW
ppt_50284	---NA---		HUB	YELLOW
ppt_234177	Q43729sp=Peroxidase 57 Arabidopsis thaliana (Mouse-ear cress)	GO:0008152, GO:0009987, GO:0050896, GO:0004601, GO:0005488, GO:0009505, GO:0009506	HUB	YELLOW
ppt_50281	---NA---		HUB	YELLOW
ppt_211263	A0A061EKJ1tr=Eukaryotic aspartyl protease family protein isoform 1 Theobroma cacao (Cacao) (Cocoa)	GO:0006508, GO:0030163, GO:0004190, GO:0008233	HUB	YELLOW
ppt_255783	A0A0G7ZNW9tr=Cytochrome P450 CYP92A40 Picea glauca (White spruce) (Pinus glauca)	GO:0055114, GO:0004497, GO:0005506, GO:0016705, GO:0020037, GO:0016021	HUB	YELLOW
ppt_185005	A0A0R6MRT1sp=Endoglucanase Hevea brasiliensis (Para rubber tree) (Siphonia brasiliensis)	GO:0030245, GO:0008810, GO:0030246, GO:0016021	HUB	YELLOW
ppt_15386	---NA---		HUB	YELLOW
ppt_220401	---NA---		HUB	YELLOW
ppt_126448	Q947C5sp=Non-symbiotic hemoglobin 1 Gossypium hirsutum (Upland cotton) (Gossypium mexicanum)	GO:0015671, GO:0005344, GO:0019825, GO:0020037, GO:0046872, GO:0005634, GO:0005737, GO:0016363	HUB	YELLOW
ppt_220399	---NA---		HUB	YELLOW
ppt_83753	---NA---		HUB	YELLOW
ppt_113293	A0A0C9S5I9tr=TSA: Wollemia nobilis Ref_Wollemi_Transcript_12760_705 transcribed RNA sequence Wollemia nobilis	GO:0030001, GO:0046872	HUB	YELLOW
ppt_49201	D5AD58tr=Putative uncharacterized protein Picea sitchensis (Sitka spruce) (Pinus sitchensis)		HUB	YELLOW
ppt_255785	A0A0G7ZNW9tr=Cytochrome P450 CYP92A40 Picea glauca (White spruce) (Pinus glauca)	GO:0055114, GO:0004497, GO:0005506, GO:0016705, GO:0020037, GO:0016021	HUB	YELLOW
ppt_126443	---NA---		HUB	YELLOW
ppt_255782	A0A0G7ZNQ8tr=Cytochrome P450 CYP92A105 Picea glauca (White spruce) (Pinus glauca)	GO:0055114, GO:0004497, GO:0005506, GO:0016705, GO:0020037, GO:0016021	HUB	YELLOW
ppt_255780	A0A0G7ZNW9tr=Cytochrome P450 CYP92A40 Picea glauca (White spruce) (Pinus glauca)	GO:0055114, GO:0004497, GO:0005506, GO:0016705, GO:0020037, GO:0016021	HUB	YELLOW
ppt_209392	---NA---		HUB	YELLOW
ppt_159612	O65010tr=Germin-like protein Pinus radiata (Monterey pine) (Pinus insignis)	GO:0046872, GO:0005576	HUB	YELLOW
ppt_40148	---NA---		HUB	YELLOW
ppt_91041	---NA---		HUB	YELLOW
ppt_113297	---NA---		HUB	YELLOW
ppt_137047	A0A0B0MK84tr=L-ascorbate oxidase Gossypium arboreum (Tree cotton) (Gossypium nanking)	GO:0006826, GO:0055072, GO:0055114, GO:0004322, GO:0005507, GO:0008447, GO:0005886	HUB	YELLOW
ppt_245082	B8LN22tr=Putative uncharacterized protein Picea sitchensis (Sitka spruce) (Pinus sitchensis)	GO:0006508, GO:0030163, GO:0004190	HUB	YELLOW
ppt_102014	---NA---		HUB	YELLOW
ppt_40564	A0A0C9S580tr=TSA: Wollemia nobilis Ref_Wollemi_Transcript_13196_982 transcribed RNA sequence Wollemia nobilis		HUB	YELLOW
ppt_137045	A0A0B0MK84tr=L-ascorbate oxidase Gossypium arboreum (Tree cotton) (Gossypium nanking)	GO:0006826, GO:0055072, GO:0055114, GO:0004322, GO:0005507, GO:0008447, GO:0005886	HUB	YELLOW
ppt_215945	C0PQN5sp=Cysteine proteinase inhibitor Picea sitchensis (Sitka spruce) (Pinus sitchensis)	GO:0010951, GO:0004869	HUB	YELLOW
ppt_84525	---NA---		HUB	YELLOW
ppt_204058	Q40374sp=Pathogenesis-related protein PR-1 Medicago truncatula (Barrel medic) (Medicago tribuloides)	GO:0005615	HUB	YELLOW
ppt_33922	---NA---		HUB	YELLOW
ppt_67422	---NA---		HUB	YELLOW
ppt_84521	---NA---		HUB	YELLOW
ppt_156574	---NA---		HUB	YELLOW
ppt_137046	A0A0B0MK84tr=L-ascorbate oxidase Gossypium arboreum (Tree cotton) (Gossypium nanking)	GO:0006826, GO:0055072, GO:0055114, GO:0004322, GO:0005507, GO:0008447, GO:0005886	HUB	YELLOW
ppt_149649	---NA---		HUB	YELLOW
ppt_42643	---NA---		HUB	YELLOW
ppt_113624	---NA---		HUB	YELLOW
ppt_220398	A0A0D6R3D1sp=Pectate lyase Araucaria cunninghamii (Hoop pine) (Moreton Bay pine)	GO:0045490, GO:0030570, GO:0046872	HUB	YELLOW
ppt_211255	A0A061EKJ1tr=Eukaryotic aspartyl protease family protein isoform 1 Theobroma cacao (Cacao) (Cocoa)	GO:0006508, GO:0030163, GO:0004190, GO:0008233	HUB	YELLOW
ppt_51802	G7JDL2tr=Multi-copper oxidase-like protein Medicago truncatula (Barrel medic) (Medicago tribuloides)	GO:0006826, GO:0055072, GO:0055114, GO:0004322, GO:0005507, GO:0008447, GO:0005886, GO:0009506	HUB	YELLOW
ppt_44537	O65014tr=PRE87 protein Pinus radiata (Monterey pine) (Pinus insignis)	GO:0019310, GO:0055114, GO:0005506, GO:0050113, GO:0005737	HUB	YELLOW
ppt_220402	---NA---		HUB	YELLOW
ppt_204059	Q40374sp=Pathogenesis-related protein PR-1 Medicago truncatula (Barrel medic) (Medicago tribuloides)	GO:0005615	HUB	YELLOW
ppt_186776	---NA---		HUB	YELLOW
ppt_40143	---NA---		HUB	YELLOW
ppt_168726	---NA---		HUB	YELLOW
ppt_123556	A0A151RLF6tr=Uncharacterized protein Cajanus cajan (Pigeon pea) (Cajanus indicus)	GO:0016020	HUB	YELLOW
ppt_91034	---NA---		HUB	YELLOW
ppt_67420	---NA---		HUB	YELLOW
ppt_236935	---NA---		HUB	YELLOW
ppt_137042	A0A0B0MK84tr=L-ascorbate oxidase Gossypium arboreum (Tree cotton) (Gossypium nanking)	GO:0006826, GO:0055072, GO:0055114, GO:0004322, GO:0005507, GO:0008447, GO:0005886	HUB	YELLOW
ppt_91039	---NA---		HUB	YELLOW
ppt_13560	B9RXF5tr=Subtilase, putative Ricinus communis (Castor bean)	GO:0008236, GO:0016020	HUB	YELLOW
ppt_36718	D7P705tr=Class II chitinase 2-2 Pseudotsuga menziesii (Douglas-fir) (Abies menziesii)	GO:0005975, GO:0006032, GO:0016998, GO:0004568	HUB	YELLOW
ppt_137043	A0A0B0MK84tr=L-ascorbate oxidase Gossypium arboreum (Tree cotton) (Gossypium nanking)	GO:0055114, GO:0005507, GO:0008447	HUB	YELLOW
ppt_186779	---NA---		HUB	YELLOW
ppt_42644	---NA---		HUB	YELLOW
ppt_54499	P68169sp=Non-legume hemoglobin Parasponia rigida	GO:0015671, GO:0005344, GO:0019825, GO:0020037, GO:0046872	HUB	YELLOW
ppt_239786	F1DGA8tr=Phosphoenolpyruvate carboxylase kinase Coffea arabica (Arabian coffee)	GO:0018105, GO:0035556, GO:0046777, GO:0005516, GO:0005524, GO:0009931, GO:0005634, GO:0005737	HUB	YELLOW
ppt_156722	---NA---		HUB	YELLOW
ppt_146878	B8LS40tr=Putative uncharacterized protein Picea sitchensis (Sitka spruce) (Pinus sitchensis)	GO:0016747	HUB	YELLOW
ppt_199765	Q40143sp=Cysteine proteinase 3 Solanum lycopersicum (Tomato) (Lycopersicon esculentum)	GO:0051603, GO:0004197, GO:0005615, GO:0005764	HUB	YELLOW
ppt_84543	---NA---		HUB	YELLOW
ppt_186728	---NA---		HUB	YELLOW
ppt_145829	Q9FVL0sp=Non-symbiotic hemoglobin 1 Medicago sativa (Alfalfa)	GO:0001666, GO:0015671, GO:0005344, GO:0019825, GO:0020037, GO:0046872, GO:0005829, GO:0005886, GO:0009506, GO:0016363	HUB	YELLOW
ppt_75191	A9NNU1tr=Putative uncharacterized protein Picea sitchensis (Sitka spruce) (Pinus sitchensis)		HUB	YELLOW
ppt_36719	D7P705tr=Class II chitinase 2-2 Pseudotsuga menziesii (Douglas-fir) (Abies menziesii)	GO:0005975, GO:0006032, GO:0016998, GO:0004568	HUB	YELLOW
ppt_153196	A0A0A7REF8tr=Late embryogenesis abundant protein LEA3-1 Pinus tabuliformis (Chinese pine) (Pinus leucosperma)	GO:0005739	HUB	YELLOW
ppt_123408	D5AEF8tr=Putative uncharacterized protein Picea sitchensis (Sitka spruce) (Pinus sitchensis)	GO:0016021	HUB	YELLOW
ppt_230083	A0A0B0NPJ1sp=Carboxypeptidase Gossypium arboreum (Tree cotton) (Gossypium nanking)	GO:0004180, GO:0016020	HUB	YELLOW
ppt_113296	---NA---		HUB	YELLOW
ppt_72824	Q8GU32tr=Putative auxin induced cell wall protein Pinus pinaster (Maritime pine)		HUB	YELLOW
ppt_44534	O65014tr=PRE87 protein Pinus radiata (Monterey pine) (Pinus insignis)	GO:0019310, GO:0055114, GO:0005506, GO:0050113, GO:0005737	HUB	YELLOW
ppt_239789	F1DGA8tr=Phosphoenolpyruvate carboxylase kinase Coffea arabica (Arabian coffee)	GO:0018105, GO:0035556, GO:0046777, GO:0005516, GO:0005524, GO:0009931, GO:0005634, GO:0005737	HUB	YELLOW
ppt_71111	V4SWS1tr=Uncharacterized protein Citrus clementina	GO:0006414, GO:0003735, GO:0005840, GO:0016020, GO:0016021	HUB	YELLOW
ppt_55036	O65012sp=Cytochrome P450 78A4 Pinus radiata (Monterey pine) (Pinus insignis)	GO:0055114, GO:0004497, GO:0005506, GO:0016705, GO:0020037, GO:0016021	HUB	YELLOW
ppt_232120	W9SLD3tr=Cytochrome P450 87A3 Morus notabilis	GO:0007275, GO:0010268, GO:0016125, GO:0016132, GO:0055114, GO:0004497, GO:0005506, GO:0016705, GO:0020037	HUB	YELLOW
ppt_72823	Q8GU32tr=Putative auxin induced cell wall protein Pinus pinaster (Maritime pine)		HUB	YELLOW
ppt_72825	Q8GU32tr=Putative auxin induced cell wall protein Pinus pinaster (Maritime pine)		HUB	YELLOW
ppt_57923	---NA---		HUB	YELLOW
ppt_60196	---NA---		HUB	YELLOW
ppt_232125	W9SLD3tr=Cytochrome P450 87A3 Morus notabilis	GO:0007275, GO:0010268, GO:0016125, GO:0016132, GO:0055114, GO:0004497, GO:0005506, GO:0016705, GO:0020037	HUB	YELLOW
ppt_183649	G9B4F0tr=Class VII chitinase Pinus contorta (Shore pine) (Lodgepole pine)	GO:0005975, GO:0006032, GO:0016998, GO:0004568	HUB	YELLOW
ppt_125135	---NA---		HUB	YELLOW
ppt_67425	---NA---		HUB	YELLOW
ppt_163935	---NA---		HUB	YELLOW
ppt_49672	---NA---		HUB	YELLOW
ppt_91037	---NA---		HUB	YELLOW
ppt_78560	A0A076FNE3tr=Beta-glucosidase Picea glauca (White spruce) (Pinus glauca)	GO:0005975, GO:0004553	HUB	YELLOW
ppt_87087	B8LRJ2tr=Putative uncharacterized protein Picea sitchensis (Sitka spruce) (Pinus sitchensis)		HUB	YELLOW
ppt_33156	---NA---		HUB	YELLOW
ppt_194628	A0A0C9S4T9tr=TSA: Wollemia nobilis Ref_Wollemi_Transcript_22350_939 transcribed RNA sequence Wollemia nobilis	GO:0045454	HUB	YELLOW
ppt_84523	---NA---		HUB	YELLOW
ppt_67429	---NA---		HUB	YELLOW
ppt_54855	D8T797tr=ATP-binding cassette transporter Selaginella moellendorffii (Spikemoss)	GO:0000166, GO:0016020	HUB	YELLOW
ppt_87086	B8LRJ2tr=Putative uncharacterized protein Picea sitchensis (Sitka spruce) (Pinus sitchensis)		HUB	YELLOW
ppt_87085	A0A0C9RLB5tr=TSA: Wollemia nobilis Ref_Wollemi_Transcript_12547_1419 transcribed RNA sequence Wollemia nobilis		HUB	YELLOW
ppt_239783	F1DGA8tr=Phosphoenolpyruvate carboxylase kinase Coffea arabica (Arabian coffee)	GO:0018105, GO:0035556, GO:0046777, GO:0005516, GO:0005524, GO:0009931, GO:0005634, GO:0005737	HUB	YELLOW
ppt_112655	A0A078FPF4tr=BnaC04g47810D protein Brassica napus (Rape)	GO:1903424, GO:1903425, GO:0005886	HUB	YELLOW
ppt_252133	G7JDL2tr=Multi-copper oxidase-like protein Medicago truncatula (Barrel medic) (Medicago tribuloides)	GO:0006826, GO:0055072, GO:0055114, GO:0004322, GO:0005507, GO:0008447, GO:0005886, GO:0009506	HUB	YELLOW
ppt_209391	---NA---		HUB	YELLOW
ppt_206215	---NA---		HUB	YELLOW
ppt_250511	EnsemblPlants:TRIUR3_02904-P1} Triticum urartu (Red wild einkorn) (Crithodium urartu)	GO:0016021	HUB	YELLOW
ppt_87082	T1WNK3tr=Jasmonate ZIM-domain protein 5 Nicotiana tabacum (Common tobacco)	GO:0009611, GO:0031347, GO:2000022, GO:0005634	HUB	YELLOW
ppt_232124	W9SLD3tr=Cytochrome P450 87A3 Morus notabilis	GO:0007275, GO:0010268, GO:0016125, GO:0016132, GO:0055114, GO:0004497, GO:0005506, GO:0016705, GO:0020037	HUB	YELLOW
ppt_274801	B9I5B4sp=Pectinesterase Populus trichocarpa (Western balsam poplar) (Populus balsamifera subsp. trichocarpa)	GO:0016787	HUB	YELLOW
ppt_242156	A0A166AG98sp=Beta-galactosidase Daucus carota subsp. sativus	GO:0004553, GO:0110165	HUB	YELLOW
ppt_123397	A0A0C9RGR2tr=TSA: Wollemia nobilis Ref_Wollemi_Transcript_25871_1634 transcribed RNA sequence Wollemia nobilis	GO:0006355, GO:0003677, GO:0005634	HUB	YELLOW
ppt_118067	---NA---		HUB	YELLOW
ppt_167879	O65013tr=Pollen allergen Pinus radiata (Monterey pine) (Pinus insignis)	GO:0005576	HUB	YELLOW
ppt_168729	---NA---		HUB	YELLOW
ppt_255784	A0A0G7ZNQ8tr=Cytochrome P450 CYP92A105 Picea glauca (White spruce) (Pinus glauca)	GO:0055114, GO:0004497, GO:0005506, GO:0016705, GO:0020037, GO:0016021	HUB	YELLOW
ppt_167880	O65013tr=Pollen allergen Pinus radiata (Monterey pine) (Pinus insignis)	GO:0005576	HUB	YELLOW
ppt_239793	A0A103YIB0tr=Protein kinase, ATP binding site-containing protein Cynara cardunculus var. scolymus (Artichoke) (Cynara scolymus)	GO:0018105, GO:0035556, GO:0046777, GO:0005516, GO:0005524, GO:0009931, GO:0005634, GO:0005737	HUB	YELLOW
ppt_115462	A9NYJ8tr=Putative uncharacterized protein Picea sitchensis (Sitka spruce) (Pinus sitchensis)		HUB	YELLOW
ppt_240175	A0A0C9RG75tr=TSA: Wollemia nobilis Ref_Wollemi_Transcript_28573_1268 transcribed RNA sequence Wollemia nobilis		HUB	YELLOW
ppt_240177	A0A0C9RG75tr=TSA: Wollemia nobilis Ref_Wollemi_Transcript_28573_1268 transcribed RNA sequence Wollemia nobilis		HUB	YELLOW
ppt_51806	U5GHJ2tr=Multi-copper oxidase type 1 family protein Populus trichocarpa (Western balsam poplar) (Populus balsamifera subsp. trichocarpa)	GO:0006826, GO:0055072, GO:0055114, GO:0004322, GO:0005507, GO:0005886	HUB	YELLOW
ppt_54773	---NA---		HUB	YELLOW
ppt_222098	Q676U0tr=Disease resistance protein Pinus sylvestris (Scots pine)	GO:0016021	HUB	YELLOW
ppt_245101	M1BPV7tr=Uncharacterized protein Solanum tuberosum (Potato)		HUB	YELLOW
ppt_263039	---NA---		HUB	YELLOW
ppt_213192	---NA---		HUB	YELLOW
ppt_222097	Q676U0tr=Disease resistance protein Pinus sylvestris (Scots pine)	GO:0016021	HUB	YELLOW
ppt_163934	---NA---		HUB	YELLOW
ppt_22305	A9P158tr=Putative uncharacterized protein Picea sitchensis (Sitka spruce) (Pinus sitchensis)		HUB	YELLOW
ppt_218096	---NA---		HUB	YELLOW
ppt_163931	---NA---		HUB	YELLOW
ppt_222527	---NA---		HUB	YELLOW
ppt_167881	O65013tr=Pollen allergen Pinus radiata (Monterey pine) (Pinus insignis)	GO:0005576	HUB	YELLOW
ppt_177368	B8LRP4tr=Putative uncharacterized protein Picea sitchensis (Sitka spruce) (Pinus sitchensis)	GO:0006826, GO:0055072, GO:0055114, GO:0004322, GO:0005507, GO:0005886, GO:0009506	HUB	YELLOW
ppt_129711	A0A0C9RYA0sp=Beta-galactosidase Wollemia nobilis	GO:0004553, GO:0110165	HUB	YELLOW
ppt_250508	EnsemblPlants:TRIUR3_02904-P1} Triticum urartu (Red wild einkorn) (Crithodium urartu)	GO:0016021	HUB	YELLOW
ppt_188063	A9P158tr=Putative uncharacterized protein Picea sitchensis (Sitka spruce) (Pinus sitchensis)		HUB	YELLOW
ppt_167878	O65013tr=Pollen allergen Pinus radiata (Monterey pine) (Pinus insignis)	GO:0005576	HUB	YELLOW
ppt_232122	W9SLD3tr=Cytochrome P450 87A3 Morus notabilis	GO:0007275, GO:0010268, GO:0016125, GO:0016132, GO:0055114, GO:0004497, GO:0005506, GO:0016705, GO:0020037	HUB	YELLOW
ppt_244372	---NA---		HUB	YELLOW
ppt_52959	---NA---		HUB	YELLOW
ppt_185852	---NA---		HUB	YELLOW
ppt_127943	A0A0C9RIE7tr=TSA: Wollemia nobilis Ref_Wollemi_Transcript_17198_659 transcribed RNA sequence Wollemia nobilis	GO:0016567, GO:0008270, GO:0046872, GO:0061630, GO:0016020, GO:0016021	HUB	YELLOW
ppt_57910	---NA---		HUB	YELLOW
ppt_227166	A9NUR2sp=Beta-galactosidase Picea sitchensis (Sitka spruce) (Pinus sitchensis)	GO:0005975, GO:0004565, GO:0030246, GO:0005618, GO:0005773	HUB	YELLOW
ppt_247234	A0A1B1LTG5tr=FT-like protein Ginkgo biloba (Ginkgo) (Maidenhair tree)	GO:0009908, GO:0010228	HUB	YELLOW
ppt_62265	---NA---		HUB	YELLOW
ppt_175604	EnsemblPlants:GLYMA08G07450.2} Glycine max (Soybean) (Glycine hispida)	GO:0016757	HUB	YELLOW
ppt_218097	---NA---		HUB	YELLOW
ppt_66862	A0A061F848tr=UDP-Glycosyltransferase superfamily protein Theobroma cacao (Cacao) (Cocoa)	GO:0016020	HUB	YELLOW
ppt_149648	EnsemblPlants:AES75324} Medicago truncatula (Barrel medic) (Medicago tribuloides)	GO:0003682	HUB	YELLOW
ppt_240173	A0A0C9RG75tr=TSA: Wollemia nobilis Ref_Wollemi_Transcript_28573_1268 transcribed RNA sequence Wollemia nobilis		HUB	YELLOW
ppt_57981	A0A0C9RS04tr=TSA: Wollemia nobilis Ref_Wollemi_Transcript_15880_863 transcribed RNA sequence Wollemia nobilis		HUB	YELLOW
