# Supplementary material for: Identification of Metabolic Pathways Differentially Regulated in Somatic and Zygotic Embryos of Maritime Pine
Source: Front Plant Sci. 2022 May 18;13:877960. doi: 10.3389/fpls.2022.877960 (PMC9159154; doi:10.3389/fpls.2022.877960)
Supplement: Supplementary File 1 — Gene distribution in co-expression modules. [file Data_Sheet_1.xlsx]

## Sheet: BLACK
Seq ID	Seq Description	GO ID	HUBGENE
ppt_171399	---NA---		NO-H
ppt_115128	B4XAK6tr=Longifolene synthase Pinus sylvestris (Scots pine)	GO:0000287, GO:0010333	NO-H
ppt_115129	B4XAK6tr=Longifolene synthase Pinus sylvestris (Scots pine)	GO:0000287, GO:0010333	NO-H
ppt_115126	B4XAK6tr=Longifolene synthase Pinus sylvestris (Scots pine)	GO:0000287, GO:0010333	NO-H
ppt_115127	B4XAK6tr=Longifolene synthase Pinus sylvestris (Scots pine)	GO:0000287, GO:0010333	NO-H
ppt_115124	B4XAK6tr=Longifolene synthase Pinus sylvestris (Scots pine)	GO:0000287, GO:0010333	NO-H
ppt_115125	B4XAK6tr=Longifolene synthase Pinus sylvestris (Scots pine)	GO:0000287, GO:0010333	NO-H
ppt_142979	---NA---		NO-H
ppt_218515	A9NLH4tr=Putative uncharacterized protein Picea sitchensis (Sitka spruce) (Pinus sitchensis)		NO-H
ppt_133861	---NA---		NO-H
ppt_204290	B4XAK6tr=Longifolene synthase Pinus sylvestris (Scots pine)	GO:0000287, GO:0010333, GO:0005737	NO-H
ppt_198718	---NA---		NO-H
ppt_206615	---NA---		NO-H
ppt_68325	---NA---		NO-H
ppt_207949	A0A075M5N5tr=NAC domain protein Pinus massoniana	GO:0006355, GO:0003677	HUB
ppt_204282	B4XAK6tr=Longifolene synthase Pinus sylvestris (Scots pine)	GO:0000287, GO:0010333	NO-H
ppt_62460	O22808sp=Protein LYK5 Arabidopsis thaliana (Mouse-ear cress)	GO:0045087, GO:0071323, GO:0008061, GO:0042803, GO:0005886	HUB
ppt_253781	---NA---		NO-H
ppt_221705	A9RTX1tr=Uncharacterized protein Physcomitrella patens subsp. patens (Moss)		NO-H
ppt_247508	---NA---		HUB
ppt_218513	A0A061FCM9tr=DNA polymerase epsilon catalytic subunit A, putative Theobroma cacao (Cacao) (Cocoa)		HUB
ppt_218516	A0A061FCM9tr=DNA polymerase epsilon catalytic subunit A, putative Theobroma cacao (Cacao) (Cocoa)		HUB
ppt_206612	---NA---		HUB
ppt_51113	---NA---		HUB
ppt_246885	---NA---		HUB
ppt_207946	A0A075M5N5tr=NAC domain protein Pinus massoniana	GO:0006355, GO:0048518, GO:0003677	HUB
ppt_106668	B8LS21sp=Glycosyltransferase Picea sitchensis (Sitka spruce) (Pinus sitchensis)	GO:0016758	HUB
ppt_198830	A0A0A7RK39tr=Late embryogenesis abundant protein LEA1-2 Pinus tabuliformis (Chinese pine) (Pinus leucosperma)	GO:0009793	NO-H
ppt_162811	L0N1X0sp=Fatty acyl-CoA reductase Cryptomeria japonica (Japanese cedar) (Cupressus japonica)	GO:0009987, GO:0044238, GO:0071704, GO:0016491	NO-H
ppt_162814	L0N1X0sp=Fatty acyl-CoA reductase Cryptomeria japonica (Japanese cedar) (Cupressus japonica)	GO:0006629, GO:0010345, GO:0035336, GO:0080019, GO:0043231	NO-H
ppt_199957	---NA---		HUB
ppt_90499	---NA---		NO-H
ppt_68329	---NA---		NO-H
ppt_119108	A0A0K0M7E4tr=SPL2 Pinus tabuliformis (Chinese pine) (Pinus leucosperma)	GO:0003677, GO:0046872, GO:0005634	NO-H
ppt_91342	A9NWB1sp=Alpha-galactosidase Picea sitchensis (Sitka spruce) (Pinus sitchensis)	GO:0005975, GO:0052692, GO:0110165	HUB
ppt_198822	A0A0A7RK39tr=Late embryogenesis abundant protein LEA1-2 Pinus tabuliformis (Chinese pine) (Pinus leucosperma)	GO:0009793	HUB
ppt_156176	---NA---		NO-H
ppt_51071	A0A0B0P9R6tr=Wall-associated receptor kinase-like 20 Gossypium arboreum (Tree cotton) (Gossypium nanking)	GO:0016310, GO:0004672, GO:0016020	HUB
ppt_123225	---NA---		NO-H
ppt_68330	---NA---		NO-H
ppt_144177	EnsemblPlants:GLYMA13G23990.1} Glycine max (Soybean) (Glycine hispida)	GO:0005737, GO:0043231	HUB
ppt_198715	---NA---		HUB
ppt_232148	A0A0D2TZP5sp=Non-specific serine/threonine protein kinase Gossypium raimondii (New World cotton)	GO:0016020	NO-H
ppt_206608	---NA---		HUB
ppt_112071	A0A061E0N3tr=Maternal effect embryo arrest 14 isoform 1 Theobroma cacao (Cacao) (Cocoa)	GO:0010183, GO:0036033, GO:0005622, GO:0110165	HUB
ppt_82318	---NA---		HUB
ppt_109291	A9P0Q5tr=Putative uncharacterized protein Picea sitchensis (Sitka spruce) (Pinus sitchensis)	GO:0016021	NO-H
ppt_112069	A0A061E0N3tr=Maternal effect embryo arrest 14 isoform 1 Theobroma cacao (Cacao) (Cocoa)	GO:0010183, GO:0036033, GO:0005737, GO:0043231	HUB
ppt_123821	---NA---		HUB
ppt_56101	A0A072VX57tr=Caleosin CLO1-1 Medicago truncatula (Barrel medic) (Medicago tribuloides)	GO:0010431, GO:0010888, GO:0055114, GO:0004497, GO:0005509, GO:0020037, GO:0042803, GO:1990137, GO:0005783, GO:0012511, GO:0016021, GO:0031090	NO-H
ppt_230881	EnsemblPlants:Si016469m} Setaria italica (Foxtail millet) (Panicum italicum)		HUB
ppt_162813	L0N1X0sp=Fatty acyl-CoA reductase Cryptomeria japonica (Japanese cedar) (Cupressus japonica)	GO:0006629, GO:0010345, GO:0035336, GO:0080019, GO:0043231	NO-H
ppt_112070	A0A061E7F5tr=Maternal effect embryo arrest 14 isoform 2 Theobroma cacao (Cacao) (Cocoa)	GO:0009793, GO:0010183, GO:0050832, GO:0005515, GO:0036033, GO:0005634, GO:0005829, GO:0009507	HUB
ppt_91339	Q42656sp=Alpha-galactosidase Coffea arabica (Arabian coffee)	GO:0005975, GO:0052692	HUB
ppt_68328	---NA---		NO-H
ppt_127115	A9NM33tr=Putative uncharacterized protein Picea sitchensis (Sitka spruce) (Pinus sitchensis)		HUB
ppt_119412	EnsemblPlants:Si036470m} Setaria italica (Foxtail millet) (Panicum italicum)	GO:0006355, GO:0005634	NO-H
ppt_101820	G7IM87tr=Serine/Threonine kinase family protein Medicago truncatula (Barrel medic) (Medicago tribuloides)	GO:0006468, GO:0007178, GO:0016310, GO:0000166, GO:0004672, GO:0004674, GO:0004675, GO:0005524, GO:0016301, GO:0016740, GO:0005886, GO:0016020, GO:0016021	HUB
ppt_237813	---NA---		NO-H
ppt_217292	A0A199VZE0tr=Expansin-B17 Ananas comosus (Pineapple) (Ananas ananas)	GO:0006949, GO:0009506	HUB
ppt_239108	W9S5C1tr=ABC transporter G family member 22 Morus notabilis	GO:0006810, GO:0005524, GO:0016887, GO:0016021	HUB
ppt_233995	---NA---		NO-H
ppt_187271	C0PRN6sp=3-hydroxy-3-methylglutaryl coenzyme A reductase Picea sitchensis (Sitka spruce) (Pinus sitchensis)	GO:0008299, GO:0015936, GO:0016126, GO:0055114, GO:0004420, GO:0042282, GO:0005778, GO:0005783, GO:0005789, GO:0016021	NO-H
ppt_165320	G8EJ36tr=Rac/Rop GTPase 1 Aquilaria microcarpa	GO:0007015, GO:0007163, GO:0007264, GO:0008360, GO:0030865, GO:0032956, GO:0003924, GO:0005525, GO:0019901, GO:0005634, GO:0005856, GO:0005886, GO:0005938, GO:0031410, GO:0042995	NO-H
ppt_108305	B8LPQ2tr=Putative uncharacterized protein Picea sitchensis (Sitka spruce) (Pinus sitchensis)		HUB
ppt_239115	W9S5C1tr=ABC transporter G family member 22 Morus notabilis	GO:0006810, GO:0005524, GO:0016887, GO:0016021	HUB
ppt_239114	W9S5C1tr=ABC transporter G family member 22 Morus notabilis	GO:0006810, GO:0005524, GO:0016887, GO:0016021	HUB
ppt_219803	A0A151TGK9tr=Putative basic helix-loop-helix protein At1g06150 family Cajanus cajan (Pigeon pea) (Cajanus indicus)	GO:0016310, GO:0016301	NO-H
ppt_236239	EnsemblPlants:EMT18318} Aegilops tauschii (Tausch's goatgrass) (Aegilops squarrosa)		HUB
ppt_194440	A0A072U9M9tr=Seed maturation protein PM39, putative Medicago truncatula (Barrel medic) (Medicago tribuloides)	GO:0009737	HUB
ppt_239109	W9S5C1tr=ABC transporter G family member 22 Morus notabilis	GO:0005524, GO:0016887, GO:0016021	HUB
ppt_247506	---NA---		HUB
ppt_194441	A0A0B2RHN1tr=Low-temperature-induced 65 kDa protein Glycine soja (Wild soybean)	GO:0009737	NO-H
ppt_158024	---NA---		NO-H
ppt_239113	W9S5C1tr=ABC transporter G family member 22 Morus notabilis	GO:0006810, GO:0005524, GO:0016887, GO:0016021	NO-H
ppt_51069	A0A0B0P9R6tr=Wall-associated receptor kinase-like 20 Gossypium arboreum (Tree cotton) (Gossypium nanking)	GO:0016310, GO:0004672, GO:0016020	NO-H
ppt_194442	A0A0B2RHN1tr=Low-temperature-induced 65 kDa protein Glycine soja (Wild soybean)	GO:0009737	NO-H
ppt_198827	A0A0A7RK39tr=Late embryogenesis abundant protein LEA1-2 Pinus tabuliformis (Chinese pine) (Pinus leucosperma)	GO:0009793	NO-H
ppt_194439	A0A072U9M9tr=Seed maturation protein PM39, putative Medicago truncatula (Barrel medic) (Medicago tribuloides)	GO:0009737	NO-H
ppt_230226	---NA---		NO-H
ppt_198647	A0A0C9RHL1tr=TSA: Wollemia nobilis Ref_Wollemi_Transcript_21777_2041 transcribed RNA sequence Wollemia nobilis	GO:0016021	NO-H
ppt_84702	---NA---		NO-H
ppt_126718	A0A0K0K5D5tr=Chloroplast beta-carotene hydroxylase Brassica napus (Rape)	GO:0008610, GO:0055114, GO:0005506, GO:0016491, GO:0016021	NO-H
ppt_198652	A0A0C9RHL1tr=TSA: Wollemia nobilis Ref_Wollemi_Transcript_21777_2041 transcribed RNA sequence Wollemia nobilis	GO:0003333, GO:0015171, GO:0005886, GO:0016021	NO-H
ppt_198835	A0A0A7RK39tr=Late embryogenesis abundant protein LEA1-2 Pinus tabuliformis (Chinese pine) (Pinus leucosperma)	GO:0009793	NO-H
ppt_198651	A0A0C9RHL1tr=TSA: Wollemia nobilis Ref_Wollemi_Transcript_21777_2041 transcribed RNA sequence Wollemia nobilis	GO:0003333, GO:0015171, GO:0005886, GO:0016021	NO-H
ppt_232147	A0A0D2TZP5sp=Non-specific serine/threonine protein kinase Gossypium raimondii (New World cotton)	GO:0016020	NO-H
ppt_51112	---NA---		NO-H
ppt_229284	---NA---		NO-H
ppt_56107	A0A060LAL9tr=Caleosin Pinus massoniana	GO:0010888, GO:0055114, GO:0004497, GO:0005509, GO:0020037, GO:0042803, GO:1990137, GO:0012511, GO:0016021	NO-H
ppt_198650	A0A0C9RHL1tr=TSA: Wollemia nobilis Ref_Wollemi_Transcript_21777_2041 transcribed RNA sequence Wollemia nobilis	GO:0003333, GO:0015171, GO:0005886, GO:0016021	NO-H
ppt_42457	---NA---		NO-H
ppt_85908	B9RZ58tr=Lactosylceramide 4-alpha-galactosyltransferase, putative Ricinus communis (Castor bean)	GO:0016757, GO:0016021	NO-H
ppt_91344	A9NWB1sp=Alpha-galactosidase Picea sitchensis (Sitka spruce) (Pinus sitchensis)	GO:0008152, GO:0004557	NO-H
ppt_204285	Q675L0sp=Longifolene synthase Picea abies (Norway spruce) (Picea excelsa)	GO:0000287, GO:0010333, GO:0005737	NO-H
ppt_239118	W9S5C1tr=ABC transporter G family member 22 Morus notabilis	GO:0005524, GO:0016887, GO:0016021	NO-H
ppt_241526	---NA---		NO-H
ppt_219806	A0A0V0I4G8tr=Putative transcription factor LHW-like Solanum chacoense (Chaco potato)	GO:0016310, GO:0016301	NO-H
ppt_250627	---NA---		NO-H
ppt_239116	B9IIG9tr=ABC transporter family protein Populus trichocarpa (Western balsam poplar) (Populus balsamifera subsp. trichocarpa)	GO:0009414, GO:0010148, GO:0055085, GO:0005524, GO:0016887, GO:0042626, GO:0005886, GO:0016021	NO-H
ppt_194160	---NA---		NO-H
ppt_85910	B9RZ58tr=Lactosylceramide 4-alpha-galactosyltransferase, putative Ricinus communis (Castor bean)	GO:0016757, GO:0016021	NO-H
ppt_90503	A0A151RZJ1tr=Uncharacterized protein Cajanus cajan (Pigeon pea) (Cajanus indicus)	GO:0003677, GO:0046983	NO-H
ppt_136736	A1Y2B7sp=Protein SUPPRESSOR OF GENE SILENCING 3 homolog Zea mays (Maize)	GO:0007275, GO:0009414, GO:0009737, GO:0031047, GO:0080156, GO:0016788, GO:0005739	NO-H
ppt_162045	---NA---		NO-H
ppt_241523	---NA---		NO-H
ppt_217289	A0A199VZE0tr=Expansin-B17 Ananas comosus (Pineapple) (Ananas ananas)	GO:0006949, GO:0009506	NO-H
ppt_90504	M5X3G6tr=Uncharacterized protein Prunus persica (Peach) (Amygdalus persica)	GO:0003677, GO:0046983	NO-H
ppt_221383	B8LPM4tr=Putative uncharacterized protein Picea sitchensis (Sitka spruce) (Pinus sitchensis)	GO:0009793, GO:0009845, GO:0010029, GO:0098755	NO-H
ppt_161024	---NA---		NO-H
ppt_241521	---NA---		NO-H
ppt_198826	A0A0A7RK39tr=Late embryogenesis abundant protein LEA1-2 Pinus tabuliformis (Chinese pine) (Pinus leucosperma)	GO:0009793	NO-H
ppt_217290	---NA---		NO-H
ppt_93120	D5A920tr=Putative uncharacterized protein Picea sitchensis (Sitka spruce) (Pinus sitchensis)		NO-H
ppt_219807	A0A0V0I4G8tr=Putative transcription factor LHW-like Solanum chacoense (Chaco potato)		NO-H
ppt_219805	A0A0V0I4G8tr=Putative transcription factor LHW-like Solanum chacoense (Chaco potato)		NO-H
ppt_241515	---NA---		NO-H
ppt_204281	B4XAK6tr=Longifolene synthase Pinus sylvestris (Scots pine)	GO:0000287, GO:0010333	NO-H
ppt_126721	A0A0C9QLN2tr=TSA: Wollemia nobilis Ref_Wollemi_Transcript_28210_1671 transcribed RNA sequence Wollemia nobilis	GO:0008152, GO:0016020	NO-H
ppt_136740	A1Y2B7sp=Protein SUPPRESSOR OF GENE SILENCING 3 homolog Zea mays (Maize)	GO:0007275, GO:0009414, GO:0009737, GO:0031047, GO:0080156, GO:0016788, GO:0005739	NO-H
ppt_134147	A0A151SLV1tr=Uncharacterized protein Cajanus cajan (Pigeon pea) (Cajanus indicus)	GO:0046983	NO-H
ppt_162047	---NA---		NO-H
ppt_91341	A9NWB1sp=Alpha-galactosidase Picea sitchensis (Sitka spruce) (Pinus sitchensis)	GO:0008152, GO:0004557	NO-H
ppt_88207	---NA---		NO-H
ppt_56102	A0A060LAL9tr=Caleosin Pinus massoniana	GO:0010888, GO:0055114, GO:0004497, GO:0005509, GO:0020037, GO:0042803, GO:1990137, GO:0012511, GO:0016021	NO-H
ppt_241524	---NA---		NO-H
ppt_130217	A0A151RJY1tr=Uncharacterized protein Cajanus cajan (Pigeon pea) (Cajanus indicus)		NO-H
ppt_161030	---NA---		NO-H
ppt_219804	A0A0V0I4G8tr=Putative transcription factor LHW-like Solanum chacoense (Chaco potato)	GO:0016310, GO:0016301	NO-H
ppt_241520	---NA---		NO-H
ppt_253480	B9SW02tr=Short chain alcohol dehydrogenase, putative Ricinus communis (Castor bean)	GO:0055114, GO:0016491	NO-H
ppt_241518	---NA---		NO-H
ppt_48553	A0A151SAQ1tr=Putative SWI/SNF-related matrix-associated actin-dependent regulator of chromatin subfamily A member 3-like 2 Cajanus cajan (Pigeon pea) (Cajanus indicus)	GO:0009294, GO:0036297, GO:0045003, GO:0003676, GO:0005524, GO:0008270, GO:0016818	NO-H
ppt_60926	A0A0C9S6I8tr=TSA: Wollemia nobilis Ref_Wollemi_Transcript_14780_2565 transcribed RNA sequence Wollemia nobilis	GO:0016020	NO-H
ppt_136737	A1Y2B7sp=Protein SUPPRESSOR OF GENE SILENCING 3 homolog Zea mays (Maize)	GO:0007275, GO:0009414, GO:0009737, GO:0031047, GO:0080156, GO:0016788, GO:0005739	NO-H
ppt_82065	---NA---		NO-H
ppt_207951	A0A075M5N5tr=NAC domain protein Pinus massoniana	GO:0006355, GO:0048518, GO:0003677	NO-H
ppt_153274	T2B8B5tr=Dof3 Pinus pinaster (Maritime pine)	GO:0006355, GO:0003677	NO-H
ppt_90278	Q8LPF3sp=Probable pectinesterase 68 Arabidopsis thaliana (Mouse-ear cress)	GO:0042545, GO:0045490, GO:0030599, GO:0045330, GO:0016020	NO-H
ppt_54204	---NA---		NO-H
ppt_241522	---NA---		NO-H
ppt_126719	A9NS35tr=Putative uncharacterized protein Picea sitchensis (Sitka spruce) (Pinus sitchensis)	GO:0003676, GO:0008270	NO-H
ppt_207947	A0A075M5N5tr=NAC domain protein Pinus massoniana	GO:0048518	NO-H
ppt_35705	---NA---		NO-H
ppt_202036	A0A0C9S1D2tr=TSA: Wollemia nobilis Ref_Wollemi_Transcript_25682_1871 transcribed RNA sequence Wollemia nobilis	GO:0015297, GO:0005768, GO:0005802, GO:0016021	NO-H
ppt_74349	---NA---		NO-H
ppt_109613	---NA---		NO-H
ppt_29249	---NA---		NO-H
ppt_130881	B8LPQ2tr=Putative uncharacterized protein Picea sitchensis (Sitka spruce) (Pinus sitchensis)		NO-H
ppt_48552	A0A151SAQ1tr=Putative SWI/SNF-related matrix-associated actin-dependent regulator of chromatin subfamily A member 3-like 2 Cajanus cajan (Pigeon pea) (Cajanus indicus)	GO:0009294, GO:0036297, GO:0045003, GO:0003676, GO:0005524, GO:0008270, GO:0016818	NO-H
ppt_241516	---NA---		NO-H
ppt_251249	A0A0C9RSY8tr=TSA: Wollemia nobilis Ref_Wollemi_Transcript_14335_1948 transcribed RNA sequence Wollemia nobilis	GO:0009987, GO:0016301	NO-H
ppt_239110	W9S5C1tr=ABC transporter G family member 22 Morus notabilis	GO:0005524, GO:0016887, GO:0016021	NO-H
ppt_204264	Q9LZC3sp=Malate synthase Arabidopsis thaliana (Mouse-ear cress)	GO:0006097, GO:0006099, GO:0004474, GO:0009514	NO-H
ppt_205048	W9R1V3tr=Oligopeptide transporter 1 Morus notabilis	GO:0055085, GO:0016020, GO:0016021	NO-H
ppt_161025	---NA---		NO-H
ppt_104787	---NA---		NO-H
ppt_241517	---NA---		NO-H
ppt_251250	A0A0C9RSY8tr=TSA: Wollemia nobilis Ref_Wollemi_Transcript_14335_1948 transcribed RNA sequence Wollemia nobilis	GO:0006468, GO:0035556, GO:0004674, GO:0005524, GO:0005634, GO:0005737	NO-H
ppt_65139	---NA---		NO-H
ppt_122402	---NA---		NO-H
ppt_241527	---NA---		NO-H
ppt_56103	A0A060LAL9tr=Caleosin Pinus massoniana	GO:0010888, GO:0055114, GO:0004497, GO:0005509, GO:0020037, GO:0042803, GO:1990137, GO:0012511, GO:0016021	NO-H
ppt_37506	---NA---		NO-H
ppt_198824	A0A0A7RK39tr=Late embryogenesis abundant protein LEA1-2 Pinus tabuliformis (Chinese pine) (Pinus leucosperma)	GO:0009793	NO-H
ppt_136739	---NA---		NO-H
ppt_62234	---NA---		NO-H
ppt_241519	---NA---		NO-H
ppt_168405	---NA---		NO-H
ppt_85904	B9RZ58tr=Lactosylceramide 4-alpha-galactosyltransferase, putative Ricinus communis (Castor bean)	GO:0016757, GO:0016020	NO-H
ppt_251252	A0A0C9RSY8tr=TSA: Wollemia nobilis Ref_Wollemi_Transcript_14335_1948 transcribed RNA sequence Wollemia nobilis	GO:0016310, GO:0000166, GO:0004672	NO-H
ppt_91343	D5ADT9sp=Alpha-galactosidase Picea sitchensis (Sitka spruce) (Pinus sitchensis)	GO:0003824	NO-H
ppt_187274	C0PRN6sp=3-hydroxy-3-methylglutaryl coenzyme A reductase Picea sitchensis (Sitka spruce) (Pinus sitchensis)	GO:0008299, GO:0015936, GO:0016126, GO:0055114, GO:0004420, GO:0042282, GO:0005778, GO:0005783, GO:0005789, GO:0016021	NO-H
ppt_56108	A0A072VX57tr=Caleosin CLO1-1 Medicago truncatula (Barrel medic) (Medicago tribuloides)	GO:0005488, GO:0016491, GO:0012511	NO-H
ppt_241525	---NA---		NO-H
ppt_56105	A0A060LAL9tr=Caleosin Pinus massoniana	GO:0010888, GO:0055114, GO:0004497, GO:0005509, GO:0020037, GO:0042803, GO:1990137, GO:0012511, GO:0016021	NO-H
ppt_225383	---NA---		NO-H
ppt_56109	A0A072VX57tr=Caleosin CLO1-1 Medicago truncatula (Barrel medic) (Medicago tribuloides)	GO:0010431, GO:0010888, GO:0055114, GO:0004497, GO:0005509, GO:0020037, GO:0042803, GO:1990137, GO:0005783, GO:0012511, GO:0016021, GO:0031090	NO-H
ppt_202035	A0A0C9S1D2tr=TSA: Wollemia nobilis Ref_Wollemi_Transcript_25682_1871 transcribed RNA sequence Wollemia nobilis	GO:0022857, GO:0005794, GO:0016021	NO-H
ppt_126720	A0A0K0K5D5tr=Chloroplast beta-carotene hydroxylase Brassica napus (Rape)	GO:0016123, GO:0055114, GO:0005506, GO:0016491, GO:0016021	NO-H
ppt_56104	A0A060LAL9tr=Caleosin Pinus massoniana	GO:0005488, GO:0016491, GO:0012511	NO-H
ppt_251246	A9SSH0tr=Predicted protein Physcomitrella patens subsp. patens (Moss)	GO:0006468, GO:0035556, GO:0000166, GO:0004674, GO:0005634, GO:0005737	NO-H
ppt_56110	A0A060LAL9tr=Caleosin Pinus massoniana	GO:0010888, GO:0031408, GO:0055114, GO:0004392, GO:0005509, GO:0020037, GO:0042803, GO:0071614, GO:1990137, GO:0012511, GO:0016021	NO-H
ppt_204267	Q9LZC3sp=Malate synthase Arabidopsis thaliana (Mouse-ear cress)	GO:0006097, GO:0006099, GO:0004474, GO:0009514	NO-H
ppt_251251	A9SSH0tr=Predicted protein Physcomitrella patens subsp. patens (Moss)	GO:0006468, GO:0035556, GO:0004674, GO:0005524, GO:0005634, GO:0005737	NO-H
ppt_198714	---NA---		NO-H
ppt_236085	---NA---		NO-H
ppt_92616	---NA---		NO-H
ppt_225403	---NA---		NO-H
ppt_253992	---NA---		NO-H
ppt_207950	A0A075M5N5tr=NAC domain protein Pinus massoniana	GO:0048518	NO-H
ppt_182300	A0A1D1Y8J7tr=Metal tolerance protein 4 Anthurium amnicola	GO:0006876, GO:0006882, GO:0009845, GO:0034755, GO:0048316, GO:0070574, GO:0071421, GO:0071577, GO:0097577, GO:0005384, GO:0015086, GO:0015093, GO:0015341, GO:0005886, GO:0009705, GO:0016021, GO:0035618	NO-H
ppt_54208	---NA---		NO-H
ppt_247210	---NA---		NO-H
ppt_271547	---NA---		NO-H
ppt_207948	A0A075M5N5tr=NAC domain protein Pinus massoniana	GO:0006355, GO:0048518, GO:0003677	NO-H
ppt_214777	---NA---		NO-H
ppt_191139	---NA---		NO-H
ppt_157611	---NA---		NO-H
ppt_178107	---NA---		NO-H
ppt_75171	F4IQK5sp=Vicilin-like seed storage protein At2g18540 Arabidopsis thaliana (Mouse-ear cress)	GO:0008150, GO:0045735, GO:0009506	NO-H
ppt_196002	Q9FEU2tr=Receptor protein kinase Pinus sylvestris (Scots pine)	GO:0016310, GO:0016301	NO-H
ppt_238912	A0A0D6QTZ7tr=Uncharacterized protein Araucaria cunninghamii (Hoop pine) (Moreton Bay pine)	GO:0006468, GO:0004672, GO:0005524, GO:0016021	NO-H
ppt_121710	A9P0R9tr=Putative uncharacterized protein Picea sitchensis (Sitka spruce) (Pinus sitchensis)	GO:0007165, GO:0030246	NO-H
ppt_251247	A9SSH0tr=Predicted protein Physcomitrella patens subsp. patens (Moss)	GO:0006468, GO:0035556, GO:0004674, GO:0005524, GO:0005634, GO:0005737	NO-H
ppt_251253	A0A0C9RSY8tr=TSA: Wollemia nobilis Ref_Wollemi_Transcript_14335_1948 transcribed RNA sequence Wollemia nobilis	GO:0009987, GO:0016301	NO-H
ppt_76341	---NA---		NO-H
ppt_126717	A0A0C9QLN2tr=TSA: Wollemia nobilis Ref_Wollemi_Transcript_28210_1671 transcribed RNA sequence Wollemia nobilis	GO:0008152, GO:0016020	NO-H
ppt_76338	---NA---		NO-H
ppt_142885	---NA---		NO-H
ppt_120186	C0PRN6sp=3-hydroxy-3-methylglutaryl coenzyme A reductase Picea sitchensis (Sitka spruce) (Pinus sitchensis)	GO:0008299, GO:0015936, GO:0055114, GO:0004420, GO:0005783, GO:0005789, GO:0016021	NO-H
ppt_234381	---NA---		NO-H
ppt_251245	A9SSH0tr=Predicted protein Physcomitrella patens subsp. patens (Moss)	GO:0006468, GO:0035556, GO:0004674, GO:0005524, GO:0005634, GO:0005737	NO-H
ppt_187273	C0PRN6sp=3-hydroxy-3-methylglutaryl coenzyme A reductase Picea sitchensis (Sitka spruce) (Pinus sitchensis)	GO:0008299, GO:0015936, GO:0016126, GO:0055114, GO:0004420, GO:0042282, GO:0005778, GO:0005783, GO:0005789, GO:0016021	NO-H
ppt_224359	---NA---		NO-H
ppt_120192	C0PRN6sp=3-hydroxy-3-methylglutaryl coenzyme A reductase Picea sitchensis (Sitka spruce) (Pinus sitchensis)	GO:0008299, GO:0015936, GO:0055114, GO:0004420, GO:0005783, GO:0005789, GO:0016021	NO-H
ppt_75166	A0A078FTS7tr=BnaC04g15710D protein Brassica napus (Rape)	GO:0045735, GO:0009506	NO-H
ppt_54207	---NA---		NO-H
ppt_251248	A0A0C9RSY8tr=TSA: Wollemia nobilis Ref_Wollemi_Transcript_14335_1948 transcribed RNA sequence Wollemia nobilis	GO:0006468, GO:0035556, GO:0004674, GO:0005524, GO:0005634, GO:0005737	NO-H
ppt_224360	---NA---		NO-H
ppt_204270	Q9LZC3sp=Malate synthase Arabidopsis thaliana (Mouse-ear cress)	GO:0006097, GO:0006099, GO:0004474, GO:0009514	NO-H
ppt_204269	Q9LZC3sp=Malate synthase Arabidopsis thaliana (Mouse-ear cress)	GO:0006097, GO:0006099, GO:0004474, GO:0009514	NO-H
ppt_198836	A0A0A7RK39tr=Late embryogenesis abundant protein LEA1-2 Pinus tabuliformis (Chinese pine) (Pinus leucosperma)	GO:0009793	NO-H
ppt_66857	---NA---		NO-H
ppt_204265	Q9LZC3sp=Malate synthase Arabidopsis thaliana (Mouse-ear cress)	GO:0006097, GO:0006099, GO:0004474, GO:0009514	NO-H
ppt_82063	A0A0G7ZNU6sp=3-hydroxy-3-methylglutaryl coenzyme A reductase Picea glauca (White spruce) (Pinus glauca)	GO:0008299, GO:0015936, GO:0016126, GO:0055114, GO:0004420, GO:0016491, GO:0016616, GO:0042282, GO:0050662, GO:0005739, GO:0005778, GO:0005783, GO:0005789, GO:0009536, GO:0016020, GO:0016021, GO:0031966, GO:0042170	NO-H
ppt_173842	A2IA39tr=ACC synthase Picea engelmannii x Picea glauca	GO:0009058, GO:0003824, GO:0030170	NO-H
ppt_202328	A0A061E295tr=Zinc ion binding protein isoform 1 Theobroma cacao (Cacao) (Cocoa)	GO:0008270	NO-H
ppt_76349	---NA---		NO-H
ppt_132400	---NA---		NO-H
ppt_106935	---NA---		NO-H
ppt_204273	Q9LZC3sp=Malate synthase Arabidopsis thaliana (Mouse-ear cress)	GO:0006097, GO:0006099, GO:0004474, GO:0009514	NO-H
ppt_204271	Q9LZC3sp=Malate synthase Arabidopsis thaliana (Mouse-ear cress)	GO:0006097, GO:0006099, GO:0004474, GO:0009514	NO-H
ppt_173542	---NA---		NO-H
ppt_204268	Q9LZC3sp=Malate synthase Arabidopsis thaliana (Mouse-ear cress)	GO:0006097, GO:0006099, GO:0004474, GO:0009514	NO-H
ppt_204263	Q9LZC3sp=Malate synthase Arabidopsis thaliana (Mouse-ear cress)	GO:0006097, GO:0006099, GO:0004474, GO:0009514	NO-H
ppt_120193	C0PRN6sp=3-hydroxy-3-methylglutaryl coenzyme A reductase Picea sitchensis (Sitka spruce) (Pinus sitchensis)	GO:0044237, GO:0044238, GO:0071704, GO:0016616, GO:0012505, GO:0016020, GO:0043227	NO-H
ppt_204272	Q9LZC3sp=Malate synthase Arabidopsis thaliana (Mouse-ear cress)	GO:0006097, GO:0006099, GO:0004474, GO:0009514	NO-H
ppt_75168	F4IQK5sp=Vicilin-like seed storage protein At2g18540 Arabidopsis thaliana (Mouse-ear cress)	GO:0008150, GO:0045735, GO:0009506	NO-H
ppt_253479	B9SW02tr=Short chain alcohol dehydrogenase, putative Ricinus communis (Castor bean)	GO:0055114, GO:0016491	NO-H
ppt_89843	---NA---		NO-H
ppt_75169	A1E0W1tr=7S globulin Ficus pumila var. awkeotsang (Jelly fig) (Ficus awkeotsang)	GO:0045735	NO-H
ppt_75170	F4IQK5sp=Vicilin-like seed storage protein At2g18540 Arabidopsis thaliana (Mouse-ear cress)	GO:0008150, GO:0045735, GO:0009506	NO-H
ppt_225375	---NA---		NO-H
ppt_72333	A0A0K8TU13tr=Cytochrome P450 CYP75B95 Picea glauca (White spruce) (Pinus glauca)	GO:0055114, GO:0004497, GO:0005506, GO:0016705, GO:0020037, GO:0016021	NO-H
ppt_78691	B8LRN8tr=Putative uncharacterized protein Picea sitchensis (Sitka spruce) (Pinus sitchensis)		NO-H
ppt_93904	---NA---		NO-H
ppt_75165	A1E0W1tr=7S globulin Ficus pumila var. awkeotsang (Jelly fig) (Ficus awkeotsang)	GO:0045735	NO-H
ppt_238913	A0A0D6QTZ7tr=Uncharacterized protein Araucaria cunninghamii (Hoop pine) (Moreton Bay pine)	GO:0006468, GO:0004672, GO:0005524, GO:0016021	NO-H
ppt_225405	---NA---		NO-H
ppt_76340	---NA---		NO-H
ppt_231759	A0A0D6R1H8sp=Protein DETOXIFICATION Araucaria cunninghamii (Hoop pine) (Moreton Bay pine)	GO:0042908, GO:0055085, GO:0015297, GO:0042910, GO:0016020, GO:0016021	NO-H
ppt_82061	---NA---		NO-H
ppt_111348	---NA---		NO-H
ppt_76346	---NA---		NO-H
ppt_123151	---NA---		NO-H
ppt_218373	D5AA67tr=Putative uncharacterized protein Picea sitchensis (Sitka spruce) (Pinus sitchensis)		NO-H
ppt_37510	---NA---		NO-H
ppt_186813	---NA---		NO-H
ppt_133763	A0A0P0YBT6tr=Os12g0587133 protein Oryza sativa subsp. japonica (Rice)	GO:0005975, GO:0004553, GO:0016020, GO:0016021	NO-H
ppt_75167	A0A078FTS7tr=BnaC04g15710D protein Brassica napus (Rape)	GO:0045735, GO:0009506, GO:0016020, GO:0016021	NO-H
ppt_91348	D5ADT9sp=Alpha-galactosidase Picea sitchensis (Sitka spruce) (Pinus sitchensis)	GO:0016787	NO-H
ppt_198825	A0A0A7RK39tr=Late embryogenesis abundant protein LEA1-2 Pinus tabuliformis (Chinese pine) (Pinus leucosperma)	GO:0009793	NO-H
ppt_178106	---NA---		NO-H
ppt_225379	---NA---		NO-H
ppt_224361	---NA---		NO-H
ppt_118682	G7LF10tr=Transmembrane protein, putative Medicago truncatula (Barrel medic) (Medicago tribuloides)	GO:0016021	NO-H
ppt_204892	---NA---		NO-H
ppt_263988	---NA---		NO-H
ppt_82058	A0A0G7ZNU6sp=3-hydroxy-3-methylglutaryl coenzyme A reductase Picea glauca (White spruce) (Pinus glauca)	GO:0008299, GO:0015936, GO:0016126, GO:0055114, GO:0004420, GO:0016491, GO:0016616, GO:0042282, GO:0050662, GO:0005739, GO:0005778, GO:0005783, GO:0005789, GO:0009536, GO:0016020, GO:0016021, GO:0031966, GO:0042170	NO-H
ppt_93905	---NA---		NO-H
ppt_209264	---NA---		NO-H
ppt_154459	Q9LU94sp=Putative pentatricopeptide repeat-containing protein At3g25970 Arabidopsis thaliana (Mouse-ear cress)	GO:0009451, GO:0043231	NO-H
ppt_121711	A9P0R9tr=Putative uncharacterized protein Picea sitchensis (Sitka spruce) (Pinus sitchensis)	GO:0007165, GO:0030246	NO-H
ppt_66858	---NA---		NO-H
ppt_196440	---NA---		NO-H
ppt_68662	---NA---		NO-H
ppt_253478	B9SW02tr=Short chain alcohol dehydrogenase, putative Ricinus communis (Castor bean)	GO:0055114, GO:0016491	NO-H
ppt_133762	---NA---		NO-H
ppt_65138	---NA---		NO-H
ppt_225380	---NA---		NO-H
ppt_241770	---NA---		NO-H
ppt_225384	G7KN19tr=Plant/T32G24-2 protein Medicago truncatula (Barrel medic) (Medicago tribuloides)	GO:0016020, GO:0016021	NO-H
ppt_207944	A0A075M5N5tr=NAC domain protein Pinus massoniana	GO:0006355, GO:0048518, GO:0003677	NO-H
ppt_89842	---NA---		NO-H
ppt_81146	---NA---		NO-H
ppt_142890	EnsemblPlants:GLYMA06G16380.5} Glycine max (Soybean) (Glycine hispida)	GO:0016021	NO-H
ppt_165423	W1NN18tr=Uncharacterized protein Amborella trichopoda	GO:0007165, GO:0043531	NO-H
ppt_93161	C0PQE2tr=Putative uncharacterized protein Picea sitchensis (Sitka spruce) (Pinus sitchensis)	GO:0007165, GO:0043531	NO-H
ppt_117498	A0A0A7RK48tr=Late embryogenesis abundant protein LEA4-3 Pinus tabuliformis (Chinese pine) (Pinus leucosperma)		NO-H
ppt_109612	---NA---		NO-H
ppt_37408	Q8H0M1sp=Quinone-oxidoreductase homolog, chloroplastic Spinacia oleracea (Spinach)	GO:0009507, GO:0009528	NO-H
ppt_97362	A9SFY0tr=Predicted protein Physcomitrella patens subsp. patens (Moss)	GO:0008080, GO:0005737, GO:0012505, GO:0043231	NO-H
ppt_142889	EnsemblPlants:GLYMA06G16380.5} Glycine max (Soybean) (Glycine hispida)	GO:0016021	NO-H
ppt_37404	---NA---		NO-H
ppt_70948	---NA---		NO-H
ppt_180921	---NA---		NO-H
ppt_216140	A0A0C9QQJ2tr=TSA: Wollemia nobilis Ref_Wollemi_Transcript_13871_2205 transcribed RNA sequence Wollemia nobilis	GO:0055114, GO:0004497, GO:0005506, GO:0016705, GO:0020037, GO:0016021	NO-H
ppt_239638	A0A0D6R1H8sp=Protein DETOXIFICATION Araucaria cunninghamii (Hoop pine) (Moreton Bay pine)	GO:0042908, GO:0055085, GO:0015297, GO:0042910, GO:0016021	NO-H
ppt_30925	---NA---		NO-H
ppt_202034	A0A0C9S1D2tr=TSA: Wollemia nobilis Ref_Wollemi_Transcript_25682_1871 transcribed RNA sequence Wollemia nobilis	GO:0055085, GO:0015297, GO:0005768, GO:0005802, GO:0016021	NO-H
ppt_188329	---NA---		NO-H
ppt_117504	A0A0A7RK48tr=Late embryogenesis abundant protein LEA4-3 Pinus tabuliformis (Chinese pine) (Pinus leucosperma)		NO-H
ppt_114118	A0A0C9QVA5tr=TSA: Wollemia nobilis Ref_Wollemi_Transcript_6905_1909 transcribed RNA sequence Wollemia nobilis	GO:0009744, GO:0009749, GO:0016310, GO:0042594, GO:0016301	NO-H
ppt_89840	---NA---		NO-H
ppt_234247	C0Z371tr=AT3G27380 protein Arabidopsis thaliana (Mouse-ear cress)	GO:0006099, GO:0006121, GO:0008177, GO:0008270, GO:0009055, GO:0051537, GO:0051538, GO:0051539, GO:0005749	NO-H
ppt_48415	A0A0G7ZNT3tr=Cytochrome P450 CYP90A25 Picea glauca (White spruce) (Pinus glauca)	GO:0055114, GO:0004497, GO:0005506, GO:0016705, GO:0020037, GO:0016021	NO-H
ppt_191138	---NA---		NO-H
ppt_128515	---NA---		NO-H
ppt_255954	A0A151RL41tr=Mono-and diacylglycerol lipase Cajanus cajan (Pigeon pea) (Cajanus indicus)	GO:0006629, GO:0008970	NO-H
ppt_136085	---NA---		NO-H
ppt_225385	G7KN19tr=Plant/T32G24-2 protein Medicago truncatula (Barrel medic) (Medicago tribuloides)	GO:0016020, GO:0016021	NO-H
ppt_134071	A9P0Q5tr=Putative uncharacterized protein Picea sitchensis (Sitka spruce) (Pinus sitchensis)	GO:0016021	NO-H
ppt_84457	K4CX19tr=Uncharacterized protein Solanum lycopersicum (Tomato) (Lycopersicon esculentum)		NO-H
ppt_48416	A0A0G7ZNT3tr=Cytochrome P450 CYP90A25 Picea glauca (White spruce) (Pinus glauca)	GO:0055114, GO:0004497, GO:0005506, GO:0016705, GO:0020037, GO:0016021	NO-H
ppt_234245	C0Z371tr=AT3G27380 protein Arabidopsis thaliana (Mouse-ear cress)	GO:0006099, GO:0006121, GO:0008177, GO:0008270, GO:0009055, GO:0051537, GO:0051538, GO:0051539, GO:0005749	NO-H
ppt_202041	A0A0C9S1D2tr=TSA: Wollemia nobilis Ref_Wollemi_Transcript_25682_1871 transcribed RNA sequence Wollemia nobilis	GO:0015297, GO:0005768, GO:0005802, GO:0016021	NO-H
ppt_165427	---NA---		NO-H
ppt_209268	---NA---		NO-H
ppt_81564	---NA---		NO-H
ppt_225378	G7KN19tr=Plant/T32G24-2 protein Medicago truncatula (Barrel medic) (Medicago tribuloides)	GO:0016020, GO:0016021	NO-H
ppt_30921	---NA---		NO-H
ppt_93495	---NA---		NO-H
ppt_15401	P0DI71sp=CASP-like protein 5B1 Ginkgo biloba (Ginkgo) (Maidenhair tree)	GO:0005886, GO:0016021	NO-H
ppt_114117	A0A0C9QVA5tr=TSA: Wollemia nobilis Ref_Wollemi_Transcript_6905_1909 transcribed RNA sequence Wollemia nobilis		NO-H
ppt_196448	---NA---		NO-H
ppt_221735	---NA---		NO-H
ppt_225109	D5AB04tr=Putative uncharacterized protein Picea sitchensis (Sitka spruce) (Pinus sitchensis)	GO:0016787	NO-H
ppt_120348	---NA---		NO-H
ppt_114122	A0A0C9QVA5tr=TSA: Wollemia nobilis Ref_Wollemi_Transcript_6905_1909 transcribed RNA sequence Wollemia nobilis	GO:0009744, GO:0009749, GO:0016310, GO:0042594, GO:0016301	NO-H
ppt_37151	---NA---		NO-H
ppt_128814	---NA---		NO-H
ppt_90945	---NA---		NO-H
ppt_45826	---NA---		NO-H
ppt_114119	A0A0C9QVA5tr=TSA: Wollemia nobilis Ref_Wollemi_Transcript_6905_1909 transcribed RNA sequence Wollemia nobilis		NO-H
ppt_114120	A0A0C9QVA5tr=TSA: Wollemia nobilis Ref_Wollemi_Transcript_6905_1909 transcribed RNA sequence Wollemia nobilis		NO-H
ppt_54596	---NA---		NO-H
ppt_218370	D5AA67tr=Putative uncharacterized protein Picea sitchensis (Sitka spruce) (Pinus sitchensis)		NO-H
ppt_69408	A0A0C9SB61tr=TSA: Wollemia nobilis Ref_Wollemi_Transcript_560_2881 transcribed RNA sequence Wollemia nobilis	GO:0006629, GO:0008081	NO-H
ppt_196446	---NA---		NO-H
ppt_224897	---NA---		NO-H
ppt_117499	A0A0A7RK48tr=Late embryogenesis abundant protein LEA4-3 Pinus tabuliformis (Chinese pine) (Pinus leucosperma)		NO-H
ppt_188165	---NA---		NO-H
ppt_80505	---NA---		NO-H
ppt_202039	A0A0C9S1D2tr=TSA: Wollemia nobilis Ref_Wollemi_Transcript_25682_1871 transcribed RNA sequence Wollemia nobilis	GO:0015297, GO:0005768, GO:0005802, GO:0016021	NO-H
ppt_121714	---NA---		NO-H
ppt_120528	A9UCA4tr=Cinnamate/p-coumarate carboxyl methyltransferase 2 Ocimum basilicum (Sweet basil)	GO:0032259, GO:0008168, GO:0008757, GO:0016740	NO-H
ppt_70950	A0A0A7REE9tr=Late embryogenesis abundant protein LEA4-1 Pinus tabuliformis (Chinese pine) (Pinus leucosperma)		NO-H
ppt_30924	---NA---		NO-H
ppt_241536	B8LLK8tr=Putative uncharacterized protein Picea sitchensis (Sitka spruce) (Pinus sitchensis)	GO:0055085, GO:0022857, GO:0016021	NO-H
ppt_183991	---NA---		NO-H
ppt_218988	---NA---		NO-H
ppt_196443	---NA---		NO-H
ppt_54212	---NA---		NO-H
ppt_97426	---NA---		NO-H
ppt_93908	---NA---		NO-H
ppt_233513	---NA---		NO-H
ppt_114121	A0A0C9QVA5tr=TSA: Wollemia nobilis Ref_Wollemi_Transcript_6905_1909 transcribed RNA sequence Wollemia nobilis		NO-H
ppt_183990	---NA---		NO-H
ppt_80502	---NA---		NO-H
ppt_61110	---NA---		NO-H
ppt_93903	---NA---		NO-H
ppt_93162	C0PQE2tr=Putative uncharacterized protein Picea sitchensis (Sitka spruce) (Pinus sitchensis)	GO:0007165, GO:0043531	NO-H
ppt_78670	D5AAM5tr=Putative uncharacterized protein Picea sitchensis (Sitka spruce) (Pinus sitchensis)		NO-H
ppt_41422	---NA---		NO-H
ppt_224898	---NA---		NO-H
ppt_134841	---NA---		NO-H
ppt_30923	---NA---		NO-H
ppt_101092	Q3EC97sp=F-box/LRR-repeat protein 14 Arabidopsis thaliana (Mouse-ear cress)	GO:0031146, GO:0019005	NO-H
ppt_30922	---NA---		NO-H
ppt_211614	A0A0A7RG92tr=Late embryogenesis abundant protein LEA5-1 Pinus tabuliformis (Chinese pine) (Pinus leucosperma)		NO-H
ppt_155781	EnsemblPlants:EMT28140} Aegilops tauschii (Tausch's goatgrass) (Aegilops squarrosa)	GO:0016021	NO-H
ppt_234250	K7U1I2sp=Succinate dehydrogenase	GO:0006099, GO:0006412, GO:0022904, GO:0003735, GO:0008177, GO:0009055, GO:0046872, GO:0051537, GO:0051538, GO:0051539, GO:0005743, GO:0005840	NO-H
ppt_127830	---NA---		NO-H
ppt_74536	---NA---		NO-H
ppt_227951	---NA---		NO-H
ppt_117505	A0A0A7RK48tr=Late embryogenesis abundant protein LEA4-3 Pinus tabuliformis (Chinese pine) (Pinus leucosperma)		NO-H
ppt_37396	---NA---		NO-H
ppt_69405	A0A0C9SB61tr=TSA: Wollemia nobilis Ref_Wollemi_Transcript_560_2881 transcribed RNA sequence Wollemia nobilis	GO:0006629, GO:0008081	NO-H
ppt_80506	---NA---		NO-H
ppt_196441	---NA---		NO-H
ppt_69411	A0A0C9SB61tr=TSA: Wollemia nobilis Ref_Wollemi_Transcript_560_2881 transcribed RNA sequence Wollemia nobilis	GO:0044238, GO:0071704, GO:0005509, GO:0008889, GO:0005886, GO:0031225	NO-H
ppt_148603	A9SBR1tr=Predicted protein Physcomitrella patens subsp. patens (Moss)	GO:0016020, GO:0016021	NO-H
ppt_209266	---NA---		NO-H
ppt_117502	A0A0A7RK48tr=Late embryogenesis abundant protein LEA4-3 Pinus tabuliformis (Chinese pine) (Pinus leucosperma)		NO-H
ppt_37405	Q8H0M1sp=Quinone-oxidoreductase homolog, chloroplastic Spinacia oleracea (Spinach)	GO:0009507, GO:0009528	NO-H
ppt_57712	A0A0C9QSH0tr=TSA: Wollemia nobilis Ref_Wollemi_Transcript_11821_3395 transcribed RNA sequence Wollemia nobilis	GO:0055085, GO:0022857, GO:0016020, GO:0016021	NO-H
ppt_78671	D5AAM5tr=Putative uncharacterized protein Picea sitchensis (Sitka spruce) (Pinus sitchensis)		NO-H
ppt_225377	G7KN19tr=Plant/T32G24-2 protein Medicago truncatula (Barrel medic) (Medicago tribuloides)	GO:0016020, GO:0016021	NO-H
ppt_200867	Q40869tr=Late embryogenesis abundant protein Picea glauca (White spruce) (Pinus glauca)		NO-H
ppt_84460	K4CX19tr=Uncharacterized protein Solanum lycopersicum (Tomato) (Lycopersicon esculentum)		NO-H
ppt_97355	A0A0K9PBF3tr=Acetyltransferase, GNAT family protein Zostera marina (Eelgrass)	GO:0006048, GO:0004343	NO-H
ppt_183995	---NA---		NO-H
ppt_255653	---NA---		NO-H
ppt_67430	---NA---		NO-H
ppt_225386	G7KN19tr=Plant/T32G24-2 protein Medicago truncatula (Barrel medic) (Medicago tribuloides)	GO:0016020, GO:0016021	NO-H
ppt_61111	---NA---		NO-H
ppt_182308	A0A1D1Y8J7tr=Metal tolerance protein 4 Anthurium amnicola	GO:0006876, GO:0006882, GO:0009845, GO:0034755, GO:0048316, GO:0070574, GO:0071421, GO:0071577, GO:0097577, GO:0005384, GO:0015086, GO:0015093, GO:0015341, GO:0005886, GO:0009705, GO:0016021, GO:0035618	NO-H
ppt_78672	D5AAM5tr=Putative uncharacterized protein Picea sitchensis (Sitka spruce) (Pinus sitchensis)		NO-H
ppt_183994	---NA---		NO-H
ppt_198716	---NA---		NO-H
ppt_211618	A0A0A7RG92tr=Late embryogenesis abundant protein LEA5-1 Pinus tabuliformis (Chinese pine) (Pinus leucosperma)		NO-H
ppt_82068	---NA---		NO-H
ppt_218970	---NA---		NO-H
ppt_155782	EnsemblPlants:GLYMA20G32550.1} Glycine max (Soybean) (Glycine hispida)	GO:0016021	NO-H
ppt_84461	K4CX19tr=Uncharacterized protein Solanum lycopersicum (Tomato) (Lycopersicon esculentum)		NO-H
ppt_146261	Q42670sp=1-acyl-sn-glycerol-3-phosphate acyltransferase Cocos nucifera (Coconut palm)	GO:0016024, GO:0003841, GO:0016021	NO-H
ppt_53367	Q9LTJ6sp=WD repeat-containing protein RUP1 Arabidopsis thaliana (Mouse-ear cress)	GO:0009639, GO:0005622	NO-H
ppt_200866	Q40869tr=Late embryogenesis abundant protein Picea glauca (White spruce) (Pinus glauca)		NO-H
ppt_53369	A0A078H1R8tr=BnaC03g15580D protein Brassica napus (Rape)	GO:0010224	NO-H
ppt_224362	---NA---		NO-H
ppt_148685	---NA---		NO-H
ppt_218981	---NA---		NO-H
ppt_102602	Q40762sp=Phytochrome Picea abies (Norway spruce) (Picea excelsa)	GO:0000160, GO:0006355, GO:0009584, GO:0009585, GO:0017006, GO:0018298, GO:0023014, GO:0000155, GO:0009881, GO:0042803	NO-H
ppt_78669	D5AAM5tr=Putative uncharacterized protein Picea sitchensis (Sitka spruce) (Pinus sitchensis)		NO-H
ppt_196439	---NA---		NO-H
ppt_69407	A0A0C9SB61tr=TSA: Wollemia nobilis Ref_Wollemi_Transcript_560_2881 transcribed RNA sequence Wollemia nobilis	GO:0006629, GO:0008081	NO-H
ppt_156308	---NA---		NO-H
ppt_93907	---NA---		NO-H
ppt_135616	A5APC0tr=Putative uncharacterized protein Vitis vinifera (Grape)	GO:0006725, GO:0034641, GO:0046483, GO:0050896, GO:1901360	NO-H
ppt_211619	A0A0A7RG92tr=Late embryogenesis abundant protein LEA5-1 Pinus tabuliformis (Chinese pine) (Pinus leucosperma)		NO-H
ppt_234193	---NA---		NO-H
ppt_69415	A0A0C9SB61tr=TSA: Wollemia nobilis Ref_Wollemi_Transcript_560_2881 transcribed RNA sequence Wollemia nobilis	GO:0006629, GO:0008081	NO-H
ppt_43313	---NA---		NO-H
ppt_168190	---NA---		NO-H
ppt_61114	---NA---		NO-H
ppt_97354	A9SFY0tr=Predicted protein Physcomitrella patens subsp. patens (Moss)	GO:0008080, GO:0005737, GO:0012505, GO:0043231	NO-H
ppt_74535	---NA---		NO-H
ppt_240308	A0A061G7G6tr=ATP-binding cassette 14 Theobroma cacao (Cacao) (Cocoa)	GO:0055085, GO:0000166, GO:0042626, GO:0005886	NO-H
ppt_61112	---NA---		NO-H
ppt_126337	---NA---		NO-H
ppt_126335	---NA---		NO-H
ppt_126338	A0A0B0MYG4tr=Smek1 Gossypium arboreum (Tree cotton) (Gossypium nanking)		NO-H
ppt_211616	A0A0A7RG92tr=Late embryogenesis abundant protein LEA5-1 Pinus tabuliformis (Chinese pine) (Pinus leucosperma)		NO-H
ppt_219558	A0A067EVU5sp=Poly	GO:0006471, GO:0016763, GO:0005634	NO-H
ppt_190489	---NA---		NO-H
ppt_173844	A2IA39tr=ACC synthase Picea engelmannii x Picea glauca	GO:0009058, GO:0003824, GO:0030170	NO-H
ppt_145072	A9SJF8tr=Predicted protein Physcomitrella patens subsp. patens (Moss)	GO:0006396, GO:0003729, GO:0005634, GO:1990904	NO-H
ppt_89844	---NA---		NO-H
ppt_188167	---NA---		NO-H
ppt_117854	---NA---		NO-H
ppt_175594	---NA---		NO-H
ppt_219562	G7JIG7sp=Poly	GO:0006302, GO:0070212, GO:0003950, GO:1990404, GO:0005730	NO-H
ppt_60575	---NA---		NO-H
ppt_217611	---NA---		NO-H
ppt_57869	---NA---		NO-H
ppt_37505	G9FIF2tr=Putative uncharacterized protein Beta vulgaris (Sugar beet)	GO:0006508, GO:0015074, GO:0003676, GO:0004190, GO:0008270	NO-H
ppt_182303	A0A1D1Y8J7tr=Metal tolerance protein 4 Anthurium amnicola	GO:0006876, GO:0006882, GO:0009845, GO:0034755, GO:0048316, GO:0070574, GO:0071421, GO:0071577, GO:0097577, GO:0005384, GO:0015086, GO:0015093, GO:0015341, GO:0005886, GO:0009705, GO:0016021, GO:0035618	NO-H
ppt_255652	---NA---		NO-H
ppt_142850	---NA---		NO-H
ppt_234707	---NA---		NO-H
ppt_56200	---NA---		NO-H
ppt_156309	---NA---		NO-H
ppt_126339	A0A0B0MYG4tr=Smek1 Gossypium arboreum (Tree cotton) (Gossypium nanking)		NO-H
ppt_202043	A0A0C9S1D2tr=TSA: Wollemia nobilis Ref_Wollemi_Transcript_25682_1871 transcribed RNA sequence Wollemia nobilis	GO:0015297, GO:0005768, GO:0005802, GO:0016021	NO-H
ppt_78674	D5AAM5tr=Putative uncharacterized protein Picea sitchensis (Sitka spruce) (Pinus sitchensis)		NO-H
ppt_224892	---NA---		NO-H
ppt_188162	---NA---		NO-H
ppt_196442	---NA---		NO-H
ppt_74252	---NA---		NO-H
ppt_145075	A9SJF8tr=Predicted protein Physcomitrella patens subsp. patens (Moss)	GO:0006396, GO:0003729, GO:0005634, GO:1990904	NO-H
ppt_209267	---NA---		NO-H
ppt_135612	Q9SK98tr=Very retrotransposon reverse transcriptase Arabidopsis thaliana (Mouse-ear cress)	GO:0006278, GO:0090502, GO:0003676, GO:0003964, GO:0004523	NO-H
ppt_119862	---NA---		NO-H
ppt_170029	---NA---		NO-H
ppt_91340	Q42656sp=Alpha-galactosidase Coffea arabica (Arabian coffee)	GO:0008152, GO:0004557	NO-H
ppt_202038	A0A0C9S1D2tr=TSA: Wollemia nobilis Ref_Wollemi_Transcript_25682_1871 transcribed RNA sequence Wollemia nobilis	GO:0015297, GO:0005768, GO:0005802, GO:0016021	NO-H
ppt_62727	---NA---		NO-H
ppt_112261	---NA---		NO-H
ppt_177692	---NA---		NO-H
ppt_92895	---NA---		NO-H
ppt_96957	---NA---		NO-H
ppt_234192	---NA---		NO-H
ppt_53364	A0A078H1R8tr=BnaC03g15580D protein Brassica napus (Rape)	GO:0010224	NO-H
ppt_102603	Q40762sp=Phytochrome Picea abies (Norway spruce) (Picea excelsa)	GO:0000160, GO:0006355, GO:0009584, GO:0009585, GO:0017006, GO:0018298, GO:0023014, GO:0000155, GO:0009881, GO:0042803	NO-H
ppt_79555	---NA---		NO-H
ppt_135615	---NA---		NO-H
ppt_219565	G7JIG7sp=Poly	GO:0006302, GO:0070212, GO:0003950, GO:1990404, GO:0005730	NO-H
ppt_126105	---NA---		NO-H
ppt_62728	---NA---		NO-H
ppt_37155	---NA---		NO-H
ppt_91350	A9NWB1sp=Alpha-galactosidase Picea sitchensis (Sitka spruce) (Pinus sitchensis)	GO:0004553	NO-H
ppt_102058	A0A061DR25tr=Alpha/beta-Hydrolases superfamily protein Theobroma cacao (Cacao) (Cocoa)	GO:0006629, GO:0016787, GO:0016021	NO-H
ppt_53366	A0A078H1R8tr=BnaC03g15580D protein Brassica napus (Rape)	GO:0010224	NO-H
ppt_177329	W1NDM5tr=Uncharacterized protein Amborella trichopoda		NO-H
ppt_219555	G7JIG7sp=Poly	GO:0006302, GO:0070212, GO:0003950, GO:1990404, GO:0005730	NO-H
ppt_168406	---NA---		NO-H
ppt_234191	---NA---		NO-H
ppt_225382	G7KN19tr=Plant/T32G24-2 protein Medicago truncatula (Barrel medic) (Medicago tribuloides)	GO:0016020, GO:0016021	NO-H
ppt_154461	M5WUV7tr=Uncharacterized protein Prunus persica (Peach) (Amygdalus persica)	GO:0008270	NO-H
ppt_242629	---NA---		NO-H
ppt_61113	---NA---		NO-H
ppt_255658	---NA---		NO-H
ppt_188817	A9NTB5tr=Putative uncharacterized protein Picea sitchensis (Sitka spruce) (Pinus sitchensis)		NO-H
ppt_198721	---NA---		NO-H
ppt_182309	A0A1D1Y8J7tr=Metal tolerance protein 4 Anthurium amnicola	GO:0006876, GO:0006882, GO:0009845, GO:0034755, GO:0048316, GO:0070574, GO:0071421, GO:0071577, GO:0097577, GO:0005384, GO:0015086, GO:0015093, GO:0015341, GO:0005886, GO:0009705, GO:0016021, GO:0035618	NO-H
ppt_78673	---NA---		NO-H
ppt_101089	Q3EC97sp=F-box/LRR-repeat protein 14 Arabidopsis thaliana (Mouse-ear cress)	GO:0031146, GO:0019005	NO-H
ppt_219557	Q1SGF1sp=Putative poly	GO:0006471, GO:0016763, GO:0005634	NO-H
ppt_200293	---NA---		NO-H
ppt_60576	---NA---		NO-H
ppt_198712	---NA---		NO-H
ppt_165996	---NA---		NO-H
ppt_219566	Q1SGF1sp=Putative poly	GO:0006302, GO:0055114, GO:0070212, GO:0003677, GO:0003950, GO:0016491, GO:1990404, GO:0005730	NO-H
ppt_188818	A9NTB5tr=Putative uncharacterized protein Picea sitchensis (Sitka spruce) (Pinus sitchensis)		NO-H
ppt_52970	---NA---		NO-H
ppt_145071	A9SJF8tr=Predicted protein Physcomitrella patens subsp. patens (Moss)	GO:0006396, GO:0003729, GO:0005634, GO:1990904	NO-H
ppt_172826	---NA---		NO-H
ppt_102056	A0A0D6QV69tr=Uncharacterized protein Araucaria cunninghamii (Hoop pine) (Moreton Bay pine)	GO:0006629, GO:0016021	NO-H
ppt_219559	G7JIG7sp=Poly	GO:0006302, GO:0070212, GO:0003950, GO:1990404, GO:0005730	NO-H
ppt_219560	A0A067EVU5sp=Poly	GO:0006302, GO:0070212, GO:0003950, GO:1990404, GO:0005730	NO-H
ppt_219564	G7JIG7sp=Poly	GO:0006471, GO:0016763, GO:0005634	NO-H
ppt_198723	---NA---		NO-H
ppt_219561	G7JIG7sp=Poly	GO:0006471, GO:0016763, GO:0005634	NO-H
ppt_72289	---NA---		NO-H
ppt_188161	---NA---		NO-H
ppt_174536	---NA---		NO-H
ppt_54592	---NA---		NO-H
ppt_147683	A0A0C9SB29tr=TSA: Wollemia nobilis Ref_Wollemi_Transcript_969_757 transcribed RNA sequence Wollemia nobilis		NO-H
ppt_224990	A0A072V0J6tr=Galactose oxidase/kelch repeat protein Medicago truncatula (Barrel medic) (Medicago tribuloides)		NO-H
ppt_182301	A0A1D1Y8J7tr=Metal tolerance protein 4 Anthurium amnicola	GO:0006876, GO:0006882, GO:0009845, GO:0034755, GO:0048316, GO:0070574, GO:0071421, GO:0071577, GO:0097577, GO:0005384, GO:0015086, GO:0015093, GO:0015341, GO:0005886, GO:0009705, GO:0016021, GO:0035618	NO-H
ppt_112263	---NA---		NO-H
ppt_209474	---NA---		NO-H
ppt_202030	A0A0C9S1D2tr=TSA: Wollemia nobilis Ref_Wollemi_Transcript_25682_1871 transcribed RNA sequence Wollemia nobilis	GO:0015297, GO:0005768, GO:0005802, GO:0016021	NO-H
ppt_168403	---NA---		NO-H
ppt_122404	---NA---		NO-H
ppt_74616	---NA---		NO-H
ppt_188795	---NA---		NO-H
ppt_102604	A0A059UJQ7sp=Phytochrome Pinus parviflora (Japanese white pine) (Pinus pentaphylla var. himekomatsu)	GO:0000160, GO:0006355, GO:0009584, GO:0009585, GO:0017006, GO:0018298, GO:0023014, GO:0000155, GO:0009881, GO:0042803, GO:0005634	NO-H
ppt_102057	A0A061DR25tr=Alpha/beta-Hydrolases superfamily protein Theobroma cacao (Cacao) (Cocoa)	GO:0006629, GO:0016787, GO:0016021	NO-H
ppt_224988	Q9LM55sp=F-box/kelch-repeat protein At1g22040 Arabidopsis thaliana (Mouse-ear cress)	GO:0009585, GO:0010017	NO-H
ppt_206598	A0A0C9RH67tr=TSA: Wollemia nobilis Ref_Wollemi_Transcript_22574_1281 transcribed RNA sequence Wollemia nobilis		NO-H
ppt_60562	---NA---		NO-H
ppt_233304	---NA---		NO-H
ppt_242631	---NA---		NO-H
ppt_220577	Q8GWQ2sp=AT-hook motif nuclear-localized protein 20 Arabidopsis thaliana (Mouse-ear cress)	GO:0006355, GO:0010228, GO:0045824, GO:0050832, GO:1900425, GO:0003680, GO:0003700, GO:0005634	NO-H
ppt_220961	---NA---		NO-H
ppt_224989	Q9LM55sp=F-box/kelch-repeat protein At1g22040 Arabidopsis thaliana (Mouse-ear cress)	GO:0009585, GO:0010017	NO-H
ppt_52705	A0A061F822tr=Beta-glucosidase 45, putative Theobroma cacao (Cacao) (Cocoa)	GO:0005975, GO:0003824, GO:0004553, GO:0008422, GO:0016020, GO:0016021	NO-H
ppt_37508	G9FIF2tr=Putative uncharacterized protein Beta vulgaris (Sugar beet)	GO:0006508, GO:0015074, GO:0003676, GO:0004190, GO:0008270	NO-H
ppt_136083	---NA---		NO-H
ppt_132407	---NA---		NO-H
ppt_137570	---NA---		NO-H
ppt_145073	A9SJF8tr=Predicted protein Physcomitrella patens subsp. patens (Moss)	GO:0006396, GO:0003729, GO:0005634, GO:1990904	NO-H
ppt_246784	---NA---		NO-H
ppt_137571	---NA---		NO-H
ppt_165211	---NA---		NO-H
ppt_224280	---NA---		NO-H
ppt_74543	---NA---		NO-H
ppt_145070	A9SJF8tr=Predicted protein Physcomitrella patens subsp. patens (Moss)	GO:0006396, GO:0003729, GO:0005634, GO:1990904	NO-H
ppt_167123	---NA---		NO-H
ppt_73006	EnsemblPlants:AES71782} Medicago truncatula (Barrel medic) (Medicago tribuloides)	GO:0003682	NO-H
ppt_194937	A0A0C9S4W7tr=TSA: Wollemia nobilis Ref_Wollemi_Transcript_13639_1674 transcribed RNA sequence Wollemia nobilis	GO:0044267, GO:0005488, GO:0016740	NO-H
ppt_69416	A0A0C9SB61tr=TSA: Wollemia nobilis Ref_Wollemi_Transcript_560_2881 transcribed RNA sequence Wollemia nobilis	GO:0044238, GO:0071704, GO:0005509, GO:0008889, GO:0005886, GO:0031225	NO-H
ppt_215442	---NA---		NO-H
ppt_74289	---NA---		NO-H
ppt_48547	A0A061GWM6tr=DNA/RNA helicase protein isoform 1 Theobroma cacao (Cacao) (Cocoa)	GO:0000724, GO:0016818, GO:0043167, GO:0097159, GO:1901363	NO-H
ppt_188164	---NA---		NO-H
ppt_142846	---NA---		NO-H
ppt_93344	---NA---		NO-H
ppt_145074	A9SJF8tr=Predicted protein Physcomitrella patens subsp. patens (Moss)	GO:0003676	NO-H
ppt_232825	---NA---		NO-H
ppt_177914	---NA---		NO-H
ppt_72595	---NA---		NO-H
ppt_182306	A0A1D1YSI5tr=Metal tolerance protein 4 Anthurium amnicola	GO:0006876, GO:0006882, GO:0009845, GO:0034755, GO:0048316, GO:0070574, GO:0071421, GO:0071577, GO:0097577, GO:0005384, GO:0015086, GO:0015093, GO:0015341, GO:0005886, GO:0009705, GO:0016021, GO:0035618	NO-H
ppt_135613	M5WPQ5tr=Uncharacterized protein Prunus persica (Peach) (Amygdalus persica)		NO-H
ppt_45184	---NA---		NO-H
ppt_219563	Q1SGF1sp=Putative poly	GO:0006302, GO:0055114, GO:0070212, GO:0003677, GO:0003950, GO:0016491, GO:1990404, GO:0005730	NO-H
ppt_73973	M8CAD9tr=Pentatricopeptide repeat-containing protein Aegilops tauschii (Tausch's goatgrass) (Aegilops squarrosa)	GO:0016021	NO-H
ppt_217402	Q8S8A0sp=Protein GLUTAMINE DUMPER 4 Arabidopsis thaliana (Mouse-ear cress)	GO:0006865, GO:0080143, GO:0016020, GO:0016021	NO-H
ppt_16747	---NA---		NO-H
ppt_56088	---NA---		NO-H
ppt_188163	---NA---		NO-H
ppt_224895	---NA---		NO-H
ppt_116238	---NA---		NO-H
ppt_48548	A0A061GWM6tr=DNA/RNA helicase protein isoform 1 Theobroma cacao (Cacao) (Cocoa)	GO:0009294, GO:0036297, GO:0045003, GO:0003676, GO:0004386, GO:0005524, GO:0008270, GO:0016740	NO-H
ppt_132703	EnsemblPlants:GLYMA16G04180.1} Glycine max (Soybean) (Glycine hispida)	GO:0016020, GO:0016021	NO-H
ppt_48549	A0A061GWM6tr=DNA/RNA helicase protein isoform 1 Theobroma cacao (Cacao) (Cocoa)	GO:0000724, GO:0016818, GO:0043167, GO:0097159, GO:1901363	NO-H
ppt_30926	---NA---		NO-H
ppt_48550	A0A061GWM6tr=DNA/RNA helicase protein isoform 1 Theobroma cacao (Cacao) (Cocoa)	GO:0009294, GO:0036297, GO:0045003, GO:0003676, GO:0004386, GO:0005524, GO:0008270, GO:0016740	NO-H
ppt_188166	---NA---		NO-H
ppt_225478	---NA---		NO-H
ppt_202029	A0A0C9S1D2tr=TSA: Wollemia nobilis Ref_Wollemi_Transcript_25682_1871 transcribed RNA sequence Wollemia nobilis	GO:0015297, GO:0005768, GO:0005802, GO:0016021	NO-H
ppt_242630	---NA---		NO-H
ppt_132699	EnsemblPlants:GLYMA16G04180.1} Glycine max (Soybean) (Glycine hispida)	GO:0016020, GO:0016021	NO-H
ppt_62214	A9RKC3tr=Predicted protein Physcomitrella patens subsp. patens (Moss)	GO:0016020	NO-H
ppt_177916	---NA---		NO-H
ppt_182304	A0A1D1YSI5tr=Metal tolerance protein 4 Anthurium amnicola	GO:0006876, GO:0006882, GO:0009845, GO:0034755, GO:0048316, GO:0070574, GO:0071421, GO:0071577, GO:0097577, GO:0005384, GO:0015086, GO:0015093, GO:0015341, GO:0005886, GO:0009705, GO:0016021, GO:0035618	NO-H
ppt_217399	Q8S8A0sp=Protein GLUTAMINE DUMPER 4 Arabidopsis thaliana (Mouse-ear cress)	GO:0006865, GO:0080143, GO:0016020, GO:0016021	NO-H
ppt_224286	---NA---		NO-H
ppt_142855	---NA---		NO-H
ppt_224354	---NA---		NO-H
ppt_191483	---NA---		NO-H
ppt_57654	---NA---		NO-H
ppt_155780	E5FHZ7tr=Late embryogenesis abundant protein group 9 protein Arachis hypogaea (Peanut)	GO:0016021	NO-H
ppt_99310	---NA---		NO-H
ppt_161578	---NA---		NO-H
ppt_167125	---NA---		NO-H
ppt_194108	A0A0C9S1E9tr=TSA: Wollemia nobilis Ref_Wollemi_Transcript_25519_1577 transcribed RNA sequence Wollemia nobilis	GO:0071949, GO:0016020, GO:0016021	NO-H
ppt_233511	---NA---		NO-H
ppt_125823	Q3E965sp=Protein GLUTAMINE DUMPER 5 Arabidopsis thaliana (Mouse-ear cress)	GO:0006865, GO:0080143, GO:0016020, GO:0016021	NO-H
ppt_194103	A0A0C9S1E9tr=TSA: Wollemia nobilis Ref_Wollemi_Transcript_25519_1577 transcribed RNA sequence Wollemia nobilis	GO:0071949, GO:0016020, GO:0016021	NO-H
ppt_209904	---NA---		NO-H
ppt_235751	A0A0C9QX59tr=TSA: Wollemia nobilis Ref_Wollemi_Transcript_1845_1572 transcribed RNA sequence Wollemia nobilis	GO:0003723	NO-H
ppt_224282	---NA---		NO-H
ppt_224281	---NA---		NO-H
ppt_71070	F8V7E6tr=MFT1-like protein Picea abies (Norway spruce) (Picea excelsa)		NO-H
ppt_224285	---NA---		NO-H
ppt_220576	Q9SJG4sp=AT-hook motif nuclear-localized protein 16 Arabidopsis thaliana (Mouse-ear cress)	GO:0007275, GO:0031056, GO:0048523, GO:0003677, GO:0016021, GO:0042025	NO-H
ppt_220572	Q9SJG4sp=AT-hook motif nuclear-localized protein 16 Arabidopsis thaliana (Mouse-ear cress)	GO:0007275, GO:0031056, GO:0048523, GO:0003677, GO:0016021, GO:0042025	NO-H
ppt_187940	B9SCQ6tr=Cytochrome P450, putative Ricinus communis (Castor bean)	GO:0055114, GO:0005506, GO:0016705, GO:0020037, GO:0016021	NO-H
ppt_225103	EnsemblPlants:Si036247m} Setaria italica (Foxtail millet) (Panicum italicum)	GO:0016787	NO-H
ppt_52967	---NA---		NO-H
ppt_76020	---NA---		NO-H
ppt_71068	F8V7E6tr=MFT1-like protein Picea abies (Norway spruce) (Picea excelsa)		NO-H
ppt_194106	A0A0C9S1E9tr=TSA: Wollemia nobilis Ref_Wollemi_Transcript_25519_1577 transcribed RNA sequence Wollemia nobilis	GO:0071949, GO:0016020, GO:0016021	NO-H
ppt_159603	Q8GYH6sp=Reticulon-like protein B16 Arabidopsis thaliana (Mouse-ear cress)	GO:0016020	NO-H
ppt_224283	---NA---		NO-H
ppt_195305	---NA---		NO-H
ppt_194112	A0A0C9S1E9tr=TSA: Wollemia nobilis Ref_Wollemi_Transcript_25519_1577 transcribed RNA sequence Wollemia nobilis	GO:0071949, GO:0016020, GO:0016021	NO-H
ppt_77978	B9RNP7tr=Transferase, transferring glycosyl groups, putative Ricinus communis (Castor bean)	GO:0016740, GO:0016757, GO:0005794, GO:0016020, GO:0016021	NO-H
ppt_224284	---NA---		NO-H
ppt_225473	---NA---		NO-H
ppt_263989	---NA---		NO-H
ppt_187937	B9SCQ6tr=Cytochrome P450, putative Ricinus communis (Castor bean)	GO:0055114, GO:0005506, GO:0016705, GO:0020037, GO:0016021	NO-H
ppt_194104	A0A0C9S1E9tr=TSA: Wollemia nobilis Ref_Wollemi_Transcript_25519_1577 transcribed RNA sequence Wollemia nobilis	GO:0071949, GO:0016020, GO:0016021	NO-H
ppt_56087	---NA---		NO-H
ppt_177915	---NA---		NO-H
ppt_241658	A0A151TVG1tr=Protein STRUBBELIG-RECEPTOR FAMILY 8 Cajanus cajan (Pigeon pea) (Cajanus indicus)	GO:0006468, GO:0004672, GO:0005524, GO:0016020, GO:0016021	NO-H
ppt_224288	---NA---		NO-H
ppt_194101	A0A0C9S1E9tr=TSA: Wollemia nobilis Ref_Wollemi_Transcript_25519_1577 transcribed RNA sequence Wollemia nobilis	GO:0071949, GO:0016020, GO:0016021	NO-H
ppt_165995	---NA---		NO-H
ppt_246785	---NA---		NO-H
ppt_195304	---NA---		NO-H
ppt_57650	---NA---		NO-H
ppt_57659	---NA---		NO-H
ppt_220575	Q9SJG4sp=AT-hook motif nuclear-localized protein 16 Arabidopsis thaliana (Mouse-ear cress)	GO:0007275, GO:0031056, GO:0048523, GO:0003677, GO:0016021, GO:0042025	NO-H
ppt_240819	---NA---		NO-H
ppt_48551	A0A061GWM6tr=DNA/RNA helicase protein isoform 1 Theobroma cacao (Cacao) (Cocoa)	GO:0009294, GO:0036297, GO:0045003, GO:0003676, GO:0004386, GO:0005524, GO:0008270, GO:0016740	NO-H
ppt_194102	A0A0C9S1E9tr=TSA: Wollemia nobilis Ref_Wollemi_Transcript_25519_1577 transcribed RNA sequence Wollemia nobilis	GO:0071949, GO:0016020, GO:0016021	NO-H
ppt_154523	A0A0C9S8M0tr=TSA: Wollemia nobilis Ref_Wollemi_Transcript_4195_2075 transcribed RNA sequence Wollemia nobilis	GO:0016021	NO-H
ppt_142849	---NA---		NO-H
ppt_241660	A0A151TVG1tr=Protein STRUBBELIG-RECEPTOR FAMILY 8 Cajanus cajan (Pigeon pea) (Cajanus indicus)	GO:0006468, GO:0004672, GO:0005524, GO:0016020, GO:0016021	NO-H
ppt_191484	---NA---		NO-H
ppt_225480	---NA---		NO-H
ppt_194111	A0A0C9S1E9tr=TSA: Wollemia nobilis Ref_Wollemi_Transcript_25519_1577 transcribed RNA sequence Wollemia nobilis	GO:0071949, GO:0016020, GO:0016021	NO-H
ppt_250628	---NA---		NO-H
ppt_142798	C0PSN2tr=Putative uncharacterized protein Picea sitchensis (Sitka spruce) (Pinus sitchensis)		NO-H
ppt_161575	---NA---		NO-H
ppt_128953	EnsemblPlants:GLYMA14G35790.1} Glycine max (Soybean) (Glycine hispida)		NO-H
ppt_194113	A0A0C9S1E9tr=TSA: Wollemia nobilis Ref_Wollemi_Transcript_25519_1577 transcribed RNA sequence Wollemia nobilis	GO:0071949, GO:0016020, GO:0016021	NO-H
ppt_120809	EnsemblPlants:GLYMA14G26700.1} Glycine max (Soybean) (Glycine hispida)	GO:0016020, GO:0016021	NO-H
ppt_224289	---NA---		NO-H
ppt_142802	C0PSN2tr=Putative uncharacterized protein Picea sitchensis (Sitka spruce) (Pinus sitchensis)		NO-H
ppt_109614	---NA---		NO-H
ppt_37823	---NA---		NO-H
ppt_206594	A0A0C9RH67tr=TSA: Wollemia nobilis Ref_Wollemi_Transcript_22574_1281 transcribed RNA sequence Wollemia nobilis	GO:0008150	NO-H
ppt_194110	A0A0C9S1E9tr=TSA: Wollemia nobilis Ref_Wollemi_Transcript_25519_1577 transcribed RNA sequence Wollemia nobilis	GO:0071949, GO:0016020, GO:0016021	NO-H
ppt_153081	---NA---		NO-H
ppt_80490	---NA---		NO-H
ppt_194105	A0A0C9S1E9tr=TSA: Wollemia nobilis Ref_Wollemi_Transcript_25519_1577 transcribed RNA sequence Wollemia nobilis	GO:0071949, GO:0016020, GO:0016021	NO-H
ppt_132702	EnsemblPlants:GLYMA16G04180.1} Glycine max (Soybean) (Glycine hispida)	GO:0016020, GO:0016021	NO-H
ppt_225102	B9RSL2tr=Lipase, putative Ricinus communis (Castor bean)	GO:0016787	NO-H
ppt_148834	B8LL49tr=Putative uncharacterized protein Picea sitchensis (Sitka spruce) (Pinus sitchensis)	GO:0055114, GO:0004497, GO:0005506, GO:0016705, GO:0020037, GO:0016021	NO-H
ppt_228019	A0A0C9S1D2tr=TSA: Wollemia nobilis Ref_Wollemi_Transcript_25682_1871 transcribed RNA sequence Wollemia nobilis	GO:0055085, GO:0015297, GO:0005768, GO:0005802, GO:0016021	NO-H
ppt_209907	---NA---		NO-H
ppt_161577	---NA---		NO-H
ppt_142806	C0PSN2tr=Putative uncharacterized protein Picea sitchensis (Sitka spruce) (Pinus sitchensis)		NO-H
ppt_132706	EnsemblPlants:GLYMA19G29220.1} Glycine max (Soybean) (Glycine hispida)	GO:0016020	NO-H
ppt_187936	A0A072VH53tr=Cytochrome P450 family protein Medicago truncatula (Barrel medic) (Medicago tribuloides)	GO:0055114, GO:0005506, GO:0016705, GO:0020037, GO:0016021	NO-H
ppt_217398	Q8S8A0sp=Protein GLUTAMINE DUMPER 4 Arabidopsis thaliana (Mouse-ear cress)	GO:0006865, GO:0080143, GO:0016020, GO:0016021	NO-H
ppt_76019	---NA---		NO-H
ppt_41421	---NA---		NO-H
ppt_76018	---NA---		NO-H
ppt_135174	---NA---		NO-H
ppt_135175	---NA---		NO-H
ppt_177917	---NA---		NO-H
ppt_142805	A9P0A5tr=Putative uncharacterized protein Picea sitchensis (Sitka spruce) (Pinus sitchensis)		NO-H
ppt_246783	---NA---		NO-H
ppt_128954	EnsemblPlants:GLYMA14G35790.1} Glycine max (Soybean) (Glycine hispida)	GO:0004386	NO-H
ppt_198828	A0A0A7RK39tr=Late embryogenesis abundant protein LEA1-2 Pinus tabuliformis (Chinese pine) (Pinus leucosperma)	GO:0009793	NO-H
ppt_158154	A0A0V0H9U2tr=Putative ovule protein Solanum chacoense (Chaco potato)	GO:0003677, GO:0046982, GO:0000786, GO:0005634, GO:0005694	NO-H
ppt_209906	---NA---		NO-H
ppt_142801	A9P0A5tr=Putative uncharacterized protein Picea sitchensis (Sitka spruce) (Pinus sitchensis)		NO-H
ppt_68665	---NA---		NO-H

## Sheet: BLUE
Seq ID	Seq Description	GO ID	HUBGENE
ppt_132647	M4HXW5sp=Monofunctional isopimaradiene synthase, chloroplastic Pinus banksiana (Jack pine) (Pinus divaricata)	GO:0006952, GO:0000287, GO:0010333, GO:0009507	HUB
ppt_121034	---NA---		HUB
ppt_82293	---NA---		NO-H
ppt_242689	---NA---		HUB
ppt_38444	---NA---		HUB
ppt_95478	---NA---		NO-H
ppt_43146	---NA---		NO-H
ppt_21167	---NA---		NO-H
ppt_73406	---NA---		NO-H
ppt_94888	---NA---		HUB
ppt_81932	---NA---		NO-H
ppt_45280	M4HXW5sp=Monofunctional isopimaradiene synthase, chloroplastic Pinus banksiana (Jack pine) (Pinus divaricata)	GO:0006952, GO:0000287, GO:0010333, GO:0009507	HUB
ppt_83518	---NA---		NO-H
ppt_28857	---NA---		NO-H
ppt_228196	A0A1D6JGC8tr=Uncharacterized protein Zea mays (Maize)	GO:0006811, GO:0051453, GO:0120029, GO:1902600, GO:0000166, GO:0005524, GO:0008553, GO:0016887, GO:0005886, GO:0016020, GO:0016021	HUB
ppt_228197	---NA---		HUB
ppt_229723	---NA---		NO-H
ppt_155132	M4HYC8sp=Monofunctional pimaradiene synthase Pinus contorta (Shore pine) (Lodgepole pine)	GO:0006952, GO:0000287, GO:0010333	NO-H
ppt_228199	A0A1D6JGC8tr=Uncharacterized protein Zea mays (Maize)	GO:0006811, GO:0051453, GO:0120029, GO:1902600, GO:0000166, GO:0005524, GO:0008553, GO:0016887, GO:0005886, GO:0016020, GO:0016021	HUB
ppt_194483	---NA---		NO-H
ppt_171133	A0A0K0M7B5tr=NB-ARC Pinus tabuliformis (Chinese pine) (Pinus leucosperma)	GO:0007165, GO:0043531	HUB
ppt_184875	---NA---		NO-H
ppt_228198	---NA---		HUB
ppt_194480	---NA---		NO-H
ppt_92874	D5ACC7tr=Putative uncharacterized protein Picea sitchensis (Sitka spruce) (Pinus sitchensis)	GO:0016020, GO:0016021	HUB
ppt_38632	---NA---		NO-H
ppt_100670	B8LR16tr=Putative uncharacterized protein Picea sitchensis (Sitka spruce) (Pinus sitchensis)	GO:0043531	HUB
ppt_111961	---NA---		HUB
ppt_216999	---NA---		NO-H
ppt_258228	---NA---		NO-H
ppt_95895	---NA---		NO-H
ppt_82289	---NA---		HUB
ppt_250365	A0A118K034tr=Exostosin-like protein Cynara cardunculus var. scolymus (Artichoke) (Cynara scolymus)	GO:0006486, GO:0016757, GO:0016020, GO:0016021	HUB
ppt_124922	A0A199VKE7tr=Isoleucine--tRNA ligase, cytoplasmic Ananas comosus (Pineapple) (Ananas ananas)	GO:0006428, GO:0000166, GO:0004822, GO:0016020	NO-H
ppt_38598	C0PQE2tr=Putative uncharacterized protein Picea sitchensis (Sitka spruce) (Pinus sitchensis)	GO:0007165, GO:0043531	HUB
ppt_73407	---NA---		NO-H
ppt_81940	---NA---		NO-H
ppt_77277	---NA---		NO-H
ppt_89112	---NA---		NO-H
ppt_220394	---NA---		NO-H
ppt_44177	---NA---		NO-H
ppt_88602	---NA---		NO-H
ppt_53170	X5CHR1tr=GA2ox1 Pinus tabuliformis (Chinese pine) (Pinus leucosperma)	GO:0055114, GO:0016491, GO:0046872	NO-H
ppt_21166	---NA---		NO-H
ppt_80184	---NA---		HUB
ppt_161972	C0PPT6tr=Putative uncharacterized protein Picea sitchensis (Sitka spruce) (Pinus sitchensis)		NO-H
ppt_191061	A0A124SFB5tr=GNS1/SUR4 membrane protein Cynara cardunculus var. scolymus (Artichoke) (Cynara scolymus)	GO:0019368, GO:0016021	NO-H
ppt_138201	B8LKQ3tr=Putative uncharacterized protein Picea sitchensis (Sitka spruce) (Pinus sitchensis)	GO:0043531	HUB
ppt_271816	B8LR43sp=Glycosyltransferase Picea sitchensis (Sitka spruce) (Pinus sitchensis)	GO:0016758	HUB
ppt_36304	---NA---		HUB
ppt_7677	---NA---		HUB
ppt_47519	---NA---		NO-H
ppt_161818	A0A067EWI0tr=Uncharacterized protein Citrus sinensis (Sweet orange) (Citrus aurantium var. sinensis)	GO:0055085, GO:0000166, GO:0005524, GO:0016887, GO:0042626, GO:0005886, GO:0016020, GO:0016021	NO-H
ppt_205325	A0A0E0DE79tr=Uncharacterized protein Oryza meridionalis		HUB
ppt_181022	---NA---		HUB
ppt_129836	M4HYP3sp=Monofunctional isopimaradiene synthase, chloroplastic Pinus contorta (Shore pine) (Lodgepole pine)	GO:0006952, GO:0000287, GO:0010333, GO:0009507	HUB
ppt_80128	A9NW04tr=Putative uncharacterized protein Picea sitchensis (Sitka spruce) (Pinus sitchensis)	GO:0006629	NO-H
ppt_238475	---NA---		HUB
ppt_51333	---NA---		HUB
ppt_251231	---NA---		NO-H
ppt_224707	---NA---		HUB
ppt_129368	A0A167V911tr=Transcription factor MYB31 Picea abies (Norway spruce) (Picea excelsa)	GO:0003677, GO:0005634	HUB
ppt_37743	A0A0C9RX10sp=Cytochrome b6-f complex iron-sulfur subunit Wollemia nobilis	GO:0022900, GO:0055114, GO:0008121, GO:0009496, GO:0016491, GO:0016679, GO:0045158, GO:0046872, GO:0051536, GO:0051537, GO:0009507, GO:0009535, GO:0009536, GO:0009579, GO:0016020, GO:0016021, GO:0042651	HUB
ppt_129364	W9QWR6tr=Transcription factor TT2 Morus notabilis	GO:0030154, GO:0003700, GO:0043565, GO:0005634	HUB
ppt_151218	B8LLA8tr=Putative uncharacterized protein Picea sitchensis (Sitka spruce) (Pinus sitchensis)	GO:0016020, GO:0016021	HUB
ppt_192193	---NA---		HUB
ppt_158052	---NA---		NO-H
ppt_161700	EMBL:KUM45132.1}	GO:0005739	NO-H
ppt_129366	---NA---		HUB
ppt_99974	---NA---		NO-H
ppt_238474	---NA---		HUB
ppt_82689	---NA---		NO-H
ppt_129365	W9QWR6tr=Transcription factor TT2 Morus notabilis	GO:0006355, GO:0030154, GO:0003700, GO:0043565, GO:0005634	HUB
ppt_129370	W9QWR6tr=Transcription factor TT2 Morus notabilis	GO:0006355, GO:0030154, GO:0003700, GO:0043565, GO:0005634	HUB
ppt_65898	---NA---		NO-H
ppt_161814	A0A0C9RJA6tr=TSA: Wollemia nobilis Ref_Wollemi_Transcript_14872_4890 transcribed RNA sequence Wollemia nobilis	GO:0000166, GO:0005524, GO:0016887, GO:0016020, GO:0016021	HUB
ppt_83580	B8LKC3tr=Putative uncharacterized protein Picea sitchensis (Sitka spruce) (Pinus sitchensis)	GO:0043531	NO-H
ppt_140661	---NA---		NO-H
ppt_40741	B8LLA8tr=Putative uncharacterized protein Picea sitchensis (Sitka spruce) (Pinus sitchensis)	GO:0016740	NO-H
ppt_181359	B8LR43sp=Glycosyltransferase Picea sitchensis (Sitka spruce) (Pinus sitchensis)	GO:0016758	HUB
ppt_129147	---NA---		NO-H
ppt_161817	A0A0C9RJA6tr=TSA: Wollemia nobilis Ref_Wollemi_Transcript_14872_4890 transcribed RNA sequence Wollemia nobilis	GO:0000166, GO:0005524, GO:0016887, GO:0016020, GO:0016021	HUB
ppt_180031	A9NQ78tr=Putative uncharacterized protein Picea sitchensis (Sitka spruce) (Pinus sitchensis)		HUB
ppt_226590	A0A0B2PHB4sp=Histone H2A Glycine soja (Wild soybean)	GO:0006342, GO:0003677, GO:0046982, GO:0000786, GO:0000790	HUB
ppt_166450	---NA---		HUB
ppt_49934	---NA---		NO-H
ppt_77477	A0A199UV68tr=Protein YLS9 Ananas comosus (Pineapple) (Ananas ananas)	GO:0016021	HUB
ppt_147544	EnsemblPlants:KEH30927} Medicago truncatula (Barrel medic) (Medicago tribuloides)		HUB
ppt_252318	---NA---		NO-H
ppt_114864	A9NWB5tr=Putative uncharacterized protein Picea sitchensis (Sitka spruce) (Pinus sitchensis)	GO:0016021	HUB
ppt_192194	---NA---		HUB
ppt_219005	---NA---		HUB
ppt_147543	EnsemblPlants:KEH30927} Medicago truncatula (Barrel medic) (Medicago tribuloides)		HUB
ppt_80643	A9P1J7tr=Putative uncharacterized protein Picea sitchensis (Sitka spruce) (Pinus sitchensis)		HUB
ppt_168809	A9S6U1tr=Predicted protein Physcomitrella patens subsp. patens (Moss)	GO:0055085	NO-H
ppt_231182	Q71H73sp=Histone H3.3 Vitis vinifera (Grape)	GO:0003677, GO:0046982, GO:0000786, GO:0030875	HUB
ppt_255340	A0A0A7NV12tr=CBF-like protein CBF7 Deschampsia antarctica (Antarctic hair grass)	GO:0006355, GO:0003677, GO:0003700, GO:0005634	NO-H
ppt_147541	EnsemblPlants:KEH30927} Medicago truncatula (Barrel medic) (Medicago tribuloides)		HUB
ppt_41069	A0A061F5P5tr=Late embryogenesis abundant hydroxyproline-rich glycoprotein family Theobroma cacao (Cacao) (Cocoa)	GO:0016021	HUB
ppt_168805	A9S6U1tr=Predicted protein Physcomitrella patens subsp. patens (Moss)	GO:0055085	NO-H
ppt_236386	---NA---		HUB
ppt_104681	B8LQX6tr=Putative uncharacterized protein Picea sitchensis (Sitka spruce) (Pinus sitchensis)	GO:0016020, GO:0016021	HUB
ppt_168804	A9S6U1tr=Predicted protein Physcomitrella patens subsp. patens (Moss)	GO:0055085	NO-H
ppt_85229	---NA---		NO-H
ppt_129369	---NA---		HUB
ppt_226608	D5AB91tr=Putative uncharacterized protein Picea sitchensis (Sitka spruce) (Pinus sitchensis)		HUB
ppt_148290	A2YY35tr=Putative uncharacterized protein Oryza sativa subsp. indica (Rice)	GO:0006281, GO:0016192, GO:0090305, GO:0003677, GO:0004519, GO:0016020, GO:0016021	NO-H
ppt_164819	B8LRE3tr=Putative uncharacterized protein Picea sitchensis (Sitka spruce) (Pinus sitchensis)		HUB
ppt_250042	---NA---		HUB
ppt_49212	---NA---		HUB
ppt_147536	EnsemblPlants:KEH30927} Medicago truncatula (Barrel medic) (Medicago tribuloides)		HUB
ppt_147539	EnsemblPlants:KEH30927} Medicago truncatula (Barrel medic) (Medicago tribuloides)		HUB
ppt_114863	A9NWB5tr=Putative uncharacterized protein Picea sitchensis (Sitka spruce) (Pinus sitchensis)	GO:0016021	HUB
ppt_85239	---NA---		NO-H
ppt_88609	---NA---		NO-H
ppt_168807	A9RFM6tr=Predicted protein Physcomitrella patens subsp. patens (Moss)	GO:0055085, GO:0016020	NO-H
ppt_153861	---NA---		HUB
ppt_170647	B8LKC3tr=Putative uncharacterized protein Picea sitchensis (Sitka spruce) (Pinus sitchensis)	GO:0043531	HUB
ppt_90770	P25469sp=Histone H2A.1 Solanum lycopersicum (Tomato) (Lycopersicon esculentum)	GO:0006342, GO:0003677, GO:0046982, GO:0000786, GO:0000790	HUB
ppt_255976	A9P1U1tr=Putative uncharacterized protein Picea sitchensis (Sitka spruce) (Pinus sitchensis)	GO:0016787	NO-H
ppt_166453	---NA---		HUB
ppt_163862	---NA---		HUB
ppt_108342	---NA---		HUB
ppt_46903	D7M9N0sp=GATA transcription factor Arabidopsis lyrata subsp. lyrata (Lyre-leaved rock-cress)	GO:0005488	HUB
ppt_64880	---NA---		NO-H
ppt_254564	---NA---		HUB
ppt_151748	---NA---		HUB
ppt_160369	Q9FGJ9tr=ASG7 Arabidopsis thaliana (Mouse-ear cress)	GO:0008150, GO:0010286, GO:0003674, GO:0005739, GO:0016020, GO:0016021	HUB
ppt_226432	A0A0C9S878tr=TSA: Wollemia nobilis Ref_Wollemi_Transcript_12179_1769 transcribed RNA sequence Wollemia nobilis	GO:0016020	HUB
ppt_153855	---NA---		HUB
ppt_220650	A0A1C8M5K2tr=Polyamine oxidase 5 Malus domestica (Apple) (Pyrus malus)	GO:0016647	HUB
ppt_132360	A0A0D6R3P9tr=Uncharacterized protein Araucaria cunninghamii (Hoop pine) (Moreton Bay pine)	GO:0006355, GO:0003677	HUB
ppt_220647	A0A1C8M5K2tr=Polyamine oxidase 5 Malus domestica (Apple) (Pyrus malus)	GO:0016647	HUB
ppt_220652	A0A1C8M5K2tr=Polyamine oxidase 5 Malus domestica (Apple) (Pyrus malus)	GO:0016647	HUB
ppt_166015	---NA---		NO-H
ppt_248884	A0A199UKP8tr=Pathogenesis-related protein 1C Ananas comosus (Pineapple) (Ananas ananas)	GO:0005615	HUB
ppt_145595	A0A067LAB3tr=Uncharacterized protein Jatropha curcas (Barbados nut)	GO:0090502, GO:0003676, GO:0004523	NO-H
ppt_160370	Q9FGJ9tr=ASG7 Arabidopsis thaliana (Mouse-ear cress)	GO:0008150, GO:0010286, GO:0003674, GO:0005739, GO:0016020, GO:0016021	HUB
ppt_56046	A9P0N0tr=Putative uncharacterized protein Picea sitchensis (Sitka spruce) (Pinus sitchensis)		NO-H
ppt_188423	A9NUB5tr=Putative uncharacterized protein Picea sitchensis (Sitka spruce) (Pinus sitchensis)		NO-H
ppt_226829	---NA---		NO-H
ppt_80642	A9P1J7tr=Putative uncharacterized protein Picea sitchensis (Sitka spruce) (Pinus sitchensis)		HUB
ppt_255339	A0A0A7NV12tr=CBF-like protein CBF7 Deschampsia antarctica (Antarctic hair grass)	GO:0006355, GO:0003677, GO:0003700, GO:0005634	NO-H
ppt_166212	B8LMZ7tr=Putative uncharacterized protein Picea sitchensis (Sitka spruce) (Pinus sitchensis)		NO-H
ppt_220651	A0A1C8M5K2tr=Polyamine oxidase 5 Malus domestica (Apple) (Pyrus malus)	GO:0016647	HUB
ppt_222090	A9P0M5tr=Putative uncharacterized protein Picea sitchensis (Sitka spruce) (Pinus sitchensis)		NO-H
ppt_135725	---NA---		HUB
ppt_174295	---NA---		NO-H
ppt_222092	A9P0M5tr=Putative uncharacterized protein Picea sitchensis (Sitka spruce) (Pinus sitchensis)		NO-H
ppt_126804	U5CXK9tr=Uncharacterized protein Amborella trichopoda	GO:0002229, GO:0006468, GO:0006952, GO:0007178, GO:0042742, GO:0004672, GO:0004675, GO:0005524, GO:0030246, GO:0005886, GO:0016020, GO:0016021	HUB
ppt_180027	D5AD80tr=Putative uncharacterized protein Picea sitchensis (Sitka spruce) (Pinus sitchensis)		HUB
ppt_166012	---NA---		HUB
ppt_47194	Q943Q3sp=16.6 kDa heat shock protein Oryza sativa subsp. japonica (Rice)	GO:0006950, GO:0009628	HUB
ppt_47242	Q9SFE4sp=Ethylene-responsive transcription factor ERF012 Arabidopsis thaliana (Mouse-ear cress)	GO:0009751, GO:0009753, GO:0009873, GO:0034605, GO:0045893, GO:0071497, GO:0003677, GO:0003700, GO:0005515, GO:0005634	HUB
ppt_237112	Q9SZ90sp=Endoglucanase 18 Arabidopsis thaliana (Mouse-ear cress)	GO:0000272, GO:0009987, GO:0004553	HUB
ppt_231180	Q71H73sp=Histone H3.3 Vitis vinifera (Grape)	GO:0003677, GO:0046982, GO:0000786, GO:0030875	HUB
ppt_68682	B8LNT7tr=Putative uncharacterized protein Picea sitchensis (Sitka spruce) (Pinus sitchensis)		NO-H
ppt_236389	---NA---		HUB
ppt_104113	D5AB87tr=Putative uncharacterized protein Picea sitchensis (Sitka spruce) (Pinus sitchensis)	GO:0006355, GO:0046983	HUB
ppt_223001	---NA---		HUB
ppt_255338	A0A0A7NV12tr=CBF-like protein CBF7 Deschampsia antarctica (Antarctic hair grass)	GO:0006355, GO:0003677, GO:0003700, GO:0005634	NO-H
ppt_82690	---NA---		HUB
ppt_121068	---NA---		HUB
ppt_196995	B8LKC3tr=Putative uncharacterized protein Picea sitchensis (Sitka spruce) (Pinus sitchensis)	GO:0043531	HUB
ppt_143616	A9P1L3tr=Putative uncharacterized protein Picea sitchensis (Sitka spruce) (Pinus sitchensis)	GO:0016020	HUB
ppt_169677	Q7XBH4sp=Myb-related protein Myb4 Oryza sativa subsp. japonica (Rice)	GO:0009409, GO:0030154, GO:0045893, GO:0003700, GO:0043565, GO:0005634	HUB
ppt_128641	A9NYV0tr=Putative uncharacterized protein Picea sitchensis (Sitka spruce) (Pinus sitchensis)	GO:0030001, GO:0046872	HUB
ppt_46902	A0A067KXE6sp=GATA transcription factor Jatropha curcas (Barbados nut)	GO:0003677	HUB
ppt_202974	A9NN22tr=Putative uncharacterized protein Picea sitchensis (Sitka spruce) (Pinus sitchensis)		HUB
ppt_137903	A9NQJ9sp=Xyloglucan endotransglucosylase/hydrolase Picea sitchensis (Sitka spruce) (Pinus sitchensis)	GO:0010411, GO:0042546, GO:0071555, GO:0004553, GO:0016762, GO:0005618, GO:0048046	NO-H
ppt_103655	D5AB91tr=Putative uncharacterized protein Picea sitchensis (Sitka spruce) (Pinus sitchensis)		HUB
ppt_87390	---NA---		HUB
ppt_185924	---NA---		HUB
ppt_90101	B8LMR5tr=Putative uncharacterized protein Picea sitchensis (Sitka spruce) (Pinus sitchensis)	GO:0006355, GO:0003677, GO:0003700, GO:0005634	HUB
ppt_93141	A0A0D6QT17sp=Serine/threonine-protein kinase Araucaria cunninghamii (Hoop pine) (Moreton Bay pine)	GO:0009987, GO:0016301	HUB
ppt_111666	B8LMZ7tr=Putative uncharacterized protein Picea sitchensis (Sitka spruce) (Pinus sitchensis)		NO-H
ppt_90102	B8LMR5tr=Putative uncharacterized protein Picea sitchensis (Sitka spruce) (Pinus sitchensis)	GO:0006355, GO:0003677, GO:0003700, GO:0005634	HUB
ppt_119645	---NA---		HUB
ppt_105511	D7MPC5tr=F-box family protein Arabidopsis lyrata subsp. lyrata (Lyre-leaved rock-cress)	GO:0016567, GO:0031146, GO:0004842, GO:0005515	HUB
ppt_33170	A9NVT0tr=Putative uncharacterized protein Picea sitchensis (Sitka spruce) (Pinus sitchensis)		HUB
ppt_228440	D5A8I6tr=Putative uncharacterized protein Picea sitchensis (Sitka spruce) (Pinus sitchensis)	GO:0016020, GO:0016021	NO-H
ppt_179626	---NA---		HUB
ppt_97830	---NA---		HUB
ppt_168800	A9RFM6tr=Predicted protein Physcomitrella patens subsp. patens (Moss)	GO:0055085, GO:0016020	NO-H
ppt_223521	---NA---		HUB
ppt_63742	---NA---		HUB
ppt_204166	A9NLP1sp=Xyloglucan endotransglucosylase/hydrolase Picea sitchensis (Sitka spruce) (Pinus sitchensis)	GO:0010411, GO:0042546, GO:0071555, GO:0004553, GO:0016762, GO:0005618, GO:0048046	NO-H
ppt_99976	---NA---		NO-H
ppt_126805	A0A1D5V1E0tr=Uncharacterized protein Triticum aestivum (Wheat)	GO:0002229, GO:0006468, GO:0006952, GO:0007178, GO:0042742, GO:0004672, GO:0004675, GO:0005524, GO:0030246, GO:0005886, GO:0016020, GO:0016021	HUB
ppt_212928	P22196sp=Cationic peroxidase 2 Arachis hypogaea (Peanut)	GO:0006979, GO:0042744, GO:0055114, GO:0098869, GO:0004601, GO:0020037, GO:0046872, GO:0005576, GO:0009505, GO:0009506	HUB
ppt_42141	Q9CAR0sp=NAC transcription factor 32 Arabidopsis thaliana (Mouse-ear cress)	GO:0009793, GO:0045893, GO:1900057, GO:0003677, GO:0003700, GO:0005515, GO:0005634	HUB
ppt_107420	A0A176WCB6tr=Uncharacterized protein Marchantia polymorpha subsp. polymorpha	GO:0043531	HUB
ppt_202456	A0A151S063tr=Transcription factor bHLH62 Cajanus cajan (Pigeon pea) (Cajanus indicus)	GO:0006355, GO:0003700, GO:0046983, GO:0005634	HUB
ppt_230610	A0A0B0N690tr=Lysosomal beta glucosidase Gossypium arboreum (Tree cotton) (Gossypium nanking)	GO:0005975, GO:0004553	HUB
ppt_189743	---NA---		NO-H
ppt_126806	U5CXK9tr=Uncharacterized protein Amborella trichopoda	GO:0002229, GO:0006468, GO:0006952, GO:0007178, GO:0042742, GO:0004672, GO:0004675, GO:0005524, GO:0030246, GO:0005886, GO:0016020, GO:0016021	HUB
ppt_73329	Q7XQR1tr=OSJNBa0091D06.3 protein Oryza sativa subsp. japonica (Rice)	GO:0010029, GO:1900057, GO:0005634, GO:0005737	HUB
ppt_54034	A0A176WCB6tr=Uncharacterized protein Marchantia polymorpha subsp. polymorpha	GO:0043531	HUB
ppt_169559	A9NLP1sp=Xyloglucan endotransglucosylase/hydrolase Picea sitchensis (Sitka spruce) (Pinus sitchensis)	GO:0010411, GO:0042546, GO:0071555, GO:0004553, GO:0016762, GO:0005618, GO:0048046	NO-H
ppt_46843	A0A0C9S878tr=TSA: Wollemia nobilis Ref_Wollemi_Transcript_12179_1769 transcribed RNA sequence Wollemia nobilis	GO:0016021	HUB
ppt_212995	C0PQE2tr=Putative uncharacterized protein Picea sitchensis (Sitka spruce) (Pinus sitchensis)	GO:0007165, GO:0043531	HUB
ppt_90188	A9NZ74tr=Putative uncharacterized protein Picea sitchensis (Sitka spruce) (Pinus sitchensis)		HUB
ppt_180002	---NA---		HUB
ppt_264302	A0A0K0M7B5tr=NB-ARC Pinus tabuliformis (Chinese pine) (Pinus leucosperma)	GO:0007165, GO:0043531	HUB
ppt_121069	---NA---		HUB
ppt_46842	A0A0C9S878tr=TSA: Wollemia nobilis Ref_Wollemi_Transcript_12179_1769 transcribed RNA sequence Wollemia nobilis	GO:0016021	HUB
ppt_166454	---NA---		HUB
ppt_129145	---NA---		NO-H
ppt_49156	---NA---		NO-H
ppt_145045	Q9SK08sp=LOB domain-containing protein 11 Arabidopsis thaliana (Mouse-ear cress)	GO:0008150	NO-H
ppt_71673	A0A176VP49tr=Uncharacterized protein Marchantia polymorpha subsp. polymorpha	GO:0005509	HUB
ppt_281066	A9NQJ9sp=Xyloglucan endotransglucosylase/hydrolase Picea sitchensis (Sitka spruce) (Pinus sitchensis)	GO:0010411, GO:0042546, GO:0071555, GO:0004553, GO:0016762, GO:0005618, GO:0048046	HUB
ppt_141890	A0A0K9NYA1tr=Calcium-binding protein CML42 Zostera marina (Eelgrass)	GO:0005509	HUB
ppt_140607	D5A7S6tr=Putative uncharacterized protein Picea sitchensis (Sitka spruce) (Pinus sitchensis)		HUB
ppt_212924	O80822sp=Peroxidase 25 Arabidopsis thaliana (Mouse-ear cress)	GO:0006979, GO:0042744, GO:0055114, GO:0098869, GO:0004601, GO:0020037, GO:0046872, GO:0005576, GO:0009505, GO:0009506, GO:0016020	HUB
ppt_169558	A9NQJ9sp=Xyloglucan endotransglucosylase/hydrolase Picea sitchensis (Sitka spruce) (Pinus sitchensis)	GO:0010411, GO:0042546, GO:0071555, GO:0004553, GO:0016762, GO:0005618, GO:0048046	HUB
ppt_236384	Q9LV11sp=ATPase 11, plasma membrane-type Arabidopsis thaliana (Mouse-ear cress)	GO:0009651, GO:0051453, GO:0120029, GO:0005524, GO:0008553, GO:0016887, GO:0046872, GO:0005886, GO:0016021	HUB
ppt_101962	Q7XBH4sp=Myb-related protein Myb4 Oryza sativa subsp. japonica (Rice)	GO:0009409, GO:0030154, GO:0045893, GO:0003700, GO:0043565, GO:0005634	HUB
ppt_168808	A0A0C9S743tr=TSA: Wollemia nobilis Ref_Wollemi_Transcript_13963_2132 transcribed RNA sequence Wollemia nobilis	GO:0055085, GO:0005509, GO:0016021	NO-H
ppt_202455	D5AB87tr=Putative uncharacterized protein Picea sitchensis (Sitka spruce) (Pinus sitchensis)	GO:0006355, GO:0046983	HUB
ppt_126807	A0A1D5V1E0tr=Uncharacterized protein Triticum aestivum (Wheat)	GO:0002229, GO:0006468, GO:0006952, GO:0007178, GO:0042742, GO:0004672, GO:0004675, GO:0005524, GO:0030246, GO:0005886, GO:0016020, GO:0016021	HUB
ppt_176758	A0A0D6QV99sp=Patatin Araucaria cunninghamii (Hoop pine) (Moreton Bay pine)	GO:0016787	HUB
ppt_122807	B9I456tr=NDR1/HIN1-LIKE 25 family protein Populus trichocarpa (Western balsam poplar) (Populus balsamifera subsp. trichocarpa)	GO:0016021	HUB
ppt_130244	A0A0C9S8V4tr=TSA: Wollemia nobilis Ref_Wollemi_Transcript_10369_1553 transcribed RNA sequence Wollemia nobilis	GO:0016020	HUB
ppt_213207	A9NW04tr=Putative uncharacterized protein Picea sitchensis (Sitka spruce) (Pinus sitchensis)	GO:0006629	HUB
ppt_88606	---NA---		HUB
ppt_65735	B8LKE3tr=Putative uncharacterized protein Picea sitchensis (Sitka spruce) (Pinus sitchensis)	GO:0006629	HUB
ppt_281067	A9NQJ9sp=Xyloglucan endotransglucosylase/hydrolase Picea sitchensis (Sitka spruce) (Pinus sitchensis)	GO:0010411, GO:0042546, GO:0071555, GO:0004553, GO:0016762, GO:0005618, GO:0048046	NO-H
ppt_111842	A0A078DW76tr=BnaA06g05320D protein Brassica napus (Rape)	GO:0046983	HUB
ppt_178480	---NA---		HUB
ppt_121030	---NA---		HUB
ppt_95323	D5A7S6tr=Putative uncharacterized protein Picea sitchensis (Sitka spruce) (Pinus sitchensis)		NO-H
ppt_57936	B8LQA8tr=Putative uncharacterized protein Picea sitchensis (Sitka spruce) (Pinus sitchensis)	GO:0008270	HUB
ppt_156724	A9NSW3tr=Putative uncharacterized protein Picea sitchensis (Sitka spruce) (Pinus sitchensis)		HUB
ppt_135726	---NA---		HUB
ppt_104682	B8LQX6tr=Putative uncharacterized protein Picea sitchensis (Sitka spruce) (Pinus sitchensis)	GO:0016020, GO:0016021	HUB
ppt_84064	A9P255tr=Putative uncharacterized protein Picea sitchensis (Sitka spruce) (Pinus sitchensis)		HUB
ppt_65746	B8LKE3tr=Putative uncharacterized protein Picea sitchensis (Sitka spruce) (Pinus sitchensis)	GO:0006629	HUB
ppt_87387	---NA---		HUB
ppt_237113	Q9SZ90sp=Endoglucanase 18 Arabidopsis thaliana (Mouse-ear cress)	GO:0000272, GO:0009987, GO:0004553	HUB
ppt_95415	A0A0C9RSS8sp=Glycosyltransferase Wollemia nobilis	GO:0008194	HUB
ppt_127427	A0A0D6QS68tr=Uncharacterized protein Araucaria cunninghamii (Hoop pine) (Moreton Bay pine)	GO:0016020, GO:0016021	HUB
ppt_107087	E5GBI5tr=Polygalacturonase Cucumis melo subsp. melo	GO:0005975, GO:0008152, GO:0071555, GO:0004650, GO:0016787, GO:0016798, GO:0005576	HUB
ppt_107996	W9RKR6tr=LRR receptor-like serine/threonine-protein kinase FLS2 Morus notabilis	GO:0016310, GO:0016301, GO:0016020, GO:0016021	HUB
ppt_103656	D5AB91tr=Putative uncharacterized protein Picea sitchensis (Sitka spruce) (Pinus sitchensis)		HUB
ppt_231681	A0A0D6QR02tr=Uncharacterized protein Araucaria cunninghamii (Hoop pine) (Moreton Bay pine)		HUB
ppt_144704	---NA---		HUB
ppt_137818	D5A9Z7tr=Putative uncharacterized protein Picea sitchensis (Sitka spruce) (Pinus sitchensis)		HUB
ppt_73328	Q7XQR1tr=OSJNBa0091D06.3 protein Oryza sativa subsp. japonica (Rice)	GO:0009733, GO:0010029, GO:1900057, GO:0005634, GO:0005737	HUB
ppt_180029	D5AD80tr=Putative uncharacterized protein Picea sitchensis (Sitka spruce) (Pinus sitchensis)		HUB
ppt_105512	D7MPC5tr=F-box family protein Arabidopsis lyrata subsp. lyrata (Lyre-leaved rock-cress)	GO:0016567, GO:0031146, GO:0004842, GO:0005515	HUB
ppt_137906	A9NLP1sp=Xyloglucan endotransglucosylase/hydrolase Picea sitchensis (Sitka spruce) (Pinus sitchensis)	GO:0006073, GO:0071554, GO:0071840, GO:0016740, GO:0016798, GO:0005576	NO-H
ppt_45786	E9NZS6tr=Putative TIR-NBS-LRR protein Pinus monticola (Western white pine) (Strobus monticola)	GO:0007165, GO:0043531	HUB
ppt_237116	Q9SZ90sp=Endoglucanase 18 Arabidopsis thaliana (Mouse-ear cress)	GO:0000272, GO:0009987, GO:0004553	HUB
ppt_137907	A9NLP1sp=Xyloglucan endotransglucosylase/hydrolase Picea sitchensis (Sitka spruce) (Pinus sitchensis)	GO:0010411, GO:0042546, GO:0071555, GO:0004553, GO:0016762, GO:0005618, GO:0048046	NO-H
ppt_222885	D5ADJ9tr=Putative uncharacterized protein Picea sitchensis (Sitka spruce) (Pinus sitchensis)	GO:0006355, GO:0003677, GO:0003700, GO:0005634	NO-H
ppt_107092	E5GBI5tr=Polygalacturonase Cucumis melo subsp. melo	GO:0005975, GO:0008152, GO:0071555, GO:0004650, GO:0016787, GO:0016798, GO:0005576	HUB
ppt_192473	A0A072V432tr=GNS1/SUR4 membrane family protein Medicago truncatula (Barrel medic) (Medicago tribuloides)	GO:0019368, GO:0016021	NO-H
ppt_153646	---NA---		NO-H
ppt_248871	---NA---		HUB
ppt_152846	A9NUB5tr=Putative uncharacterized protein Picea sitchensis (Sitka spruce) (Pinus sitchensis)		NO-H
ppt_244559	D5AB91tr=Putative uncharacterized protein Picea sitchensis (Sitka spruce) (Pinus sitchensis)		HUB
ppt_139003	C0PSC7tr=Putative uncharacterized protein Picea sitchensis (Sitka spruce) (Pinus sitchensis)	GO:0015867, GO:0055085, GO:0005347, GO:0016021	HUB
ppt_181208	D5ADJ9tr=Putative uncharacterized protein Picea sitchensis (Sitka spruce) (Pinus sitchensis)	GO:0006355, GO:0003677, GO:0003700, GO:0005634	NO-H
ppt_135907	---NA---		HUB
ppt_172028	---NA---		HUB
ppt_120982	A0A078G6M2tr=BnaA08g25670D protein Brassica napus (Rape)		NO-H
ppt_212925	O80822sp=Peroxidase 25 Arabidopsis thaliana (Mouse-ear cress)	GO:0006979, GO:0042744, GO:0055114, GO:0098869, GO:0004601, GO:0020037, GO:0046872, GO:0005576, GO:0009505, GO:0009506, GO:0016020	HUB
ppt_276757	---NA---		HUB
ppt_222558	D5AB91tr=Putative uncharacterized protein Picea sitchensis (Sitka spruce) (Pinus sitchensis)		HUB
ppt_65743	B8LKE3tr=Putative uncharacterized protein Picea sitchensis (Sitka spruce) (Pinus sitchensis)	GO:0006629	HUB
ppt_125286	A9NTA0tr=Putative uncharacterized protein Picea sitchensis (Sitka spruce) (Pinus sitchensis)	GO:0030001, GO:0046872	HUB
ppt_112469	A0A061GPE7tr=Pleiotropic drug resistance 12 Theobroma cacao (Cacao) (Cocoa)	GO:0055085, GO:0005524, GO:0016887, GO:0042626, GO:0005886, GO:0016021	HUB
ppt_37194	A0A1D1Y995tr=Abhydrolase domain-containing protein FAM108B1 Anthurium amnicola	GO:0016787, GO:0005886	HUB
ppt_141889	A0A0K9NYA1tr=Calcium-binding protein CML42 Zostera marina (Eelgrass)	GO:0005509	HUB
ppt_250959	---NA---		NO-H
ppt_176759	A0A0D6QV99sp=Patatin Araucaria cunninghamii (Hoop pine) (Moreton Bay pine)	GO:0016787	HUB
ppt_152847	A9NUB5tr=Putative uncharacterized protein Picea sitchensis (Sitka spruce) (Pinus sitchensis)		HUB
ppt_228633	---NA---		HUB
ppt_204810	A0A0D3G1Q9sp=Katanin p80 WD40 repeat-containing subunit B1 homolog Oryza barthii	GO:0007019, GO:0051013, GO:0008017, GO:0008568, GO:0005737, GO:0005874, GO:0008352, GO:0016021	HUB
ppt_244560	D5AB91tr=Putative uncharacterized protein Picea sitchensis (Sitka spruce) (Pinus sitchensis)		HUB
ppt_226607	D5AB91tr=Putative uncharacterized protein Picea sitchensis (Sitka spruce) (Pinus sitchensis)		HUB
ppt_198967	B8LMX8tr=Putative uncharacterized protein Picea sitchensis (Sitka spruce) (Pinus sitchensis)	GO:0007165, GO:0043531	HUB
ppt_270446	A9NQJ9sp=Xyloglucan endotransglucosylase/hydrolase Picea sitchensis (Sitka spruce) (Pinus sitchensis)	GO:0010411, GO:0042546, GO:0071555, GO:0004553, GO:0016762, GO:0005618, GO:0048046	HUB
ppt_268787	---NA---		HUB
ppt_245224	---NA---		HUB
ppt_120981	---NA---		HUB
ppt_112511	A0A1D6CT10tr=Uncharacterized protein Triticum aestivum (Wheat)		HUB
ppt_150945	B8LPL5tr=Putative uncharacterized protein Picea sitchensis (Sitka spruce) (Pinus sitchensis)	GO:0046983	NO-H
ppt_108658	A0A0K0M7B5tr=NB-ARC Pinus tabuliformis (Chinese pine) (Pinus leucosperma)	GO:0007165, GO:0043531	HUB
ppt_145800	---NA---		HUB
ppt_254200	C0PQB7tr=Putative uncharacterized protein Picea sitchensis (Sitka spruce) (Pinus sitchensis)	GO:0043531	HUB
ppt_182785	---NA---		HUB
ppt_228437	D5A8I6tr=Putative uncharacterized protein Picea sitchensis (Sitka spruce) (Pinus sitchensis)	GO:0016020, GO:0016021	NO-H
ppt_142651	---NA---		HUB
ppt_155250	B8LN81tr=Putative uncharacterized protein Picea sitchensis (Sitka spruce) (Pinus sitchensis)	GO:0006355, GO:0003677, GO:0003700, GO:0005634	HUB
ppt_255145	A0A199V4S2tr=L-ascorbate oxidase Ananas comosus (Pineapple) (Ananas ananas)	GO:0055114, GO:0005507, GO:0016491, GO:0005576, GO:0009506, GO:0016021	HUB
ppt_245831	D5ADJ9tr=Putative uncharacterized protein Picea sitchensis (Sitka spruce) (Pinus sitchensis)	GO:0006355, GO:0003677, GO:0003700, GO:0005634	NO-H
ppt_228435	D5A8I6tr=Putative uncharacterized protein Picea sitchensis (Sitka spruce) (Pinus sitchensis)	GO:0016020, GO:0016021	NO-H
ppt_183463	A0A0V0HYP4tr=Putative ovule protein Solanum chacoense (Chaco potato)	GO:0006351, GO:0032502, GO:0005634, GO:0016021	HUB
ppt_176975	A0A0C9QVA5tr=TSA: Wollemia nobilis Ref_Wollemi_Transcript_6905_1909 transcribed RNA sequence Wollemia nobilis		HUB
ppt_45785	E9NZS6tr=Putative TIR-NBS-LRR protein Pinus monticola (Western white pine) (Strobus monticola)	GO:0007165, GO:0043531	HUB
ppt_150951	B8LPL5tr=Putative uncharacterized protein Picea sitchensis (Sitka spruce) (Pinus sitchensis)	GO:0046983	HUB
ppt_101988	A9NNL9tr=Putative uncharacterized protein Picea sitchensis (Sitka spruce) (Pinus sitchensis)		HUB
ppt_222557	D5AB91tr=Putative uncharacterized protein Picea sitchensis (Sitka spruce) (Pinus sitchensis)		HUB
ppt_71672	A0A176VP49tr=Uncharacterized protein Marchantia polymorpha subsp. polymorpha	GO:0005509	HUB
ppt_164815	A0A0C9S8V4tr=TSA: Wollemia nobilis Ref_Wollemi_Transcript_10369_1553 transcribed RNA sequence Wollemia nobilis		HUB
ppt_137905	A9NLP1sp=Xyloglucan endotransglucosylase/hydrolase Picea sitchensis (Sitka spruce) (Pinus sitchensis)	GO:0005975, GO:0071554, GO:0016787, GO:0110165	NO-H
ppt_198732	A9NUB5tr=Putative uncharacterized protein Picea sitchensis (Sitka spruce) (Pinus sitchensis)		HUB
ppt_176960	A9P0R5tr=Putative uncharacterized protein Picea sitchensis (Sitka spruce) (Pinus sitchensis)	GO:0006355, GO:0003677, GO:0003700, GO:0005634	HUB
ppt_55655	A0A0C9S8V4tr=TSA: Wollemia nobilis Ref_Wollemi_Transcript_10369_1553 transcribed RNA sequence Wollemia nobilis		HUB
ppt_132789	D3UAG3sp=Phloretin 2'-O-glucosyltransferase Pyrus communis (Pear) (Pyrus domestica)	GO:0035251	HUB
ppt_236388	Q9LV11sp=ATPase 11, plasma membrane-type Arabidopsis thaliana (Mouse-ear cress)	GO:0009651, GO:0051453, GO:0120029, GO:0005524, GO:0008553, GO:0016887, GO:0046872, GO:0005886, GO:0016021	HUB
ppt_144705	---NA---		HUB
ppt_37871	B8LLK1tr=Putative uncharacterized protein Picea sitchensis (Sitka spruce) (Pinus sitchensis)		HUB
ppt_204107	---NA---		HUB
ppt_43911	---NA---		HUB
ppt_164631	A0A103YDB6tr=Chloramphenicol acetyltransferase-like domain-containing protein Cynara cardunculus var. scolymus (Artichoke) (Cynara scolymus)	GO:0016747	HUB
ppt_202457	A0A151S063tr=Transcription factor bHLH62 Cajanus cajan (Pigeon pea) (Cajanus indicus)	GO:0006355, GO:0003700, GO:0046983, GO:0005634	HUB
ppt_63975	---NA---		HUB
ppt_203200	A9P255tr=Putative uncharacterized protein Picea sitchensis (Sitka spruce) (Pinus sitchensis)		HUB
ppt_178479	---NA---		HUB
ppt_198738	A9NUB5tr=Putative uncharacterized protein Picea sitchensis (Sitka spruce) (Pinus sitchensis)		HUB
ppt_181209	D5ADJ9tr=Putative uncharacterized protein Picea sitchensis (Sitka spruce) (Pinus sitchensis)	GO:0006355, GO:0003677, GO:0003700, GO:0005634	NO-H
ppt_180034	---NA---		HUB
ppt_95414	A0A0C9RSS8sp=Glycosyltransferase Wollemia nobilis	GO:0016757	HUB
ppt_196999	B8LKC3tr=Putative uncharacterized protein Picea sitchensis (Sitka spruce) (Pinus sitchensis)	GO:0043531	HUB
ppt_183181	Q9FLJ2sp=NAC domain-containing protein 100 Arabidopsis thaliana (Mouse-ear cress)	GO:0006355, GO:0003677, GO:0005634	HUB
ppt_77174	A0A0C9S3N2tr=TSA: Wollemia nobilis Ref_Wollemi_Transcript_28613_2447 transcribed RNA sequence Wollemia nobilis	GO:0000166, GO:0005524	HUB
ppt_182563	A9NVW4tr=Putative uncharacterized protein Picea sitchensis (Sitka spruce) (Pinus sitchensis)	GO:0016020, GO:0016021	HUB
ppt_180028	D5AD80tr=Putative uncharacterized protein Picea sitchensis (Sitka spruce) (Pinus sitchensis)		HUB
ppt_192472	A0A072V432tr=GNS1/SUR4 membrane family protein Medicago truncatula (Barrel medic) (Medicago tribuloides)	GO:0019368, GO:0016021	HUB
ppt_46841	A0A0C9S878tr=TSA: Wollemia nobilis Ref_Wollemi_Transcript_12179_1769 transcribed RNA sequence Wollemia nobilis	GO:0016021	HUB
ppt_167337	A9NQJ9sp=Xyloglucan endotransglucosylase/hydrolase Picea sitchensis (Sitka spruce) (Pinus sitchensis)	GO:0010411, GO:0042546, GO:0071555, GO:0004553, GO:0016762, GO:0005618, GO:0048046	NO-H
ppt_63082	---NA---		HUB
ppt_87395	---NA---		HUB
ppt_183182	O04017sp=Protein CUP-SHAPED COTYLEDON 2 Arabidopsis thaliana (Mouse-ear cress)	GO:0006355, GO:0010072, GO:0010223, GO:0048366, GO:0090691, GO:0090709, GO:0003677, GO:0003700, GO:0005515, GO:0005634	HUB
ppt_62670	---NA---		HUB
ppt_207410	B8LM46tr=Putative uncharacterized protein Picea sitchensis (Sitka spruce) (Pinus sitchensis)	GO:0016020	HUB
ppt_187910	A0A0A7REC6tr=Late embryogenesis abundant protein LEA3-3 Pinus tabuliformis (Chinese pine) (Pinus leucosperma)	GO:0005739	NO-H
ppt_198966	B8LMX8tr=Putative uncharacterized protein Picea sitchensis (Sitka spruce) (Pinus sitchensis)	GO:0007165, GO:0043531	HUB
ppt_37523	---NA---		NO-H
ppt_226338	---NA---		HUB
ppt_65733	B8LKE3tr=Putative uncharacterized protein Picea sitchensis (Sitka spruce) (Pinus sitchensis)	GO:0006629	HUB
ppt_125287	A9NTA0tr=Putative uncharacterized protein Picea sitchensis (Sitka spruce) (Pinus sitchensis)	GO:0030001, GO:0046872	HUB
ppt_219460	B8LKN4tr=Putative uncharacterized protein Picea sitchensis (Sitka spruce) (Pinus sitchensis)	GO:0006470, GO:0004722	NO-H
ppt_236380	Q9LV11sp=ATPase 11, plasma membrane-type Arabidopsis thaliana (Mouse-ear cress)	GO:0009651, GO:0051453, GO:0120029, GO:0005524, GO:0008553, GO:0016887, GO:0046872, GO:0005886, GO:0016021	HUB
ppt_97831	---NA---		HUB
ppt_237652	D5AB91tr=Putative uncharacterized protein Picea sitchensis (Sitka spruce) (Pinus sitchensis)		HUB
ppt_219453	B8LKN4tr=Putative uncharacterized protein Picea sitchensis (Sitka spruce) (Pinus sitchensis)	GO:0006470, GO:0004722	NO-H
ppt_82296	---NA---		HUB
ppt_125529	---NA---		HUB
ppt_176959	A9P0R5tr=Putative uncharacterized protein Picea sitchensis (Sitka spruce) (Pinus sitchensis)	GO:0006355, GO:0003677, GO:0003700, GO:0005634	HUB
ppt_133951	Q9LSQ4sp=Indole-3-acetic acid-amido synthetase GH3.6 Arabidopsis thaliana (Mouse-ear cress)	GO:0009734, GO:0009826, GO:0010252, GO:0010279, GO:0005737	HUB
ppt_191059	A0A124SFB5tr=GNS1/SUR4 membrane protein Cynara cardunculus var. scolymus (Artichoke) (Cynara scolymus)	GO:0019368, GO:0016021	NO-H
ppt_65745	B8LKE3tr=Putative uncharacterized protein Picea sitchensis (Sitka spruce) (Pinus sitchensis)	GO:0006629	HUB
ppt_152850	B8LQ56tr=Putative uncharacterized protein Picea sitchensis (Sitka spruce) (Pinus sitchensis)		HUB
ppt_107088	Q9SLP3tr=Polygalacturonase Cucumis sativus (Cucumber)	GO:0005975, GO:0008152, GO:0071555, GO:0004650, GO:0016787, GO:0016798, GO:0016829, GO:0005576	HUB
ppt_146755	A0A0C9RJ01tr=TSA: Wollemia nobilis Ref_Wollemi_Transcript_15217_1661 transcribed RNA sequence Wollemia nobilis	GO:0016747	HUB
ppt_138194	C0PQB7tr=Putative uncharacterized protein Picea sitchensis (Sitka spruce) (Pinus sitchensis)	GO:0043531	HUB
ppt_273016	---NA---		NO-H
ppt_158012	A0A0C9S4N9tr=TSA: Wollemia nobilis Ref_Wollemi_Transcript_13835_2077 transcribed RNA sequence Wollemia nobilis	GO:0055114, GO:0004497, GO:0005506, GO:0016705, GO:0020037, GO:0016020	HUB
ppt_130245	A0A0C9S8V4tr=TSA: Wollemia nobilis Ref_Wollemi_Transcript_10369_1553 transcribed RNA sequence Wollemia nobilis	GO:0016020	HUB
ppt_117302	B8LMR5tr=Putative uncharacterized protein Picea sitchensis (Sitka spruce) (Pinus sitchensis)	GO:0006355, GO:0003677, GO:0003700, GO:0005634	HUB
ppt_88775	A0A078IQ15tr=BnaAnng12200D protein Brassica napus (Rape)		HUB
ppt_114573	A0A0C9SAD4tr=TSA: Wollemia nobilis Ref_Wollemi_Transcript_4087_1515 transcribed RNA sequence Wollemia nobilis	GO:0008270	HUB
ppt_167340	A9NQJ9sp=Xyloglucan endotransglucosylase/hydrolase Picea sitchensis (Sitka spruce) (Pinus sitchensis)	GO:0010411, GO:0042546, GO:0071555, GO:0004553, GO:0016762, GO:0005618, GO:0048046	HUB
ppt_247950	---NA---		HUB
ppt_167348	A9NQJ9sp=Xyloglucan endotransglucosylase/hydrolase Picea sitchensis (Sitka spruce) (Pinus sitchensis)	GO:0010411, GO:0042546, GO:0071555, GO:0004553, GO:0016762, GO:0005618, GO:0048046	HUB
ppt_143493	A0A151RTN0tr=Putative spermidine synthase Cajanus cajan (Pigeon pea) (Cajanus indicus)	GO:0006596, GO:0010087, GO:0016765	HUB
ppt_107089	A0A0K9NXQ7tr=Polygalacturonase, family GH28 Zostera marina (Eelgrass)	GO:0003824	HUB
ppt_183464	---NA---		HUB
ppt_226114	D5A987tr=Putative uncharacterized protein Picea sitchensis (Sitka spruce) (Pinus sitchensis)		HUB
ppt_153442	A9P1E8tr=Putative uncharacterized protein Picea sitchensis (Sitka spruce) (Pinus sitchensis)		HUB
ppt_233300	---NA---		HUB
ppt_42454	B8LN81tr=Putative uncharacterized protein Picea sitchensis (Sitka spruce) (Pinus sitchensis)	GO:0006355, GO:0003677, GO:0003700, GO:0005634	HUB
ppt_49311	---NA---		NO-H
ppt_188418	A9NUB5tr=Putative uncharacterized protein Picea sitchensis (Sitka spruce) (Pinus sitchensis)		NO-H
ppt_167341	A9NQJ9sp=Xyloglucan endotransglucosylase/hydrolase Picea sitchensis (Sitka spruce) (Pinus sitchensis)	GO:0010411, GO:0042546, GO:0071555, GO:0004553, GO:0016762, GO:0005618, GO:0048046	NO-H
ppt_252189	A0A176W8B6tr=Uncharacterized protein Marchantia polymorpha subsp. polymorpha	GO:0003676	HUB
ppt_129146	---NA---		NO-H
ppt_238993	B9T5A4tr=Urease accessory protein ureD, putative Ricinus communis (Castor bean)	GO:0006807, GO:1905182, GO:0016151	HUB
ppt_37196	A0A1D1Y995tr=Abhydrolase domain-containing protein FAM108B1 Anthurium amnicola	GO:0016787, GO:0005886	HUB
ppt_56052	---NA---		HUB
ppt_121495	W9S5D1tr=Zinc finger protein ZAT4 Morus notabilis	GO:0003676	HUB
ppt_142817	---NA---		NO-H
ppt_97182	---NA---		NO-H
ppt_89043	A9P158tr=Putative uncharacterized protein Picea sitchensis (Sitka spruce) (Pinus sitchensis)		HUB
ppt_83870	A9NZA1sp=Peroxidase Picea sitchensis (Sitka spruce) (Pinus sitchensis)	GO:0006979, GO:0042744, GO:0055114, GO:0098869, GO:0004601, GO:0020037, GO:0046872, GO:0005576	HUB
ppt_147188	---NA---		HUB
ppt_141830	---NA---		NO-H
ppt_62911	A0A061EAB7tr=Uclacyanin 1, putative Theobroma cacao (Cacao) (Cocoa)	GO:0031224	NO-H
ppt_89671	Q9SS01sp=Benzoate--CoA ligase, peroxisomal Arabidopsis thaliana (Mouse-ear cress)	GO:0006629, GO:0006810, GO:0019761, GO:0018858, GO:0022857, GO:0005777, GO:0016020	HUB
ppt_119860	A9NTQ5tr=Putative uncharacterized protein Picea sitchensis (Sitka spruce) (Pinus sitchensis)		HUB
ppt_226594	---NA---		NO-H
ppt_100795	A9TVM3tr=Predicted protein Physcomitrella patens subsp. patens (Moss)	GO:0016020, GO:0016021	HUB
ppt_60741	A0A0C9RQC7tr=TSA: Wollemia nobilis Ref_Wollemi_Transcript_25448_1281 transcribed RNA sequence Wollemia nobilis	GO:0008270	HUB
ppt_178065	Q9SS01sp=Benzoate--CoA ligase, peroxisomal Arabidopsis thaliana (Mouse-ear cress)	GO:0019761, GO:0018858, GO:0005777	HUB
ppt_55657	A0A0C9S8V4tr=TSA: Wollemia nobilis Ref_Wollemi_Transcript_10369_1553 transcribed RNA sequence Wollemia nobilis		HUB
ppt_237748	A0A078DZ77tr=BnaA10g16070D protein Brassica napus (Rape)	GO:0016020, GO:0016021	HUB
ppt_218999	---NA---		HUB
ppt_190089	---NA---		HUB
ppt_142048	A0A1D1YLQ6tr=Putative ADP-ribosylation factor-binding protein C1F3.05 Anthurium amnicola	GO:0048037	HUB
ppt_134259	---NA---		NO-H
ppt_60738	A0A0C9RQC7tr=TSA: Wollemia nobilis Ref_Wollemi_Transcript_25448_1281 transcribed RNA sequence Wollemia nobilis	GO:0008270	HUB
ppt_226335	---NA---		HUB
ppt_150049	---NA---		NO-H
ppt_226592	---NA---		NO-H
ppt_219461	D5A9U3tr=Putative uncharacterized protein Picea sitchensis (Sitka spruce) (Pinus sitchensis)	GO:0006470, GO:0004722, GO:0043169	HUB
ppt_218994	---NA---		HUB
ppt_81375	B8LRB4tr=Putative uncharacterized protein Picea sitchensis (Sitka spruce) (Pinus sitchensis)	GO:0007165, GO:0043531	HUB
ppt_62829	B8LKN6tr=Putative uncharacterized protein Picea sitchensis (Sitka spruce) (Pinus sitchensis)		HUB
ppt_167346	---NA---		NO-H
ppt_55653	A0A0C9S8V4tr=TSA: Wollemia nobilis Ref_Wollemi_Transcript_10369_1553 transcribed RNA sequence Wollemia nobilis		HUB
ppt_62832	W1PNX0tr=Uncharacterized protein Amborella trichopoda	GO:0009451, GO:0043231	HUB
ppt_238997	A0A199UY88tr=Urease accessory protein D Ananas comosus (Pineapple) (Ananas ananas)	GO:0006807, GO:1905182	HUB
ppt_55656	A0A0C9S8V4tr=TSA: Wollemia nobilis Ref_Wollemi_Transcript_10369_1553 transcribed RNA sequence Wollemia nobilis		HUB
ppt_228631	---NA---		HUB
ppt_273555	D5AD95tr=Putative uncharacterized protein Picea sitchensis (Sitka spruce) (Pinus sitchensis)		HUB
ppt_135965	A0A061E5L2tr=Leucine-rich repeat receptor protein kinase family protein Theobroma cacao (Cacao) (Cocoa)	GO:0016310, GO:0016301	NO-H
ppt_138682	C0PRF6tr=Putative uncharacterized protein Picea sitchensis (Sitka spruce) (Pinus sitchensis)		NO-H
ppt_61328	A0A0C9RWX5tr=TSA: Wollemia nobilis Ref_Wollemi_Transcript_7749_2288 transcribed RNA sequence Wollemia nobilis		HUB
ppt_147191	---NA---		HUB
ppt_53583	A9NTQ5tr=Putative uncharacterized protein Picea sitchensis (Sitka spruce) (Pinus sitchensis)		HUB
ppt_178063	Q9C8D4sp=Butyrate--CoA ligase AAE11, peroxisomal Arabidopsis thaliana (Mouse-ear cress)	GO:0019605, GO:0047760	HUB
ppt_167343	---NA---		NO-H
ppt_170927	B8LKC3tr=Putative uncharacterized protein Picea sitchensis (Sitka spruce) (Pinus sitchensis)	GO:0043531	HUB
ppt_150948	B8LMX6tr=Putative uncharacterized protein Picea sitchensis (Sitka spruce) (Pinus sitchensis)	GO:0046983	HUB
ppt_197000	B8LKC3tr=Putative uncharacterized protein Picea sitchensis (Sitka spruce) (Pinus sitchensis)	GO:0043531	HUB
ppt_41626	A9NW55tr=Putative uncharacterized protein Picea sitchensis (Sitka spruce) (Pinus sitchensis)	GO:0055085, GO:0000166, GO:0042626, GO:0005886, GO:0016021	HUB
ppt_215140	---NA---		HUB
ppt_147195	---NA---		HUB
ppt_3095	Q9SFE4sp=Ethylene-responsive transcription factor ERF012 Arabidopsis thaliana (Mouse-ear cress)	GO:0009751, GO:0009753, GO:0034605, GO:0045893, GO:0071497, GO:0003677, GO:0003700, GO:0005515, GO:0005634	HUB
ppt_87388	---NA---		HUB
ppt_47144	---NA---		NO-H
ppt_126671	B8LRP8tr=Putative uncharacterized protein Picea sitchensis (Sitka spruce) (Pinus sitchensis)		HUB
ppt_219013	---NA---		HUB
ppt_164568	W1NX75tr=Uncharacterized protein Amborella trichopoda		NO-H
ppt_62910	A0A061EAB7tr=Uclacyanin 1, putative Theobroma cacao (Cacao) (Cocoa)	GO:0022900, GO:0009055, GO:0046658	NO-H
ppt_208748	---NA---		NO-H
ppt_192474	A0A072V432tr=GNS1/SUR4 membrane family protein Medicago truncatula (Barrel medic) (Medicago tribuloides)	GO:0019368, GO:0016021	HUB
ppt_240067	A0A151RNF4tr=Endo-1,4-beta-xylanase A Cajanus cajan (Pigeon pea) (Cajanus indicus)	GO:0005975, GO:0016798	HUB
ppt_97828	---NA---		HUB
ppt_144708	---NA---		HUB
ppt_107090	A0A0K9NXQ7tr=Polygalacturonase, family GH28 Zostera marina (Eelgrass)	GO:0005975, GO:0008152, GO:0071555, GO:0004650, GO:0016787, GO:0016798, GO:0016829, GO:0005576	HUB
ppt_124856	D8T797tr=ATP-binding cassette transporter Selaginella moellendorffii (Spikemoss)	GO:0000166, GO:0016020	HUB
ppt_85086	W9QHJ5tr=Putative receptor-like protein kinase Morus notabilis	GO:0006468, GO:0016310, GO:0000166, GO:0004672, GO:0004674, GO:0005524, GO:0016301, GO:0030247, GO:0016020, GO:0016021	HUB
ppt_237660	A9NYF8tr=Putative uncharacterized protein Picea sitchensis (Sitka spruce) (Pinus sitchensis)		HUB
ppt_147192	---NA---		HUB
ppt_128700	---NA---		HUB
ppt_207880	A9SYU4tr=Predicted protein Physcomitrella patens subsp. patens (Moss)	GO:0003723	NO-H
ppt_61331	A0A0C9RWX5tr=TSA: Wollemia nobilis Ref_Wollemi_Transcript_7749_2288 transcribed RNA sequence Wollemia nobilis		HUB
ppt_60250	---NA---		HUB
ppt_141313	E9NZS6tr=Putative TIR-NBS-LRR protein Pinus monticola (Western white pine) (Strobus monticola)	GO:0007165, GO:0043531	NO-H
ppt_138477	A0A0C9S9Q4tr=TSA: Wollemia nobilis Ref_Wollemi_Transcript_7128_2215 transcribed RNA sequence Wollemia nobilis	GO:0007166	HUB
ppt_142049	A0A1D1YLQ6tr=Putative ADP-ribosylation factor-binding protein C1F3.05 Anthurium amnicola	GO:0048037	HUB
ppt_87389	---NA---		HUB
ppt_147187	---NA---		NO-H
ppt_140791	A9P1N3tr=Putative uncharacterized protein Picea sitchensis (Sitka spruce) (Pinus sitchensis)		HUB
ppt_138478	A0A0C9S9Q4tr=TSA: Wollemia nobilis Ref_Wollemi_Transcript_7128_2215 transcribed RNA sequence Wollemia nobilis	GO:0007166	HUB
ppt_88163	---NA---		NO-H
ppt_193473	A0A1D1Y3Q0tr=UDP-galactose:fucoside alpha-3-galactosyltransferase Anthurium amnicola	GO:0010306, GO:0035252, GO:0000139, GO:0016021	HUB
ppt_143494	A0A151RTN0tr=Putative spermidine synthase Cajanus cajan (Pigeon pea) (Cajanus indicus)	GO:0006596, GO:0009926, GO:0048759, GO:0010487, GO:0016768, GO:0005737	HUB
ppt_219466	A9NWU5tr=Putative uncharacterized protein Picea sitchensis (Sitka spruce) (Pinus sitchensis)	GO:0003824	HUB
ppt_153589	---NA---		HUB
ppt_238134	A9NWU5tr=Putative uncharacterized protein Picea sitchensis (Sitka spruce) (Pinus sitchensis)	GO:0006470, GO:0004722	HUB
ppt_144060	E9NZS6tr=Putative TIR-NBS-LRR protein Pinus monticola (Western white pine) (Strobus monticola)	GO:0007165, GO:0043531	HUB
ppt_147186	---NA---		HUB
ppt_54836	C0PQB7tr=Putative uncharacterized protein Picea sitchensis (Sitka spruce) (Pinus sitchensis)	GO:0043531	HUB
ppt_72461	A0A151QR46tr=LINE-1 reverse transcriptase isogeny Cajanus cajan (Pigeon pea) (Cajanus indicus)	GO:0005992, GO:0006278, GO:0006355, GO:0090502, GO:0003676, GO:0003700, GO:0003824, GO:0003964, GO:0004523	HUB
ppt_37549	A5AK27tr=Putative uncharacterized protein Vitis vinifera (Grape)	GO:0006281, GO:0090305, GO:0003677, GO:0004519	HUB
ppt_147497	---NA---		HUB
ppt_147190	---NA---		HUB
ppt_189848	E7BQD5tr=Gag-pol polyprotein Silene latifolia (White campion) (Bladder campion)	GO:0015074, GO:0003676, GO:0008270	NO-H
ppt_74190	A0A0K9P829tr=Laccase 11 Zostera marina (Eelgrass)	GO:0006826, GO:0055072, GO:0004322, GO:0005886	HUB
ppt_252173	B8LKC3tr=Putative uncharacterized protein Picea sitchensis (Sitka spruce) (Pinus sitchensis)	GO:0043531	HUB
ppt_100847	---NA---		HUB
ppt_258072	U5CZL8tr=Uncharacterized protein Amborella trichopoda	GO:0007018, GO:0003777, GO:0005524, GO:0008017, GO:0016887, GO:0005871, GO:0005874	HUB
ppt_127170	---NA---		HUB
ppt_143496	A0A151RTN0tr=Putative spermidine synthase Cajanus cajan (Pigeon pea) (Cajanus indicus)	GO:0006596, GO:0009926, GO:0048759, GO:0010487, GO:0016768, GO:0005737	HUB
ppt_37870	B8LLK1tr=Putative uncharacterized protein Picea sitchensis (Sitka spruce) (Pinus sitchensis)		HUB
ppt_160887	---NA---		HUB
ppt_180194	---NA---		HUB
ppt_219012	---NA---		HUB
ppt_238821	---NA---		HUB
ppt_147189	---NA---		NO-H
ppt_133716	Q9SGU2sp=Auxin-responsive protein SAUR71 Arabidopsis thaliana (Mouse-ear cress)	GO:0005737	HUB
ppt_72798	---NA---		HUB
ppt_227533	C0PQE2tr=Putative uncharacterized protein Picea sitchensis (Sitka spruce) (Pinus sitchensis)	GO:0007165, GO:0043531	HUB
ppt_52197	---NA---		HUB
ppt_158011	A0A0C9S4N9tr=TSA: Wollemia nobilis Ref_Wollemi_Transcript_13835_2077 transcribed RNA sequence Wollemia nobilis	GO:0055114, GO:0004497, GO:0005506, GO:0016705, GO:0020037, GO:0016020	HUB
ppt_41622	A9NW55tr=Putative uncharacterized protein Picea sitchensis (Sitka spruce) (Pinus sitchensis)	GO:0055085, GO:0000166, GO:0042626, GO:0005886, GO:0016021	HUB
ppt_221595	---NA---		HUB
ppt_204057	A0A199UKP8tr=Pathogenesis-related protein 1C Ananas comosus (Pineapple) (Ananas ananas)	GO:0005615	HUB
ppt_240082	---NA---		HUB
ppt_62831	B8LKN6tr=Putative uncharacterized protein Picea sitchensis (Sitka spruce) (Pinus sitchensis)		HUB
ppt_129661	W9QHJ5tr=Putative receptor-like protein kinase Morus notabilis	GO:0006468, GO:0016310, GO:0004672, GO:0005524, GO:0016301, GO:0030247, GO:0016020, GO:0016021	HUB
ppt_190088	---NA---		HUB
ppt_62834	W1PNX0tr=Uncharacterized protein Amborella trichopoda	GO:0009451, GO:0043231	HUB
ppt_77207	A0A0D6QSA8tr=Uncharacterized protein Araucaria cunninghamii (Hoop pine) (Moreton Bay pine)	GO:0006468, GO:0004672, GO:0005524, GO:0016021	HUB
ppt_255457	A0A0B2P295tr=Cell division control protein 6 like Glycine soja (Wild soybean)	GO:0006260, GO:0033314, GO:0090304, GO:0003688, GO:0005634	HUB
ppt_219459	B8LKN4tr=Putative uncharacterized protein Picea sitchensis (Sitka spruce) (Pinus sitchensis)	GO:0006470, GO:0004722	HUB
ppt_144061	Q8L8J0tr=TIR/P-loop/LRR Pinus taeda (Loblolly pine)	GO:0007165	HUB
ppt_75895	---NA---		HUB
ppt_251689	---NA---		HUB
ppt_253022	A0A0K0M7B5tr=NB-ARC Pinus tabuliformis (Chinese pine) (Pinus leucosperma)	GO:0007165, GO:0043531	NO-H
ppt_208371	B9SP95tr=Microtubule-associated protein TORTIFOLIA1, putative Ricinus communis (Castor bean)	GO:0008017, GO:0005874	HUB
ppt_127083	A0A1D1XNH8tr=Boron transporter 4 Anthurium amnicola	GO:0046713, GO:0005452, GO:0080139, GO:0016021	NO-H
ppt_238135	A9NWU5tr=Putative uncharacterized protein Picea sitchensis (Sitka spruce) (Pinus sitchensis)	GO:0006470, GO:0004722	HUB
ppt_236383	Q9LV11sp=ATPase 11, plasma membrane-type Arabidopsis thaliana (Mouse-ear cress)	GO:0009651, GO:0051453, GO:0120029, GO:0005524, GO:0008553, GO:0016887, GO:0046872, GO:0005886, GO:0016021	HUB
ppt_99975	---NA---		NO-H
ppt_226089	A9NVW4tr=Putative uncharacterized protein Picea sitchensis (Sitka spruce) (Pinus sitchensis)	GO:0016020, GO:0016021	HUB
ppt_88767	A0A022QXI0tr=Uncharacterized protein Erythranthe guttata (Yellow monkey flower) (Mimulus guttatus)		HUB
ppt_115336	B8LMX8tr=Putative uncharacterized protein Picea sitchensis (Sitka spruce) (Pinus sitchensis)	GO:0007165, GO:0043531	HUB
ppt_148010	B8LPP6tr=Putative uncharacterized protein Picea sitchensis (Sitka spruce) (Pinus sitchensis)	GO:0006355, GO:0003677, GO:0003700, GO:0005634	HUB
ppt_248881	---NA---		HUB
ppt_112481	---NA---		HUB
ppt_124860	D8T797tr=ATP-binding cassette transporter Selaginella moellendorffii (Spikemoss)	GO:0000166, GO:0016020	HUB
ppt_165301	A0A0D3F7Q5sp=Ammonium transporter Oryza barthii	GO:0072488, GO:0003779, GO:0003824, GO:0008519, GO:0005887	HUB
ppt_87386	---NA---		HUB
ppt_159835	EnsemblPlants:EMT06479} Aegilops tauschii (Tausch's goatgrass) (Aegilops squarrosa)		HUB
ppt_121500	W9S5D1tr=Zinc finger protein ZAT4 Morus notabilis	GO:0003676	HUB
ppt_208370	B9SP95tr=Microtubule-associated protein TORTIFOLIA1, putative Ricinus communis (Castor bean)	GO:0008017	HUB
ppt_188424	A9NUB5tr=Putative uncharacterized protein Picea sitchensis (Sitka spruce) (Pinus sitchensis)		HUB
ppt_184215	---NA---		NO-H
ppt_133954	A9NUB5tr=Putative uncharacterized protein Picea sitchensis (Sitka spruce) (Pinus sitchensis)		HUB
ppt_159540	F4MKL6tr=Gasa5 like protein Pinus pinaster (Maritime pine)		NO-H
ppt_247140	V4SPX8tr=Uncharacterized protein Citrus clementina	GO:0016020	HUB
ppt_72463	A0A151QR46tr=LINE-1 reverse transcriptase isogeny Cajanus cajan (Pigeon pea) (Cajanus indicus)	GO:0005992, GO:0006278, GO:0006355, GO:0090502, GO:0003676, GO:0003700, GO:0003824, GO:0003964, GO:0004523	HUB
ppt_247144	V4SPX8tr=Uncharacterized protein Citrus clementina	GO:0016020	HUB
ppt_203632	A0A0A0RAL4tr=U-box domain-containing protein Vitis amurensis	GO:0016567, GO:0004842	NO-H
ppt_175280	A0A0K0M6V7tr=APRN Pinus tabuliformis (Chinese pine) (Pinus leucosperma)	GO:0046658	HUB
ppt_144766	---NA---		HUB
ppt_157731	A0A199VI53tr=Multiple RNA-binding domain-containing protein 1 Ananas comosus (Pineapple) (Ananas ananas)	GO:0000381, GO:0045292, GO:0003676, GO:0003723, GO:0005634, GO:0005730, GO:0016607	HUB
ppt_236377	Q9LV11sp=ATPase 11, plasma membrane-type Arabidopsis thaliana (Mouse-ear cress)	GO:0009651, GO:0051453, GO:0120029, GO:0005524, GO:0008553, GO:0016887, GO:0046872, GO:0005886, GO:0016021	HUB
ppt_245220	---NA---		HUB
ppt_76256	A0A0B2RF41tr=E3 ubiquitin-protein ligase PUB22 Glycine soja (Wild soybean)	GO:0003824	NO-H
ppt_247136	V4SPX8tr=Uncharacterized protein Citrus clementina	GO:0016020	HUB
ppt_251139	O24247tr=Small heat shock protein Picea abies (Norway spruce) (Picea excelsa)		HUB
ppt_148164	A0T0K7sp=30S ribosomal protein S10, chloroplastic Phaeodactylum tricornutum (strain CCAP 1055/1) Plastid Chloroplast	GO:0003735, GO:0005739, GO:0015935	NO-H
ppt_81803	A9P1E8tr=Putative uncharacterized protein Picea sitchensis (Sitka spruce) (Pinus sitchensis)		HUB
ppt_86911	C0PQE2tr=Putative uncharacterized protein Picea sitchensis (Sitka spruce) (Pinus sitchensis)	GO:0007165, GO:0043531	HUB
ppt_121956	Q6L7J7tr=Harpin inducing protein 1-like 18 Nicotiana tabacum (Common tobacco)	GO:0110165	HUB
ppt_204813	A0A0E0DK62sp=Katanin p80 WD40 repeat-containing subunit B1 homolog Oryza meridionalis	GO:0007019, GO:0051013, GO:0008017, GO:0008568, GO:0005737, GO:0005874, GO:0008352, GO:0016021	NO-H
ppt_168525	A0A0C9S5Y0tr=TSA: Wollemia nobilis Ref_Wollemi_Transcript_16136_1020 transcribed RNA sequence Wollemia nobilis		HUB
ppt_151334	A9LY18tr=Putative F-box GID2 protein Selaginella moellendorffii (Spikemoss)	GO:0009740, GO:0019005	HUB
ppt_143492	A0A151RTN0tr=Putative spermidine synthase Cajanus cajan (Pigeon pea) (Cajanus indicus)	GO:0009926, GO:0048759, GO:0010487, GO:0016768, GO:0005737	HUB
ppt_121936	M8BWJ8tr=Disease resistance protein RGA2 Aegilops tauschii (Tausch's goatgrass) (Aegilops squarrosa)	GO:0006952, GO:0000166, GO:0005524, GO:0043531	HUB
ppt_150909	---NA---		HUB
ppt_52200	---NA---		HUB
ppt_206231	A0A0C9RSS8sp=Glycosyltransferase Wollemia nobilis	GO:0008194, GO:0043231	HUB
ppt_140844	A9NWN7tr=Putative uncharacterized protein Picea sitchensis (Sitka spruce) (Pinus sitchensis)	GO:0016020, GO:0016021	HUB
ppt_83734	---NA---		NO-H
ppt_201722	---NA---		HUB
ppt_219007	---NA---		HUB
ppt_194128	---NA---		NO-H
ppt_80548	O04536sp=Probable galacturonosyltransferase-like 9 Arabidopsis thaliana (Mouse-ear cress)	GO:0006979, GO:0048354, GO:0048363, GO:0071668, GO:0047262, GO:0005783, GO:0005794, GO:0016020	HUB
ppt_231983	---NA---		NO-H
ppt_255461	A0A0B2P295tr=Cell division control protein 6 like Glycine soja (Wild soybean)	GO:0006260, GO:0033314, GO:0090304, GO:0003688, GO:0005634	HUB
ppt_44792	A0A061GDD1tr=Alpha/beta-Hydrolases superfamily protein isoform 1 Theobroma cacao (Cacao) (Cocoa)	GO:0006629, GO:0000166, GO:0003924, GO:0005525, GO:0016787, GO:0016020, GO:0016021	HUB
ppt_155247	B8LMR5tr=Putative uncharacterized protein Picea sitchensis (Sitka spruce) (Pinus sitchensis)	GO:0006355, GO:0003677, GO:0003700, GO:0005634	HUB
ppt_39403	---NA---		NO-H
ppt_220689	A4L7R7sp=Defensin-1 Pinus sylvestris (Scots pine)	GO:0050829, GO:0050832, GO:0005576	HUB
ppt_189742	---NA---		NO-H
ppt_216807	C0PQE2tr=Putative uncharacterized protein Picea sitchensis (Sitka spruce) (Pinus sitchensis)	GO:0007165, GO:0043531	NO-H
ppt_129660	A0A061G286tr=Kinase superfamily protein, putative Theobroma cacao (Cacao) (Cocoa)	GO:0005488, GO:0016301	HUB
ppt_202972	A0A151RIA8sp=Cytosine-specific methyltransferase Cajanus cajan (Pigeon pea) (Cajanus indicus)	GO:0032776, GO:0005488, GO:0008168	HUB
ppt_121499	A0A0C9QS77tr=TSA: Wollemia nobilis Ref_Wollemi_Transcript_12293_1471 transcribed RNA sequence Wollemia nobilis	GO:0003676	HUB
ppt_159837	EnsemblPlants:EMT06479} Aegilops tauschii (Tausch's goatgrass) (Aegilops squarrosa)		HUB
ppt_144047	Q8L8J0tr=TIR/P-loop/LRR Pinus taeda (Loblolly pine)	GO:0007165	HUB
ppt_138196	C0PQB7tr=Putative uncharacterized protein Picea sitchensis (Sitka spruce) (Pinus sitchensis)	GO:0043531	HUB
ppt_245221	---NA---		HUB
ppt_135620	O22148tr=Putative non-LTR retroelement reverse transcriptase Arabidopsis thaliana (Mouse-ear cress)	GO:0006278, GO:0090502, GO:0003676, GO:0003964, GO:0004523	NO-H
ppt_144050	Q8L8J0tr=TIR/P-loop/LRR Pinus taeda (Loblolly pine)	GO:0007165	HUB
ppt_239413	---NA---		HUB
ppt_62833	B8LKN6tr=Putative uncharacterized protein Picea sitchensis (Sitka spruce) (Pinus sitchensis)		HUB
ppt_178064	Q9SS01sp=Benzoate--CoA ligase, peroxisomal Arabidopsis thaliana (Mouse-ear cress)	GO:0006629, GO:0019761, GO:0018858, GO:0005777	HUB
ppt_165310	X2D7C6sp=Ammonium transporter Pinus pinaster (Maritime pine)	GO:0072488, GO:0008519, GO:0016021	HUB
ppt_208097	---NA---		NO-H
ppt_141064	A0A061FI70tr=Kinase superfamily protein Theobroma cacao (Cacao) (Cocoa)	GO:0006468, GO:0016310, GO:0046777, GO:0004672, GO:0004674, GO:0005524, GO:0016301, GO:0005886, GO:0016020, GO:0016021	HUB
ppt_80550	O04536sp=Probable galacturonosyltransferase-like 9 Arabidopsis thaliana (Mouse-ear cress)	GO:0006979, GO:0048354, GO:0048363, GO:0071668, GO:0047262, GO:0005783, GO:0005794, GO:0016020	HUB
ppt_133917	---NA---		HUB
ppt_177336	A9SUD4tr=Predicted protein Physcomitrella patens subsp. patens (Moss)		HUB
ppt_65976	---NA---		NO-H
ppt_76705	---NA---		NO-H
ppt_107810	A9NX95tr=Putative uncharacterized protein Picea sitchensis (Sitka spruce) (Pinus sitchensis)	GO:0016020, GO:0016021	HUB
ppt_159834	EnsemblPlants:EMT06479} Aegilops tauschii (Tausch's goatgrass) (Aegilops squarrosa)		HUB
ppt_219010	---NA---		HUB
ppt_207998	---NA---		NO-H
ppt_176928	---NA---		HUB
ppt_86920	C0PQE2tr=Putative uncharacterized protein Picea sitchensis (Sitka spruce) (Pinus sitchensis)	GO:0007165, GO:0043531	HUB
ppt_255459	A0A0B2P295tr=Cell division control protein 6 like Glycine soja (Wild soybean)	GO:0000162, GO:0006270, GO:0006396, GO:0033314, GO:0051301, GO:0003688, GO:0004049, GO:0005634	HUB
ppt_191058	D5ADZ7tr=Putative uncharacterized protein Picea sitchensis (Sitka spruce) (Pinus sitchensis)	GO:0016021	NO-H
ppt_52621	A0A0C9QWW5sp=3-ketoacyl-CoA synthase Wollemia nobilis	GO:0006633, GO:0016747, GO:0016021	HUB
ppt_239065	---NA---		NO-H
ppt_36315	D5A9Z3tr=Putative uncharacterized protein Picea sitchensis (Sitka spruce) (Pinus sitchensis)		HUB
ppt_193619	D5A9I7tr=Putative uncharacterized protein Picea sitchensis (Sitka spruce) (Pinus sitchensis)		NO-H
ppt_157732	A0A199VI53tr=Multiple RNA-binding domain-containing protein 1 Ananas comosus (Pineapple) (Ananas ananas)	GO:0000381, GO:0045292, GO:0003676, GO:0003723, GO:0005634, GO:0005730, GO:0016607	HUB
ppt_78193	A9NSW3tr=Putative uncharacterized protein Picea sitchensis (Sitka spruce) (Pinus sitchensis)		HUB
ppt_55432	A0A0L9V7N1tr=Uncharacterized protein Phaseolus angularis (Azuki bean) (Vigna angularis)	GO:0016491, GO:0046872, GO:0016020	HUB
ppt_112472	---NA---		HUB
ppt_132361	---NA---		NO-H
ppt_242270	W1PX44tr=Uncharacterized protein Amborella trichopoda	GO:0031222, GO:0045493, GO:0009044, GO:0046556, GO:0005773, GO:0009505	HUB
ppt_122387	A9NM48tr=Putative uncharacterized protein Picea sitchensis (Sitka spruce) (Pinus sitchensis)	GO:0006470, GO:0004722, GO:0043169	HUB
ppt_118237	---NA---		HUB
ppt_164566	K4BX30tr=Uncharacterized protein Solanum lycopersicum (Tomato) (Lycopersicon esculentum)		HUB
ppt_157341	A0A0K0M726tr=MET Pinus tabuliformis (Chinese pine) (Pinus leucosperma)	GO:0016740	HUB
ppt_103620	D7TIT6tr=Putative uncharacterized protein Vitis vinifera (Grape)	GO:0006511, GO:0016567, GO:0046872, GO:0061630, GO:0005634	HUB
ppt_199532	A0A061GK64tr=IQ-domain 6 Theobroma cacao (Cacao) (Cocoa)	GO:0005634	HUB
ppt_226088	A9NVW4tr=Putative uncharacterized protein Picea sitchensis (Sitka spruce) (Pinus sitchensis)	GO:0016020, GO:0016021	HUB
ppt_139664	A0A0K0M765tr=ZF1 Pinus tabuliformis (Chinese pine) (Pinus leucosperma)	GO:0016567, GO:0004842, GO:0008270, GO:0016021	HUB
ppt_220687	A4L7R7sp=Defensin-1 Pinus sylvestris (Scots pine)	GO:0050829, GO:0050832, GO:0005576	HUB
ppt_124857	D8T797tr=ATP-binding cassette transporter Selaginella moellendorffii (Spikemoss)	GO:0005524, GO:0016887, GO:0016021	HUB
ppt_208750	---NA---		HUB
ppt_115865	---NA---		HUB
ppt_232385	A0A061EDD1tr=UPF0392 protein RCOM_0530710 isoform 2 Theobroma cacao (Cacao) (Cocoa)	GO:0016740, GO:0016757, GO:0046872, GO:0016020, GO:0016021	HUB
ppt_218663	---NA---		HUB
ppt_207997	---NA---		NO-H
ppt_215662	A0A072VCC9tr=F-box/FBD/LRR protein Medicago truncatula (Barrel medic) (Medicago tribuloides)	GO:0016874, GO:0016020, GO:0016021	HUB
ppt_118744	A9NUR3tr=Putative uncharacterized protein Picea sitchensis (Sitka spruce) (Pinus sitchensis)		HUB
ppt_171237	T1SFX4tr=ERF-like Tarenaya spinosa	GO:0006355, GO:0003677, GO:0003700, GO:0005634	HUB
ppt_218790	Q9ZSE0tr=PrMC3 Pinus radiata (Monterey pine) (Pinus insignis)	GO:0016787	HUB
ppt_87356	A0A0C9S6H0sp=Glycosyltransferase Wollemia nobilis	GO:0016758	HUB
ppt_255556	A9NMQ9tr=Putative uncharacterized protein Picea sitchensis (Sitka spruce) (Pinus sitchensis)	GO:0030247, GO:0016020, GO:0016021	HUB
ppt_106094	A9T5I8tr=Predicted protein Physcomitrella patens subsp. patens (Moss)		HUB
ppt_180000	---NA---		HUB
ppt_270506	---NA---		HUB
ppt_139662	A0A0K0M765tr=ZF1 Pinus tabuliformis (Chinese pine) (Pinus leucosperma)	GO:0016567, GO:0004842, GO:0008270, GO:0046872, GO:0016020, GO:0016021	HUB
ppt_163802	B9RA95tr=DNA binding protein, putative Ricinus communis (Castor bean)	GO:0006468, GO:0004672, GO:0005524, GO:0008353, GO:0016740	HUB
ppt_247143	V4SPX8tr=Uncharacterized protein Citrus clementina	GO:0016020	HUB
ppt_224958	---NA---		NO-H
ppt_204056	A0A199UKP8tr=Pathogenesis-related protein 1C Ananas comosus (Pineapple) (Ananas ananas)	GO:0005615	HUB
ppt_232386	A0A061EDD1tr=UPF0392 protein RCOM_0530710 isoform 2 Theobroma cacao (Cacao) (Cocoa)	GO:0016740, GO:0016757, GO:0046872, GO:0016020, GO:0016021	HUB
ppt_51249	---NA---		HUB
ppt_219009	---NA---		HUB
ppt_154590	B8LNZ1tr=Putative uncharacterized protein Picea sitchensis (Sitka spruce) (Pinus sitchensis)	GO:0030001, GO:0046872	HUB
ppt_37547	A5AK27tr=Putative uncharacterized protein Vitis vinifera (Grape)	GO:0006281, GO:0090305, GO:0003677, GO:0004519	HUB
ppt_57934	B8LQA8tr=Putative uncharacterized protein Picea sitchensis (Sitka spruce) (Pinus sitchensis)	GO:0008270	HUB
ppt_129002	A0A0C9RKL4tr=TSA: Wollemia nobilis Ref_Wollemi_Transcript_13538_1102 transcribed RNA sequence Wollemia nobilis	GO:0055114, GO:0016491	NO-H
ppt_158132	A0A0B2RGD5tr=Histone H3.3 Glycine soja (Wild soybean)	GO:0003677, GO:0046982, GO:0000786, GO:0005634, GO:0010369	HUB
ppt_151198	A0A0C9QS87tr=TSA: Wollemia nobilis Ref_Wollemi_Transcript_12233_1915 transcribed RNA sequence Wollemia nobilis	GO:0006817, GO:0055085, GO:0005315, GO:0016021	HUB
ppt_257564	A0A078HP97sp=Auxin efflux carrier component Brassica napus (Rape)	GO:0009630, GO:0009734, GO:0009926, GO:0010015, GO:0010315, GO:0048364, GO:0055085, GO:0010329, GO:0016020, GO:0016021	HUB
ppt_122388	A9NM48tr=Putative uncharacterized protein Picea sitchensis (Sitka spruce) (Pinus sitchensis)	GO:0006470, GO:0004722, GO:0043169	HUB
ppt_69813	A9SAC3tr=Predicted protein Physcomitrella patens subsp. patens (Moss)	GO:0055114, GO:0005507, GO:0016491, GO:0005576, GO:0009506, GO:0016021	HUB
ppt_97467	---NA---		NO-H
ppt_112470	---NA---		HUB
ppt_107920	---NA---		NO-H
ppt_79826	B9HU77tr=Uncharacterized protein Populus trichocarpa (Western balsam poplar) (Populus balsamifera subsp. trichocarpa)		HUB
ppt_238133	A9NWU5tr=Putative uncharacterized protein Picea sitchensis (Sitka spruce) (Pinus sitchensis)	GO:0006470, GO:0004722	HUB
ppt_204110	A0A0B0N7L2tr=Protein RRNAD1 Gossypium arboreum (Tree cotton) (Gossypium nanking)	GO:0032259, GO:0008168, GO:0016740, GO:0005575	HUB
ppt_49472	Q42667sp=Phenylalanine ammonia-lyase Citrus limon (Lemon) (Citrus medica var. limon)	GO:0006559, GO:0009800, GO:0045548, GO:0005737	HUB
ppt_237677	W1PP92tr=Uncharacterized protein Amborella trichopoda	GO:0016020, GO:0016021	HUB
ppt_141891	A0A0K9NYA1tr=Calcium-binding protein CML42 Zostera marina (Eelgrass)	GO:0005509	HUB
ppt_137262	B8LQ56tr=Putative uncharacterized protein Picea sitchensis (Sitka spruce) (Pinus sitchensis)		HUB
ppt_134009	---NA---		HUB
ppt_147194	---NA---		HUB
ppt_234594	Q43731sp=Peroxidase 50 Arabidopsis thaliana (Mouse-ear cress)	GO:0008152, GO:0009987, GO:0050896, GO:0005515, GO:0016491, GO:0005737	HUB
ppt_133953	A9NUB5tr=Putative uncharacterized protein Picea sitchensis (Sitka spruce) (Pinus sitchensis)		HUB
ppt_146023	---NA---		HUB
ppt_252175	B8LKC3tr=Putative uncharacterized protein Picea sitchensis (Sitka spruce) (Pinus sitchensis)	GO:0043531	HUB
ppt_84623	---NA---		HUB
ppt_144238	A0A1D1ZJK8tr=Putative pectinesterase 53 Anthurium amnicola	GO:0042545, GO:0045490, GO:0030599, GO:0045330, GO:0110165	HUB
ppt_126668	B8LRP8tr=Putative uncharacterized protein Picea sitchensis (Sitka spruce) (Pinus sitchensis)		NO-H
ppt_220653	A0A118K0Q6tr=Amine oxidase Cynara cardunculus var. scolymus (Artichoke) (Cynara scolymus)	GO:0016647	NO-H
ppt_121959	Q75QH3tr=Hin1 like protein Capsicum chinense (Scotch bonnet) (Bonnet pepper)	GO:0110165	NO-H
ppt_47477	B9N8I7tr=Leucine-rich repeat family protein Populus trichocarpa (Western balsam poplar) (Populus balsamifera subsp. trichocarpa)	GO:0055114, GO:0016491, GO:0016740, GO:0032440	NO-H
ppt_199529	A0A1D1XIU6tr=Protein IQ-DOMAIN 1 Anthurium amnicola	GO:0005634	NO-H
ppt_217298	A0A0C9S6H0sp=Glycosyltransferase Wollemia nobilis	GO:0016758	NO-H
ppt_121958	Q75QH3tr=Hin1 like protein Capsicum chinense (Scotch bonnet) (Bonnet pepper)	GO:0110165	NO-H
ppt_226090	A9NVW4tr=Putative uncharacterized protein Picea sitchensis (Sitka spruce) (Pinus sitchensis)	GO:0016020, GO:0016021	NO-H
ppt_58691	---NA---		NO-H
ppt_133847	Q68G84sp=Phenylalanine aminomutase (L-beta-phenylalanine forming) Taxus wallichiana var. chinensis (Chinese yew) (Taxus chinensis)	GO:0006558, GO:0009821, GO:0042617, GO:0051289, GO:0016829, GO:0016869	NO-H
ppt_220688	A4L7R7sp=Defensin-1 Pinus sylvestris (Scots pine)	GO:0050829, GO:0050832, GO:0005576	NO-H
ppt_133949	Q9LSQ4sp=Indole-3-acetic acid-amido synthetase GH3.6 Arabidopsis thaliana (Mouse-ear cress)	GO:0009734, GO:0009826, GO:0010252, GO:0010279, GO:0005737	NO-H
ppt_213205	---NA---		NO-H
ppt_199535	A0A061GK64tr=IQ-domain 6 Theobroma cacao (Cacao) (Cocoa)	GO:0005634	NO-H
ppt_121501	A0A0C9QS77tr=TSA: Wollemia nobilis Ref_Wollemi_Transcript_12293_1471 transcribed RNA sequence Wollemia nobilis	GO:0003676	NO-H
ppt_121957	Q75QH3tr=Hin1 like protein Capsicum chinense (Scotch bonnet) (Bonnet pepper)	GO:0110165	NO-H
ppt_219454	B8LKN4tr=Putative uncharacterized protein Picea sitchensis (Sitka spruce) (Pinus sitchensis)	GO:0006470, GO:0004722, GO:0043169	NO-H
ppt_173486	A0A0D6R8S9tr=Uncharacterized protein Araucaria cunninghamii (Hoop pine) (Moreton Bay pine)		NO-H
ppt_79535	Q9FFR3sp=6-phosphogluconate dehydrogenase, decarboxylating 2, chloroplastic Arabidopsis thaliana (Mouse-ear cress)	GO:0009051, GO:0009744, GO:0009749, GO:0009750, GO:0019521, GO:0046686, GO:0004616, GO:0005515, GO:0008114, GO:0005739, GO:0005829, GO:0009506, GO:0009570	NO-H
ppt_170248	M8A0B6tr=Histone H1 Triticum urartu (Red wild einkorn) (Crithodium urartu)	GO:0006334, GO:0003677, GO:0000786, GO:0005634, GO:0042025	NO-H
ppt_154591	B8LNZ1tr=Putative uncharacterized protein Picea sitchensis (Sitka spruce) (Pinus sitchensis)	GO:0030001, GO:0046872	NO-H
ppt_165547	B9GGS4tr=Uncharacterized protein Populus trichocarpa (Western balsam poplar) (Populus balsamifera subsp. trichocarpa)		NO-H
ppt_149573	A0A0C9SAD4tr=TSA: Wollemia nobilis Ref_Wollemi_Transcript_4087_1515 transcribed RNA sequence Wollemia nobilis	GO:0008270, GO:0046872	NO-H
ppt_65764	B8LQ97sp=Purple acid phosphatase Picea sitchensis (Sitka spruce) (Pinus sitchensis)	GO:0016311, GO:0003993, GO:0046872	NO-H
ppt_62922	---NA---		NO-H
ppt_191515	A0A061EMN3tr=Transducin/WD40 repeat-like superfamily protein, putative isoform 1 Theobroma cacao (Cacao) (Cocoa)	GO:0005618	NO-H
ppt_223239	B8LRB4tr=Putative uncharacterized protein Picea sitchensis (Sitka spruce) (Pinus sitchensis)	GO:0007165, GO:0043531	NO-H
ppt_128156	A0A0C9S9Q4tr=TSA: Wollemia nobilis Ref_Wollemi_Transcript_7128_2215 transcribed RNA sequence Wollemia nobilis	GO:0009987, GO:0005622, GO:0110165	NO-H
ppt_199534	A0A1D1XIU6tr=Protein IQ-DOMAIN 1 Anthurium amnicola		NO-H
ppt_214850	---NA---		NO-H
ppt_99973	---NA---		NO-H
ppt_100265	---NA---		NO-H
ppt_150949	B8LPL5tr=Putative uncharacterized protein Picea sitchensis (Sitka spruce) (Pinus sitchensis)	GO:0046983	NO-H
ppt_203123	EnsemblPlants:GLYMA07G03700.1} Glycine max (Soybean) (Glycine hispida)		NO-H
ppt_128159	A0A0C9S9Q4tr=TSA: Wollemia nobilis Ref_Wollemi_Transcript_7128_2215 transcribed RNA sequence Wollemia nobilis	GO:0007166	NO-H
ppt_133952	A9NUB5tr=Putative uncharacterized protein Picea sitchensis (Sitka spruce) (Pinus sitchensis)		NO-H
ppt_232445	W1NUC9tr=Uncharacterized protein Amborella trichopoda	GO:0006807, GO:0031323, GO:0044260, GO:0051716, GO:0080090, GO:0110165	NO-H
ppt_219455	D5A9U3tr=Putative uncharacterized protein Picea sitchensis (Sitka spruce) (Pinus sitchensis)	GO:0006470, GO:0004722	NO-H
ppt_123058	B8LKC3tr=Putative uncharacterized protein Picea sitchensis (Sitka spruce) (Pinus sitchensis)	GO:0043531	NO-H
ppt_78075	---NA---		NO-H
ppt_164553	K4CWV6tr=Uncharacterized protein Solanum lycopersicum (Tomato) (Lycopersicon esculentum)		NO-H
ppt_248788	---NA---		NO-H
ppt_170608	Q9XE33sp=Nuclear transcription factor Y subunit C-6 Oryza sativa subsp. japonica (Rice)	GO:0006355, GO:0009738, GO:0009740, GO:0009908, GO:0010029, GO:0010468, GO:0045893, GO:0048574, GO:0048579, GO:0048586, GO:0051247, GO:0055085, GO:2000306, GO:2000905, GO:0000976, GO:0000978, GO:0003677, GO:0003700, GO:0003712, GO:0005515, GO:0043565, GO:0046982, GO:0005576, GO:0005634, GO:0005737, GO:0005829, GO:0009536, GO:0016020, GO:0016021, GO:0016602	NO-H
ppt_192471	A0A072V432tr=GNS1/SUR4 membrane family protein Medicago truncatula (Barrel medic) (Medicago tribuloides)	GO:0019368, GO:0016021	NO-H
ppt_102237	B3IYT7tr=Chloroplast unusual positioning 1A Adiantum capillus-veneris (Maidenhair fern)	GO:0009658, GO:0009707	NO-H
ppt_127056	O65695sp=Auxin-responsive protein SAUR50 Arabidopsis thaliana (Mouse-ear cress)	GO:0009734, GO:0040008	NO-H
ppt_192456	A5AE93tr=Putative uncharacterized protein Vitis vinifera (Grape)		NO-H
ppt_81488	Q9C8S9sp=Probable DEAD-box ATP-dependent RNA helicase 48 Arabidopsis thaliana (Mouse-ear cress)	GO:0097159, GO:1901363	NO-H
ppt_212926	O80822sp=Peroxidase 25 Arabidopsis thaliana (Mouse-ear cress)	GO:0006979, GO:0042744, GO:0055114, GO:0098869, GO:0004601, GO:0020037, GO:0046872, GO:0005576, GO:0009505, GO:0009506, GO:0016021	NO-H
ppt_164556	A0A0J8CJ01tr=Uncharacterized protein Beta vulgaris subsp. vulgaris		NO-H
ppt_131404	R4HJ74tr=Clavata 1-like protein Pinus pinaster (Maritime pine)	GO:0006468, GO:0004672, GO:0005524, GO:0016021	NO-H
ppt_81113	A0A166C1Z0tr=Uncharacterized protein Daucus carota subsp. sativus	GO:0006355, GO:0003677, GO:0003700, GO:0005634	NO-H
ppt_180206	---NA---		NO-H
ppt_83432	---NA---		NO-H
ppt_168527	A0A0C9S5Y0tr=TSA: Wollemia nobilis Ref_Wollemi_Transcript_16136_1020 transcribed RNA sequence Wollemia nobilis		NO-H
ppt_152849	A9NUB5tr=Putative uncharacterized protein Picea sitchensis (Sitka spruce) (Pinus sitchensis)		NO-H
ppt_129348	A0A067JBV7tr=Uncharacterized protein Jatropha curcas (Barbados nut)	GO:0016020, GO:0016021	NO-H
ppt_166013	---NA---		NO-H
ppt_283077	R7WCV1tr=Receptor protein kinase CLAVATA1 Aegilops tauschii (Tausch's goatgrass) (Aegilops squarrosa)	GO:0006468, GO:0016310, GO:0004672, GO:0005524, GO:0016301, GO:0016020, GO:0016021	NO-H
ppt_157977	A0A0C9QM20sp=Pectinesterase Wollemia nobilis	GO:0042545, GO:0043086, GO:0045490, GO:0004857, GO:0016787, GO:0030599, GO:0045330, GO:0016020, GO:0016021	NO-H
ppt_135052	A9TVH7tr=Predicted protein Physcomitrella patens subsp. patens (Moss)	GO:0006355, GO:0009742, GO:0003700	NO-H
ppt_150032	---NA---		NO-H
ppt_43842	A0A078FY91tr=BnaC08g21750D protein Brassica napus (Rape)		NO-H
ppt_139666	A0A0K0M765tr=ZF1 Pinus tabuliformis (Chinese pine) (Pinus leucosperma)	GO:0008270, GO:0016021	NO-H
ppt_139663	A0A0K0M765tr=ZF1 Pinus tabuliformis (Chinese pine) (Pinus leucosperma)	GO:0008270, GO:0016021	NO-H
ppt_135619	A5BME0tr=Putative uncharacterized protein Vitis vinifera (Grape)		NO-H
ppt_121498	A0A0C9QS77tr=TSA: Wollemia nobilis Ref_Wollemi_Transcript_12293_1471 transcribed RNA sequence Wollemia nobilis	GO:0003676	NO-H
ppt_49962	F6GT04tr=Putative uncharacterized protein Vitis vinifera (Grape)		NO-H
ppt_242268	W1PX44tr=Uncharacterized protein Amborella trichopoda	GO:0031222, GO:0045493, GO:0009044, GO:0046556, GO:0005773, GO:0009505	NO-H
ppt_139665	A0A061EC02tr=RING/FYVE/PHD zinc finger superfamily protein isoform 5 Theobroma cacao (Cacao) (Cocoa)	GO:0016567, GO:0004842, GO:0008270, GO:0016021	NO-H
ppt_188334	B9T670tr=Indole-3-acetic acid-amido synthetase GH3.6, putative Ricinus communis (Castor bean)	GO:0010279, GO:0005737	NO-H
ppt_68307	A0A0D6R8S9tr=Uncharacterized protein Araucaria cunninghamii (Hoop pine) (Moreton Bay pine)		NO-H
ppt_170649	B8LKC3tr=Putative uncharacterized protein Picea sitchensis (Sitka spruce) (Pinus sitchensis)	GO:0043531	NO-H
ppt_158155	---NA---		NO-H
ppt_137199	V7BJR0tr=Uncharacterized protein Phaseolus vulgaris (Kidney bean) (French bean)		NO-H
ppt_54058	D5ADJ9tr=Putative uncharacterized protein Picea sitchensis (Sitka spruce) (Pinus sitchensis)	GO:0006355, GO:0003677, GO:0003700, GO:0005634	NO-H
ppt_203120	EnsemblPlants:GLYMA07G03700.1} Glycine max (Soybean) (Glycine hispida)		NO-H
ppt_38924	A0A0C9S9Q4tr=TSA: Wollemia nobilis Ref_Wollemi_Transcript_7128_2215 transcribed RNA sequence Wollemia nobilis	GO:0007166	NO-H
ppt_278211	A0A0C9S144tr=TSA: Wollemia nobilis Ref_Wollemi_Transcript_28200_1504 transcribed RNA sequence Wollemia nobilis	GO:0016787	NO-H
ppt_107121	---NA---		NO-H
ppt_65760	A0A061FSS3sp=Purple acid phosphatase Theobroma cacao (Cacao) (Cocoa)	GO:0016311, GO:0003993, GO:0046872	NO-H
ppt_153294	A0A0C9S2A1tr=TSA: Wollemia nobilis Ref_Wollemi_Transcript_20673_1009 transcribed RNA sequence Wollemia nobilis	GO:0006226, GO:0046081, GO:0000287, GO:0004170	NO-H
ppt_86918	C0PQE2tr=Putative uncharacterized protein Picea sitchensis (Sitka spruce) (Pinus sitchensis)	GO:0007165, GO:0043531	NO-H
ppt_230320	Q76MV0sp=Histone H3.2 Nicotiana tabacum (Common tobacco)	GO:0003677, GO:0046982, GO:0000786, GO:0005634, GO:0010369	NO-H
ppt_100312	R0F9G5tr=Uncharacterized protein Capsella rubella	GO:0003676, GO:0008270	NO-H
ppt_126670	B8LRP8tr=Putative uncharacterized protein Picea sitchensis (Sitka spruce) (Pinus sitchensis)		NO-H
ppt_182482	A9NVW4tr=Putative uncharacterized protein Picea sitchensis (Sitka spruce) (Pinus sitchensis)	GO:0016020, GO:0016021	NO-H
ppt_140742	---NA---		NO-H
ppt_163804	B9RA95tr=DNA binding protein, putative Ricinus communis (Castor bean)	GO:0006468, GO:0004672, GO:0005524, GO:0008353, GO:0016740	NO-H
ppt_42984	G9L7U1tr=Lipoxygenase 2 Taxus wallichiana var. chinensis (Chinese yew) (Taxus chinensis)	GO:0006633, GO:0051213	NO-H
ppt_21904	A0A1D1ZBV1tr=DNA repair protein RadA Anthurium amnicola	GO:0000725	NO-H
ppt_139658	A0A0K0M765tr=ZF1 Pinus tabuliformis (Chinese pine) (Pinus leucosperma)	GO:0008270, GO:0016021	NO-H
ppt_102241	B3IYT7tr=Chloroplast unusual positioning 1A Adiantum capillus-veneris (Maidenhair fern)	GO:0009658, GO:0009707	NO-H
ppt_123942	A9P0W0tr=Putative uncharacterized protein Picea sitchensis (Sitka spruce) (Pinus sitchensis)	GO:0008270	NO-H
ppt_190257	W1NGB6tr=Uncharacterized protein Amborella trichopoda	GO:0016310, GO:0000166, GO:0004672, GO:0016020	NO-H
ppt_245229	A0A061DUE3tr=Late cornified envelope protein 1E Theobroma cacao (Cacao) (Cocoa)	GO:0016020, GO:0016021	NO-H
ppt_144553	A0A1D1XF41tr=Allergen Act d 3 Anthurium amnicola		NO-H
ppt_86917	B8LRB4tr=Putative uncharacterized protein Picea sitchensis (Sitka spruce) (Pinus sitchensis)	GO:0007165, GO:0043531	NO-H
ppt_132417	A0A061DQC6tr=Major facilitator superfamily protein Theobroma cacao (Cacao) (Cocoa)	GO:0055085, GO:0022857, GO:0016021	NO-H
ppt_286114	---NA---		NO-H
ppt_133922	---NA---		NO-H
ppt_147389	A0A078FI97tr=BnaC03g57500D protein Brassica napus (Rape)		NO-H
ppt_121071	---NA---		NO-H
ppt_220989	A9PBM1tr=PHD finger family protein Populus trichocarpa (Western balsam poplar) (Populus balsamifera subsp. trichocarpa)	GO:0016567, GO:0008270, GO:0046872, GO:0061630, GO:0005737	NO-H
ppt_37376	EnsemblPlants:GLYMA15G13840.1} Glycine max (Soybean) (Glycine hispida)	GO:0006468, GO:0016310, GO:0004672, GO:0005524, GO:0016301, GO:0016020, GO:0016021	NO-H
ppt_225270	B8LKC3tr=Putative uncharacterized protein Picea sitchensis (Sitka spruce) (Pinus sitchensis)	GO:0043531	NO-H
ppt_144769	---NA---		NO-H
ppt_124854	D8T797tr=ATP-binding cassette transporter Selaginella moellendorffii (Spikemoss)	GO:0005524, GO:0016887, GO:0016021	NO-H
ppt_68485	Q2QNX8tr=Retrotransposon protein, putative, unclassified Oryza sativa subsp. japonica (Rice)	GO:0090502, GO:0003676, GO:0004523	NO-H
ppt_137197	V7BJR0tr=Uncharacterized protein Phaseolus vulgaris (Kidney bean) (French bean)		NO-H
ppt_71434	A0A078INL6tr=BnaA08g29430D protein Brassica napus (Rape)	GO:0009734, GO:0010087, GO:0010305	NO-H
ppt_91817	W1PM14tr=Uncharacterized protein Amborella trichopoda	GO:0006396, GO:0018105, GO:0018107, GO:0004674, GO:0005524	NO-H
ppt_86915	C0PQE2tr=Putative uncharacterized protein Picea sitchensis (Sitka spruce) (Pinus sitchensis)	GO:0007165, GO:0043531	NO-H
ppt_58694	A0A0C9S984tr=TSA: Wollemia nobilis Ref_Wollemi_Transcript_1629_832 transcribed RNA sequence Wollemia nobilis		NO-H
ppt_214898	C5Z5F4tr=Uncharacterized protein Sorghum bicolor (Sorghum) (Sorghum vulgare)	GO:0006468, GO:0016310, GO:0000166, GO:0004672, GO:0004674, GO:0005524, GO:0016301, GO:0016740, GO:0016020, GO:0016021	NO-H
ppt_52598	---NA---		NO-H
ppt_151591	---NA---		NO-H
ppt_175083	---NA---		NO-H
ppt_210295	A9NK16tr=Putative uncharacterized protein Picea sitchensis (Sitka spruce) (Pinus sitchensis)	GO:0006355, GO:0003677, GO:0003700, GO:0005634	NO-H
ppt_154592	---NA---		NO-H
ppt_137198	V7BJR0tr=Uncharacterized protein Phaseolus vulgaris (Kidney bean) (French bean)		NO-H
ppt_166599	C0PRI9tr=Putative uncharacterized protein Picea sitchensis (Sitka spruce) (Pinus sitchensis)	GO:0006468, GO:0000166, GO:0004675, GO:0005886	NO-H
ppt_140016	---NA---		NO-H
ppt_175776	A0A0C9QVA5tr=TSA: Wollemia nobilis Ref_Wollemi_Transcript_6905_1909 transcribed RNA sequence Wollemia nobilis	GO:0016310, GO:0016301	NO-H
ppt_153295	A0A0C9S2A1tr=TSA: Wollemia nobilis Ref_Wollemi_Transcript_20673_1009 transcribed RNA sequence Wollemia nobilis	GO:0006226, GO:0046081, GO:0000287, GO:0004170	NO-H
ppt_159832	EnsemblPlants:EMT06479} Aegilops tauschii (Tausch's goatgrass) (Aegilops squarrosa)		NO-H
ppt_69815	R9VXA4tr=Ascorbate oxidase Fragaria ananassa (Strawberry) (Fragaria chiloensis x Fragaria virginiana)	GO:0055114, GO:0005507, GO:0016491, GO:0005576, GO:0009506, GO:0016021	NO-H
ppt_143220	---NA---		NO-H
ppt_137201	---NA---		NO-H
ppt_205530	A0A078JDN5tr=BnaCnng48520D protein Brassica napus (Rape)	GO:0055114, GO:0008137, GO:0048038, GO:0051287, GO:0005739, GO:0070469	NO-H
ppt_255458	A0A0B2P295tr=Cell division control protein 6 like Glycine soja (Wild soybean)	GO:0000162, GO:0006270, GO:0033314, GO:0051301, GO:0003688, GO:0004049, GO:0005634	NO-H
ppt_128699	B9HQK0tr=GDSL-motif lipase family protein Populus trichocarpa (Western balsam poplar) (Populus balsamifera subsp. trichocarpa)	GO:0016788	NO-H
ppt_201844	M1BLG9tr=Uncharacterized protein Solanum tuberosum (Potato)	GO:0009910, GO:0045892, GO:0048367	NO-H
ppt_192312	D5AA61tr=Putative uncharacterized protein Picea sitchensis (Sitka spruce) (Pinus sitchensis)		NO-H
ppt_69394	W1PFN6sp=Cytosine-specific methyltransferase Amborella trichopoda	GO:0010216, GO:0010424, GO:0003677, GO:0003886, GO:0005634	NO-H
ppt_153296	A0A0C9S2A1tr=TSA: Wollemia nobilis Ref_Wollemi_Transcript_20673_1009 transcribed RNA sequence Wollemia nobilis	GO:0006226, GO:0046081, GO:0000287, GO:0004170	NO-H
ppt_220656	A0A118K0Q6tr=Amine oxidase Cynara cardunculus var. scolymus (Artichoke) (Cynara scolymus)	GO:0016647	NO-H
ppt_71256	A9NUA5tr=Putative uncharacterized protein Picea sitchensis (Sitka spruce) (Pinus sitchensis)		NO-H
ppt_253019	A0A0K0M7B5tr=NB-ARC Pinus tabuliformis (Chinese pine) (Pinus leucosperma)	GO:0007165, GO:0043531	NO-H
ppt_140961	B8LKC3tr=Putative uncharacterized protein Picea sitchensis (Sitka spruce) (Pinus sitchensis)	GO:0043531	NO-H
ppt_86910	C0PQE2tr=Putative uncharacterized protein Picea sitchensis (Sitka spruce) (Pinus sitchensis)	GO:0007165, GO:0043531	NO-H
ppt_102238	B3IYT7tr=Chloroplast unusual positioning 1A Adiantum capillus-veneris (Maidenhair fern)	GO:0009658, GO:0009707	NO-H
ppt_166014	---NA---		NO-H
ppt_37303	---NA---		NO-H
ppt_220362	A0A0C9RGF8tr=TSA: Wollemia nobilis Ref_Wollemi_Transcript_28310_1253 transcribed RNA sequence Wollemia nobilis	GO:0055114, GO:0016491	NO-H
ppt_131839	A0A1D6AQC9tr=Uncharacterized protein Triticum aestivum (Wheat)		NO-H
ppt_97829	---NA---		NO-H
ppt_156319	A0A0D6QXW0tr=Uncharacterized protein Araucaria cunninghamii (Hoop pine) (Moreton Bay pine)	GO:0006468, GO:0004674, GO:0016020	NO-H
ppt_190254	W1NGB6tr=Uncharacterized protein Amborella trichopoda	GO:0016310, GO:0000166, GO:0004672, GO:0016020	NO-H
ppt_118836	A0A061GDD1tr=Alpha/beta-Hydrolases superfamily protein isoform 1 Theobroma cacao (Cacao) (Cocoa)	GO:0006629, GO:0016787, GO:0016020, GO:0016021	NO-H
ppt_86912	B8LRB4tr=Putative uncharacterized protein Picea sitchensis (Sitka spruce) (Pinus sitchensis)	GO:0007165, GO:0043531	NO-H
ppt_58693	---NA---		NO-H
ppt_83880	---NA---		NO-H
ppt_211005	---NA---		NO-H
ppt_140127	A0A0C9SAD4tr=TSA: Wollemia nobilis Ref_Wollemi_Transcript_4087_1515 transcribed RNA sequence Wollemia nobilis	GO:0008270	NO-H
ppt_135051	A0A1D1Z4V3tr=Protein BRASSINAZOLE-RESISTANT 1 Anthurium amnicola	GO:0006355, GO:0009742, GO:0003700, GO:0043531	NO-H
ppt_198740	A9NUB5tr=Putative uncharacterized protein Picea sitchensis (Sitka spruce) (Pinus sitchensis)		NO-H
ppt_124630	B9R6R0sp=Protein DETOXIFICATION Ricinus communis (Castor bean)	GO:0042908, GO:0055085, GO:0015297, GO:0042910, GO:0016021	NO-H
ppt_219001	---NA---		NO-H
ppt_111012	D5ADY0tr=Putative uncharacterized protein Picea sitchensis (Sitka spruce) (Pinus sitchensis)		NO-H
ppt_176865	B8LLF3tr=Putative uncharacterized protein Picea sitchensis (Sitka spruce) (Pinus sitchensis)	GO:0006629	NO-H
ppt_58689	---NA---		NO-H
ppt_186137	EnsemblPlants:GLYMA12G35740.1} Glycine max (Soybean) (Glycine hispida)	GO:0055085, GO:0042626, GO:0005886	NO-H
ppt_194848	A0A0B0N6X0tr=LRR receptor-like serine/threonine-protein kinase ERL2 Gossypium arboreum (Tree cotton) (Gossypium nanking)	GO:0006468, GO:0004674, GO:0005524, GO:0016021	NO-H
ppt_130724	C0PPQ7tr=Putative uncharacterized protein Picea sitchensis (Sitka spruce) (Pinus sitchensis)	GO:0005975, GO:0004553, GO:0046658	NO-H
ppt_133622	B8LRU9tr=Putative uncharacterized protein Picea sitchensis (Sitka spruce) (Pinus sitchensis)		NO-H
ppt_130723	C0PPQ7tr=Putative uncharacterized protein Picea sitchensis (Sitka spruce) (Pinus sitchensis)	GO:0005975, GO:0004553, GO:0046658	NO-H
ppt_222082	W9QW02tr=Glucan 1,3-beta-glucosidase 2 Morus notabilis	GO:0005975, GO:0007163, GO:0016477, GO:0051017, GO:0004553, GO:0051015, GO:0005737, GO:0015629	NO-H
ppt_59089	A0A061GNS3tr=Mitogen-activated protein kinase kinase kinase 15, putative Theobroma cacao (Cacao) (Cocoa)	GO:0007346, GO:0023014, GO:0031098, GO:0032147, GO:0000166, GO:0004674, GO:0005737	NO-H
ppt_63728	A6N837sp=Sucrose synthase Pinus taeda (Loblolly pine)	GO:0005985, GO:0016157	NO-H
ppt_232442	M5WNS3tr=Uncharacterized protein Prunus persica (Peach) (Amygdalus persica)	GO:0006807, GO:0031323, GO:0044260, GO:0051716, GO:0080090, GO:0110165	NO-H
ppt_226926	E9NZS6tr=Putative TIR-NBS-LRR protein Pinus monticola (Western white pine) (Strobus monticola)	GO:0007165, GO:0043531	NO-H
ppt_102239	B3IYT7tr=Chloroplast unusual positioning 1A Adiantum capillus-veneris (Maidenhair fern)	GO:0009658, GO:0009707	NO-H
ppt_222079	B8LKR6tr=Putative uncharacterized protein Picea sitchensis (Sitka spruce) (Pinus sitchensis)	GO:0005975, GO:0007163, GO:0016477, GO:0051017, GO:0004553, GO:0051015, GO:0005737, GO:0015629	NO-H
ppt_123059	B8LKC3tr=Putative uncharacterized protein Picea sitchensis (Sitka spruce) (Pinus sitchensis)	GO:0043531	NO-H
ppt_224749	A0A061DGS5tr=Leucine-rich repeat (LRR) family protein Theobroma cacao (Cacao) (Cocoa)	GO:0005515, GO:0005886	NO-H
ppt_127803	A0A176W714tr=Uncharacterized protein Marchantia polymorpha subsp. polymorpha	GO:0005975, GO:0004553, GO:0004563	NO-H
ppt_102002	D5AA61tr=Putative uncharacterized protein Picea sitchensis (Sitka spruce) (Pinus sitchensis)		NO-H
ppt_102240	B3IYT7tr=Chloroplast unusual positioning 1A Adiantum capillus-veneris (Maidenhair fern)	GO:0009658, GO:0009707	NO-H
ppt_214038	---NA---		NO-H
ppt_62544	---NA---		NO-H
ppt_78956	A0A061E5L2tr=Leucine-rich repeat receptor protein kinase family protein Theobroma cacao (Cacao) (Cocoa)	GO:0003824	NO-H
ppt_248883	---NA---		NO-H
ppt_121955	Q75QH3tr=Hin1 like protein Capsicum chinense (Scotch bonnet) (Bonnet pepper)	GO:0110165	NO-H
ppt_137200	V7BJR0tr=Uncharacterized protein Phaseolus vulgaris (Kidney bean) (French bean)		NO-H
ppt_211002	---NA---		NO-H
ppt_111010	D5ADY0tr=Putative uncharacterized protein Picea sitchensis (Sitka spruce) (Pinus sitchensis)		NO-H
ppt_37378	EnsemblPlants:GLYMA15G13840.1} Glycine max (Soybean) (Glycine hispida)	GO:0006468, GO:0016310, GO:0004672, GO:0005524, GO:0016301, GO:0016020, GO:0016021	NO-H
ppt_155022	---NA---		NO-H
ppt_36316	D5ADF0tr=Putative uncharacterized protein Picea sitchensis (Sitka spruce) (Pinus sitchensis)	GO:0008270	NO-H
ppt_163186	A6N837sp=Sucrose synthase Pinus taeda (Loblolly pine)	GO:0005985, GO:0016157	NO-H
ppt_84640	A9P255tr=Putative uncharacterized protein Picea sitchensis (Sitka spruce) (Pinus sitchensis)		NO-H
ppt_79095	B8LKN4tr=Putative uncharacterized protein Picea sitchensis (Sitka spruce) (Pinus sitchensis)	GO:0006470, GO:0004722	NO-H
ppt_174740	A0A0B2P5H2sp=DNA helicase Glycine soja (Wild soybean)	GO:0000727, GO:0006267, GO:0006268, GO:0048364, GO:0050794, GO:1902975, GO:0000166, GO:0003688, GO:0003697, GO:0043138, GO:0005634, GO:0042555	NO-H
ppt_111011	D5ADY0tr=Putative uncharacterized protein Picea sitchensis (Sitka spruce) (Pinus sitchensis)		NO-H
ppt_204116	A0A0B0N7L2tr=Protein RRNAD1 Gossypium arboreum (Tree cotton) (Gossypium nanking)	GO:0032259, GO:0008168, GO:0016740, GO:0005575	NO-H
ppt_150159	A0A0K0M6Y7tr=CMT Pinus tabuliformis (Chinese pine) (Pinus leucosperma)	GO:0010216, GO:0010424, GO:0003677, GO:0003682, GO:0003886, GO:0005634	NO-H
ppt_198737	A9NUB5tr=Putative uncharacterized protein Picea sitchensis (Sitka spruce) (Pinus sitchensis)		NO-H
ppt_144709	---NA---		NO-H
ppt_71435	A0A078INL6tr=BnaA08g29430D protein Brassica napus (Rape)	GO:0009734, GO:0010087, GO:0010305	NO-H
ppt_232440	A0A151RRN5tr=Protein BREAST CANCER SUSCEPTIBILITY 1 isogeny Cajanus cajan (Pigeon pea) (Cajanus indicus)	GO:0050794, GO:0050896	NO-H
ppt_153292	P32518sp=Deoxyuridine 5'-triphosphate nucleotidohydrolase Solanum lycopersicum (Tomato) (Lycopersicon esculentum)	GO:0006226, GO:0046081, GO:0000287, GO:0004170	NO-H
ppt_102000	D5AA61tr=Putative uncharacterized protein Picea sitchensis (Sitka spruce) (Pinus sitchensis)		NO-H
ppt_117783	A0A067KQ43sp=Auxin response factor Jatropha curcas (Barbados nut)	GO:0006355, GO:0009734, GO:0003677, GO:0005634	NO-H
ppt_150157	A0A0K0M6Y7tr=CMT Pinus tabuliformis (Chinese pine) (Pinus leucosperma)	GO:0010216, GO:0010424, GO:0003677, GO:0003682, GO:0003886, GO:0005634	NO-H
ppt_172019	A0A199VHD6tr=Putative ribonuclease H protein Ananas comosus (Pineapple) (Ananas ananas)		NO-H
ppt_201723	---NA---		NO-H
ppt_110868	Q53PH7tr=Retrotransposon protein, putative, unclassified Oryza sativa subsp. japonica (Rice)		NO-H
ppt_165778	A0A0D6R137tr=Uncharacterized protein Araucaria cunninghamii (Hoop pine) (Moreton Bay pine)	GO:0006869, GO:0055085, GO:0005319, GO:0005524, GO:0016887, GO:0042626, GO:0016021, GO:0043231	NO-H
ppt_176337	---NA---		NO-H
ppt_127227	A0A199UPK5sp=DNA topoisomerase 2 Ananas comosus (Pineapple) (Ananas ananas)	GO:0000712, GO:0000819, GO:0006265, GO:0044774, GO:0003677, GO:0003918, GO:0005524, GO:0005634	NO-H
ppt_220366	A0A0C9RGF8tr=TSA: Wollemia nobilis Ref_Wollemi_Transcript_28310_1253 transcribed RNA sequence Wollemia nobilis	GO:0055114, GO:0016491	NO-H
ppt_190256	W1NGB6tr=Uncharacterized protein Amborella trichopoda	GO:0016310, GO:0000166, GO:0004672, GO:0016020	NO-H
ppt_175890	---NA---		NO-H
ppt_128698	B9HQK0tr=GDSL-motif lipase family protein Populus trichocarpa (Western balsam poplar) (Populus balsamifera subsp. trichocarpa)	GO:0016788	NO-H
ppt_211003	---NA---		NO-H
ppt_215661	A0A072VCC9tr=F-box/FBD/LRR protein Medicago truncatula (Barrel medic) (Medicago tribuloides)	GO:0016874	NO-H
ppt_118829	---NA---		NO-H
ppt_242269	F6HCU1tr=Putative uncharacterized protein Vitis vinifera (Grape)	GO:0005975, GO:0004553, GO:0110165	NO-H
ppt_218789	Q9ZSE0tr=PrMC3 Pinus radiata (Monterey pine) (Pinus insignis)	GO:0016787	NO-H
ppt_234151	A0A0B0Q060tr=Kanadaptin Gossypium arboreum (Tree cotton) (Gossypium nanking)		NO-H
ppt_150160	A0A0K0M6Y7tr=CMT Pinus tabuliformis (Chinese pine) (Pinus leucosperma)	GO:0006259, GO:0032259, GO:0005488, GO:0008168	NO-H
ppt_236379	Q9LV11sp=ATPase 11, plasma membrane-type Arabidopsis thaliana (Mouse-ear cress)	GO:0009651, GO:0051453, GO:0120029, GO:0005524, GO:0008553, GO:0016887, GO:0046872, GO:0005886, GO:0016021	NO-H
ppt_237940	---NA---		NO-H
ppt_237328	A9NL60tr=Putative uncharacterized protein Picea sitchensis (Sitka spruce) (Pinus sitchensis)		NO-H
ppt_184265	Q9LQR0sp=LOB domain-containing protein 1 Arabidopsis thaliana (Mouse-ear cress)	GO:0005739	NO-H
ppt_190255	W1NGB6tr=Uncharacterized protein Amborella trichopoda	GO:0016310, GO:0000166, GO:0004672, GO:0016020	NO-H
ppt_100794	A9TVM3tr=Predicted protein Physcomitrella patens subsp. patens (Moss)	GO:0016020, GO:0016021	NO-H
ppt_136439	A0A061EAA7tr=Leucine-rich repeat protein kinase family protein Theobroma cacao (Cacao) (Cocoa)	GO:0006468, GO:0007178, GO:0004675, GO:0005524, GO:0005886, GO:0016021	NO-H
ppt_134093	---NA---		NO-H
ppt_139661	A0A061EC02tr=RING/FYVE/PHD zinc finger superfamily protein isoform 5 Theobroma cacao (Cacao) (Cocoa)	GO:0016567, GO:0004842, GO:0008270, GO:0016021	NO-H
ppt_58696	---NA---		NO-H
ppt_144239	A0A1D1ZJK8tr=Putative pectinesterase 53 Anthurium amnicola	GO:0042545, GO:0045490, GO:0030599, GO:0045330, GO:0110165	NO-H
ppt_232439	A0A151RRN5tr=Protein BREAST CANCER SUSCEPTIBILITY 1 isogeny Cajanus cajan (Pigeon pea) (Cajanus indicus)	GO:0050794, GO:0050896	NO-H
ppt_37380	EnsemblPlants:GLYMA15G13840.1} Glycine max (Soybean) (Glycine hispida)	GO:0006468, GO:0016310, GO:0004672, GO:0005524, GO:0016301, GO:0016020, GO:0016021	NO-H
ppt_272491	---NA---		NO-H
ppt_200720	W9S680tr=Putative receptor-like protein kinase Morus notabilis	GO:0009987, GO:0016301, GO:0016020	NO-H
ppt_194991	---NA---		NO-H
ppt_232441	W1NUC9tr=Uncharacterized protein Amborella trichopoda	GO:0006807, GO:0031323, GO:0044260, GO:0051716, GO:0080090, GO:0110165	NO-H
ppt_172373	E9NZS7tr=Putative truncated TIR-NBS-LRR protein Pinus monticola (Western white pine) (Strobus monticola)	GO:0007165, GO:0043531	NO-H
ppt_77106	B8LR72tr=Putative uncharacterized protein Picea sitchensis (Sitka spruce) (Pinus sitchensis)	GO:0055114, GO:0003885, GO:0071949, GO:0016020	NO-H
ppt_112476	---NA---		NO-H
ppt_89079	A9NVW4tr=Putative uncharacterized protein Picea sitchensis (Sitka spruce) (Pinus sitchensis)	GO:0016020, GO:0016021	NO-H
ppt_107437	A9P158tr=Putative uncharacterized protein Picea sitchensis (Sitka spruce) (Pinus sitchensis)		NO-H
ppt_69812	R9VXA4tr=Ascorbate oxidase Fragaria ananassa (Strawberry) (Fragaria chiloensis x Fragaria virginiana)	GO:0055114, GO:0005507, GO:0016491, GO:0005576, GO:0016021	NO-H
ppt_199487	A0A0K0M6Y7tr=CMT Pinus tabuliformis (Chinese pine) (Pinus leucosperma)	GO:0010216, GO:0010424, GO:0003677, GO:0003886, GO:0005634	NO-H
ppt_100846	B8LKC3tr=Putative uncharacterized protein Picea sitchensis (Sitka spruce) (Pinus sitchensis)	GO:0043531	NO-H
ppt_189953	---NA---		NO-H
ppt_192325	---NA---		NO-H
ppt_159091	A9NTM6sp=Xyloglucan endotransglucosylase/hydrolase Picea sitchensis (Sitka spruce) (Pinus sitchensis)	GO:0010411, GO:0042546, GO:0071555, GO:0004553, GO:0016762, GO:0005618, GO:0048046	NO-H
ppt_101522	A0A0C9RMI9tr=TSA: Wollemia nobilis Ref_Wollemi_Transcript_10747_2254 transcribed RNA sequence Wollemia nobilis		NO-H
ppt_58690	A0A0A0KRN5tr=Uncharacterized protein Cucumis sativus (Cucumber)	GO:0005886	NO-H
ppt_124232	A0A199VER5tr=IQ domain-containing protein IQM1 Ananas comosus (Pineapple) (Ananas ananas)	GO:0016020	NO-H
ppt_219465	A9NM48tr=Putative uncharacterized protein Picea sitchensis (Sitka spruce) (Pinus sitchensis)	GO:0006470, GO:0004722	NO-H
ppt_214848	A0A0C9RPW2tr=TSA: Wollemia nobilis Ref_Wollemi_Transcript_28327_3433 transcribed RNA sequence Wollemia nobilis	GO:0007131	NO-H
ppt_222084	B8LKR6tr=Putative uncharacterized protein Picea sitchensis (Sitka spruce) (Pinus sitchensis)	GO:0005975, GO:0007163, GO:0016477, GO:0051017, GO:0004553, GO:0051015, GO:0005737, GO:0015629	NO-H
ppt_42989	G9L7U1tr=Lipoxygenase 2 Taxus wallichiana var. chinensis (Chinese yew) (Taxus chinensis)	GO:0006633, GO:0051213	NO-H
ppt_186928	B8LMX8tr=Putative uncharacterized protein Picea sitchensis (Sitka spruce) (Pinus sitchensis)	GO:0007165, GO:0043531	NO-H
ppt_203081	F6GWP6sp=Non-specific serine/threonine protein kinase Vitis vinifera (Grape)	GO:0016020	NO-H
ppt_208096	---NA---		NO-H
ppt_179192	E9NZS6tr=Putative TIR-NBS-LRR protein Pinus monticola (Western white pine) (Strobus monticola)	GO:0007165, GO:0043531	NO-H
ppt_160327	---NA---		NO-H
ppt_36317	D5A9Z3tr=Putative uncharacterized protein Picea sitchensis (Sitka spruce) (Pinus sitchensis)		NO-H
ppt_144062	Q8L8J0tr=TIR/P-loop/LRR Pinus taeda (Loblolly pine)	GO:0007165	NO-H
ppt_191514	A0A061EMN3tr=Transducin/WD40 repeat-like superfamily protein, putative isoform 1 Theobroma cacao (Cacao) (Cocoa)	GO:0005618	NO-H
ppt_216000	A0A0C9RQA0tr=TSA: Wollemia nobilis Ref_Wollemi_Transcript_2612_849 transcribed RNA sequence Wollemia nobilis	GO:0016020, GO:0016021	NO-H
ppt_182422	---NA---		NO-H
ppt_253393	---NA---		NO-H
ppt_161104	D5AC09tr=Putative uncharacterized protein Picea sitchensis (Sitka spruce) (Pinus sitchensis)	GO:0006508, GO:0004190	NO-H
ppt_126756	A0A0B0N264tr=Cys-Gly metallodipeptidase DUG1 Gossypium arboreum (Tree cotton) (Gossypium nanking)		NO-H
ppt_144059	Q8L8J0tr=TIR/P-loop/LRR Pinus taeda (Loblolly pine)	GO:0007165	NO-H
ppt_137970	---NA---		NO-H
ppt_75603	C0PQE2tr=Putative uncharacterized protein Picea sitchensis (Sitka spruce) (Pinus sitchensis)	GO:0007165, GO:0043531	NO-H
ppt_253509	A9NZA1sp=Peroxidase Picea sitchensis (Sitka spruce) (Pinus sitchensis)	GO:0006979, GO:0042744, GO:0055114, GO:0098869, GO:0004601, GO:0020037, GO:0046872, GO:0005576	NO-H
ppt_83866	---NA---		NO-H
ppt_286116	---NA---		NO-H
ppt_93791	A9NMT6sp=Aldose 1-epimerase Picea sitchensis (Sitka spruce) (Pinus sitchensis)	GO:0019318, GO:0004034, GO:0030246	NO-H
ppt_839	Q8L8Z8sp=Monothiol glutaredoxin-S2 Arabidopsis thaliana (Mouse-ear cress)	GO:0000122, GO:0009863, GO:0009867, GO:0022900, GO:0045454, GO:0048448, GO:0048451, GO:0005515, GO:0009055, GO:0015035, GO:0046872, GO:0051537, GO:0005634, GO:0005737	NO-H
ppt_154503	B9H3B0tr=Glycosyl hydrolase family 17 family protein Populus trichocarpa (Western balsam poplar) (Populus balsamifera subsp. trichocarpa)	GO:0005975, GO:0004553, GO:0046658	NO-H
ppt_140128	A0A0C9SAD4tr=TSA: Wollemia nobilis Ref_Wollemi_Transcript_4087_1515 transcribed RNA sequence Wollemia nobilis	GO:0008270	NO-H
ppt_174739	A0A0K9QAL5sp=DNA helicase Spinacia oleracea (Spinach)	GO:0000727, GO:0006267, GO:0006268, GO:0009793, GO:0010082, GO:0042127, GO:1902975, GO:1905775, GO:0003688, GO:0003697, GO:0005524, GO:0043138, GO:0000347, GO:0005829, GO:0042555	NO-H
ppt_121485	F4I672tr=Polygalacturonase Arabidopsis thaliana (Mouse-ear cress)	GO:0016787	NO-H
ppt_167312	---NA---		NO-H
ppt_131206	A0A0K9Q304tr=Sodium/calcium exchanger family protein / calcium-binding EF hand family protein Zostera marina (Eelgrass)	GO:0006874, GO:0070588, GO:0005509, GO:0015369, GO:0016021	NO-H
ppt_229642	A0A078G504tr=BnaA09g02090D protein Brassica napus (Rape)	GO:0003676, GO:0008270	NO-H
ppt_37377	EnsemblPlants:GLYMA15G13840.1} Glycine max (Soybean) (Glycine hispida)	GO:0006468, GO:0016310, GO:0004672, GO:0005524, GO:0016301, GO:0016020, GO:0016021	NO-H
ppt_190258	W1NGB6tr=Uncharacterized protein Amborella trichopoda	GO:0016310, GO:0000166, GO:0004672, GO:0016020	NO-H
ppt_51248	---NA---		NO-H
ppt_170196	B9SP58tr=Putative uncharacterized protein Ricinus communis (Castor bean)	GO:0016020	NO-H
ppt_172372	B8LMX8tr=Putative uncharacterized protein Picea sitchensis (Sitka spruce) (Pinus sitchensis)	GO:0007165, GO:0043531	NO-H
ppt_218792	Q9ZSE0tr=PrMC3 Pinus radiata (Monterey pine) (Pinus insignis)	GO:0016787	NO-H
ppt_57632	---NA---		NO-H
ppt_116125	---NA---		NO-H
ppt_226924	Q8L8J0tr=TIR/P-loop/LRR Pinus taeda (Loblolly pine)	GO:0007165	NO-H
ppt_165309	X2D7C6sp=Ammonium transporter Pinus pinaster (Maritime pine)	GO:0072488, GO:0008519, GO:0016021	NO-H
ppt_94879	---NA---		NO-H
ppt_118830	---NA---		NO-H
ppt_37381	EnsemblPlants:GLYMA15G13840.1} Glycine max (Soybean) (Glycine hispida)	GO:0006468, GO:0016310, GO:0004672, GO:0005524, GO:0016301, GO:0016020, GO:0016021	NO-H
ppt_48560	B9SN70tr=DNA repair helicase rad5,16, putative Ricinus communis (Castor bean)	GO:0009294, GO:0036297, GO:0045003, GO:0003676, GO:0004386, GO:0005524, GO:0008270, GO:0016740	NO-H
ppt_102243	B3IYT7tr=Chloroplast unusual positioning 1A Adiantum capillus-veneris (Maidenhair fern)	GO:0009658, GO:0009707	NO-H
ppt_202484	---NA---		NO-H
ppt_101999	D5AA61tr=Putative uncharacterized protein Picea sitchensis (Sitka spruce) (Pinus sitchensis)		NO-H
ppt_51655	B8LQ56tr=Putative uncharacterized protein Picea sitchensis (Sitka spruce) (Pinus sitchensis)		NO-H
ppt_198739	A9NUB5tr=Putative uncharacterized protein Picea sitchensis (Sitka spruce) (Pinus sitchensis)		NO-H
ppt_240279	A6N837sp=Sucrose synthase Pinus taeda (Loblolly pine)	GO:0005985, GO:0016157	NO-H
ppt_89076	A9NVW4tr=Putative uncharacterized protein Picea sitchensis (Sitka spruce) (Pinus sitchensis)	GO:0016020, GO:0016021	NO-H
ppt_174738	A0A0K9QAL5sp=DNA helicase Spinacia oleracea (Spinach)	GO:0000727, GO:0006267, GO:0006268, GO:0009793, GO:0010082, GO:0042127, GO:1902975, GO:1905775, GO:0003688, GO:0003697, GO:0005524, GO:0043138, GO:0000347, GO:0005829, GO:0042555	NO-H
ppt_41819	A0A061GW71tr=CRINKLY4 related 3, putative Theobroma cacao (Cacao) (Cocoa)	GO:0006468, GO:0004672, GO:0005524, GO:0042803, GO:0016020, GO:0016021	NO-H
ppt_65762	A0A061FSS3sp=Purple acid phosphatase Theobroma cacao (Cacao) (Cocoa)	GO:0016311, GO:0003993, GO:0046872	NO-H
ppt_214845	A0A0C9RPW2tr=TSA: Wollemia nobilis Ref_Wollemi_Transcript_28327_3433 transcribed RNA sequence Wollemia nobilis	GO:0007131	NO-H
ppt_190253	W1NGB6tr=Uncharacterized protein Amborella trichopoda	GO:0016310, GO:0000166, GO:0004672, GO:0016020	NO-H
ppt_55663	A9RYS1tr=Predicted protein Physcomitrella patens subsp. patens (Moss)	GO:0006355, GO:0008150, GO:0016874, GO:0046872, GO:0005634	NO-H
ppt_108771	C0PQB7tr=Putative uncharacterized protein Picea sitchensis (Sitka spruce) (Pinus sitchensis)	GO:0043531	NO-H
ppt_203124	EnsemblPlants:GLYMA07G03700.1} Glycine max (Soybean) (Glycine hispida)		NO-H
ppt_161591	A9NMZ1sp=Histone H2A Picea sitchensis (Sitka spruce) (Pinus sitchensis)	GO:0006342, GO:0009266, GO:0042742, GO:0044030, GO:0003677, GO:0046982, GO:0000786, GO:0000790, GO:0005773	NO-H
ppt_234601	A0A0E0DZN6sp=Peroxidase Oryza meridionalis	GO:0008152, GO:0009987, GO:0050896, GO:0005488, GO:0009044, GO:0016491	NO-H
ppt_124228	A5BVG8sp=Serine/threonine-protein kinase Vitis vinifera (Grape)	GO:0009987, GO:0005488, GO:0016301	NO-H
ppt_648	---NA---		NO-H
ppt_102005	D5AA61tr=Putative uncharacterized protein Picea sitchensis (Sitka spruce) (Pinus sitchensis)		NO-H
ppt_53656	---NA---		NO-H
ppt_174737	N1QWX7sp=DNA helicase Aegilops tauschii (Tausch's goatgrass) (Aegilops squarrosa)	GO:0000727, GO:0006267, GO:0006268, GO:0009793, GO:0010082, GO:0042127, GO:1902975, GO:1905775, GO:0003688, GO:0003697, GO:0005524, GO:0043138, GO:0000347, GO:0005829, GO:0042555	NO-H
ppt_141892	---NA---		NO-H
ppt_65763	A0A061FSS3sp=Purple acid phosphatase Theobroma cacao (Cacao) (Cocoa)	GO:0016311, GO:0003993, GO:0046872	NO-H
ppt_159836	EnsemblPlants:EMT06479} Aegilops tauschii (Tausch's goatgrass) (Aegilops squarrosa)		NO-H
ppt_224325	A0A061DWU4tr=CDT1 A, putative Theobroma cacao (Cacao) (Cocoa)	GO:0000076, GO:0000278, GO:0006260, GO:0030174, GO:0071163, GO:0003677, GO:0070182, GO:0005634	NO-H
ppt_63084	---NA---		NO-H
ppt_65761	A0A061FSS3sp=Purple acid phosphatase Theobroma cacao (Cacao) (Cocoa)	GO:0016311, GO:0003993, GO:0046872	NO-H
ppt_62173	EnsemblPlants:EMT06479} Aegilops tauschii (Tausch's goatgrass) (Aegilops squarrosa)		NO-H
ppt_37383	EnsemblPlants:GLYMA15G13840.1} Glycine max (Soybean) (Glycine hispida)	GO:0006468, GO:0016310, GO:0004672, GO:0005524, GO:0016301, GO:0016020, GO:0016021	NO-H
ppt_70400	A0A0D6QUF4sp=Glycosyltransferase Araucaria cunninghamii (Hoop pine) (Moreton Bay pine)	GO:0016757	NO-H
ppt_62925	---NA---		NO-H
ppt_54788	B8LRB4tr=Putative uncharacterized protein Picea sitchensis (Sitka spruce) (Pinus sitchensis)	GO:0007165, GO:0043531	NO-H
ppt_37288	A0A0K0M721tr=HYL1 Pinus tabuliformis (Chinese pine) (Pinus leucosperma)	GO:0035196, GO:0003723, GO:0110165	NO-H
ppt_140118	A0A0C9SAD4tr=TSA: Wollemia nobilis Ref_Wollemi_Transcript_4087_1515 transcribed RNA sequence Wollemia nobilis	GO:0008270	NO-H
ppt_144048	Q8L8J0tr=TIR/P-loop/LRR Pinus taeda (Loblolly pine)	GO:0007165	NO-H
ppt_234152	A0A0B0Q060tr=Kanadaptin Gossypium arboreum (Tree cotton) (Gossypium nanking)		NO-H
ppt_220686	A4L7R7sp=Defensin-1 Pinus sylvestris (Scots pine)	GO:0050829, GO:0050832, GO:0005576	NO-H
ppt_208738	A0A0D2VWU1tr=Uncharacterized protein Gossypium raimondii (New World cotton)		NO-H
ppt_256429	P0CG89sp=Histone H4 Glycine max (Soybean) (Glycine hispida)	GO:0006334, GO:0009414, GO:0003677, GO:0046982, GO:0000786, GO:0005730, GO:0005774, GO:0005794, GO:0005829, GO:0005886, GO:0009506, GO:0009507, GO:0009579, GO:0042025	NO-H
ppt_74294	---NA---		NO-H
ppt_125119	B9SI26tr=Epidermis-specific secreted glycoprotein EP1, putative Ricinus communis (Castor bean)	GO:0048544, GO:0030246, GO:0016020, GO:0016021	NO-H
ppt_144768	---NA---		NO-H
ppt_215663	A0A072VCC9tr=F-box/FBD/LRR protein Medicago truncatula (Barrel medic) (Medicago tribuloides)	GO:0016874	NO-H
ppt_71432	F6HDT6tr=Putative uncharacterized protein Vitis vinifera (Grape)	GO:0009734, GO:0010087, GO:0010305	NO-H
ppt_126753	A0A0B0N264tr=Cys-Gly metallodipeptidase DUG1 Gossypium arboreum (Tree cotton) (Gossypium nanking)		NO-H
ppt_80463	A0A061G196tr=Histone-lysine N-methyltransferase ATXR6 Theobroma cacao (Cacao) (Cocoa)	GO:0006470, GO:0016570, GO:0018205, GO:0032259, GO:0045892, GO:0045944, GO:0004402, GO:0004721, GO:0008168, GO:0042393, GO:0046872, GO:0000123, GO:0000790	NO-H
ppt_224324	A0A061DWU4tr=CDT1 A, putative Theobroma cacao (Cacao) (Cocoa)	GO:0000076, GO:0000278, GO:0006260, GO:0030174, GO:0071163, GO:0003677, GO:0070182, GO:0005634	NO-H
ppt_257677	Q84KC6tr=NBS-LRR disease resistance protein homologue Hordeum vulgare (Barley)	GO:0006952, GO:0000166, GO:0005524, GO:0043531	NO-H
ppt_144498	Q1L6F3tr=CC-NBS-LRR resistance-like protein Pinus lambertiana (Sugar pine)	GO:0043531	NO-H
ppt_74587	A9NW11tr=Putative uncharacterized protein Picea sitchensis (Sitka spruce) (Pinus sitchensis)	GO:0043531	NO-H
ppt_214847	A0A0C9RPW2tr=TSA: Wollemia nobilis Ref_Wollemi_Transcript_28327_3433 transcribed RNA sequence Wollemia nobilis	GO:0007131	NO-H
ppt_219011	---NA---		NO-H
ppt_107600	---NA---		NO-H
ppt_209371	A0A1D1Y1L6tr=Glucan endo-1,3-beta-glucosidase 2 Anthurium amnicola	GO:0016787, GO:0005886, GO:0031224	NO-H
ppt_37304	---NA---		NO-H
ppt_175084	---NA---		NO-H
ppt_234600	A0A0E0DZN6sp=Peroxidase Oryza meridionalis	GO:0008152, GO:0009987, GO:0050896, GO:0005488, GO:0009044, GO:0016491	NO-H
ppt_189945	---NA---		NO-H
ppt_124223	B9GS69tr=F-box family protein Populus trichocarpa (Western balsam poplar) (Populus balsamifera subsp. trichocarpa)	GO:0009987, GO:0032501	NO-H
ppt_214846	A0A0C9RPW2tr=TSA: Wollemia nobilis Ref_Wollemi_Transcript_28327_3433 transcribed RNA sequence Wollemia nobilis	GO:0007131	NO-H
ppt_125285	A9NTA0tr=Putative uncharacterized protein Picea sitchensis (Sitka spruce) (Pinus sitchensis)	GO:0030001, GO:0046872	NO-H
ppt_136436	A0A061EAA7tr=Leucine-rich repeat protein kinase family protein Theobroma cacao (Cacao) (Cocoa)	GO:0006468, GO:0007178, GO:0004675, GO:0005524, GO:0005886, GO:0016021	NO-H
ppt_41820	W0TR71tr=Serine/threonine-protein kinase Acacia mangium (Back wattle) (Racosperma mangium)	GO:0006468, GO:0016310, GO:0004672, GO:0005524, GO:0016301, GO:0042803, GO:0016020, GO:0016021	NO-H
ppt_219000	---NA---		NO-H
ppt_232443	W1NUC9tr=Uncharacterized protein Amborella trichopoda	GO:0050794, GO:0050896	NO-H
ppt_176966	B8LN81tr=Putative uncharacterized protein Picea sitchensis (Sitka spruce) (Pinus sitchensis)	GO:0006355, GO:0003677, GO:0003700, GO:0005634	NO-H
ppt_37382	EnsemblPlants:GLYMA15G13840.1} Glycine max (Soybean) (Glycine hispida)	GO:0006468, GO:0016310, GO:0004672, GO:0005524, GO:0016301, GO:0016020, GO:0016021	NO-H
ppt_80465	A0A061G196tr=Histone-lysine N-methyltransferase ATXR6 Theobroma cacao (Cacao) (Cocoa)	GO:0006464, GO:0045892, GO:0045944, GO:0004402, GO:0042393, GO:0046872, GO:0000123, GO:0000790	NO-H
ppt_126759	A0A0B0N264tr=Cys-Gly metallodipeptidase DUG1 Gossypium arboreum (Tree cotton) (Gossypium nanking)		NO-H
ppt_214844	A0A0C9RPW2tr=TSA: Wollemia nobilis Ref_Wollemi_Transcript_28327_3433 transcribed RNA sequence Wollemia nobilis	GO:0007131	NO-H
ppt_144767	---NA---		NO-H
ppt_194989	---NA---		NO-H
ppt_256821	A0A061FLB7tr=Chromatin remodeling complex subunit isoform 1 Theobroma cacao (Cacao) (Cocoa)	GO:0003682, GO:0005524	NO-H
ppt_251852	A0A0B2SRU5tr=Cystathionine gamma-lyase Glycine soja (Wild soybean)	GO:0019346, GO:0016846, GO:0030170, GO:0005737	NO-H
ppt_91111	A0A0B0MJG4tr=Cation-transporting ATPase 4 Gossypium arboreum (Tree cotton) (Gossypium nanking)		NO-H
ppt_91298	B2DCE1tr=Decrease in DNA methylation 1b Brassica campestris (Field mustard)	GO:0031056, GO:0040029, GO:0044030, GO:0070828, GO:0071103, GO:0097549, GO:0003677, GO:0004386, GO:0005524, GO:0008094, GO:0005634	NO-H
ppt_214843	A0A0C9RPW2tr=TSA: Wollemia nobilis Ref_Wollemi_Transcript_28327_3433 transcribed RNA sequence Wollemia nobilis	GO:0007131	NO-H
ppt_114570	A0A0K8TUN5tr=Cytochrome P450 CYP750A10 Picea glauca (White spruce) (Pinus glauca)	GO:0055114, GO:0004497, GO:0005506, GO:0016705, GO:0020037, GO:0016021	NO-H
ppt_249192	D8SLL1sp=Alpha-amylase Selaginella moellendorffii (Spikemoss)	GO:0005975, GO:0009725, GO:0033993, GO:1901700, GO:0004556, GO:0005509, GO:0103025	NO-H
ppt_116976	A0A0C9RPR6tr=TSA: Wollemia nobilis Ref_Wollemi_Transcript_28554_1866 transcribed RNA sequence Wollemia nobilis	GO:0005975, GO:0004553, GO:0046658	NO-H
ppt_171760	A0A0D6QUK1tr=Uncharacterized protein Araucaria cunninghamii (Hoop pine) (Moreton Bay pine)	GO:0016020, GO:0016021	NO-H
ppt_156732	A9NMD4tr=Putative uncharacterized protein Picea sitchensis (Sitka spruce) (Pinus sitchensis)		NO-H
ppt_47976	---NA---		NO-H
ppt_42467	B8LN81tr=Putative uncharacterized protein Picea sitchensis (Sitka spruce) (Pinus sitchensis)	GO:0006355, GO:0003677, GO:0003700, GO:0005634	NO-H
ppt_82846	A0A0C9RZ14tr=TSA: Wollemia nobilis Ref_Wollemi_Transcript_1490_2691 transcribed RNA sequence Wollemia nobilis	GO:0006810	NO-H
ppt_222338	---NA---		NO-H
ppt_112482	---NA---		NO-H
ppt_70401	A0A0D6QUF4sp=Glycosyltransferase Araucaria cunninghamii (Hoop pine) (Moreton Bay pine)	GO:0016757	NO-H
ppt_204557	---NA---		NO-H
ppt_188341	M4SYV6tr=Indole-3-acetic acid amido synthetase Morus alba var. multicaulis	GO:0010279, GO:0005737	NO-H
ppt_94687	---NA---		NO-H
ppt_143495	A0A151RTN0tr=Putative spermidine synthase Cajanus cajan (Pigeon pea) (Cajanus indicus)	GO:0006596, GO:0009926, GO:0048759, GO:0010487, GO:0016768, GO:0005737	NO-H
ppt_52599	---NA---		NO-H
ppt_125008	---NA---		NO-H
ppt_212991	C0PQE2tr=Putative uncharacterized protein Picea sitchensis (Sitka spruce) (Pinus sitchensis)	GO:0007165, GO:0043531	NO-H
ppt_249191	D8SLL1sp=Alpha-amylase Selaginella moellendorffii (Spikemoss)	GO:0008152, GO:0004553, GO:0043169	NO-H
ppt_198736	A9NUB5tr=Putative uncharacterized protein Picea sitchensis (Sitka spruce) (Pinus sitchensis)		NO-H
ppt_248396	---NA---		NO-H
ppt_165546	B9GGS4tr=Uncharacterized protein Populus trichocarpa (Western balsam poplar) (Populus balsamifera subsp. trichocarpa)		NO-H
ppt_238041	---NA---		NO-H
ppt_69811	R9VXA4tr=Ascorbate oxidase Fragaria ananassa (Strawberry) (Fragaria chiloensis x Fragaria virginiana)	GO:0110165	NO-H
ppt_78192	A9NTQ5tr=Putative uncharacterized protein Picea sitchensis (Sitka spruce) (Pinus sitchensis)		NO-H
ppt_37375	EnsemblPlants:GLYMA15G13840.1} Glycine max (Soybean) (Glycine hispida)	GO:0006468, GO:0016310, GO:0004672, GO:0005524, GO:0016301, GO:0016020, GO:0016021	NO-H
ppt_147238	B9SFH8tr=Type I inositol polyphosphate 5-phosphatase, putative Ricinus communis (Castor bean)	GO:0046856, GO:0004439, GO:0034485, GO:0046030	NO-H
ppt_107438	---NA---		NO-H
ppt_164273	A0A0D6QZ33tr=Uncharacterized protein Araucaria cunninghamii (Hoop pine) (Moreton Bay pine)		NO-H
ppt_222083	B8LKR6tr=Putative uncharacterized protein Picea sitchensis (Sitka spruce) (Pinus sitchensis)	GO:0005975, GO:0007163, GO:0016477, GO:0051017, GO:0004553, GO:0051015, GO:0005737, GO:0015629	NO-H
ppt_245228	A0A061DUE3tr=Late cornified envelope protein 1E Theobroma cacao (Cacao) (Cocoa)	GO:0016020, GO:0016021	NO-H
ppt_53581	A9P1N3tr=Putative uncharacterized protein Picea sitchensis (Sitka spruce) (Pinus sitchensis)		NO-H
ppt_102245	B3IYT7tr=Chloroplast unusual positioning 1A Adiantum capillus-veneris (Maidenhair fern)	GO:0009658, GO:0009707	NO-H
ppt_204111	A0A0B0N7L2tr=Protein RRNAD1 Gossypium arboreum (Tree cotton) (Gossypium nanking)	GO:0032259, GO:0008168, GO:0016740, GO:0005575	NO-H
ppt_188338	A0A078I2J5tr=BnaC03g14570D protein Brassica napus (Rape)	GO:0010279, GO:0005737	NO-H
ppt_75106	C0PQE2tr=Putative uncharacterized protein Picea sitchensis (Sitka spruce) (Pinus sitchensis)	GO:0007165, GO:0043531	NO-H
ppt_179983	---NA---		NO-H
ppt_144241	A0A199VZP7sp=Pectinesterase Ananas comosus (Pineapple) (Ananas ananas)	GO:0052689	NO-H
ppt_126754	A0A0B0N264tr=Cys-Gly metallodipeptidase DUG1 Gossypium arboreum (Tree cotton) (Gossypium nanking)		NO-H
ppt_123497	B9SJK9sp=Bidirectional sugar transporter SWEET Ricinus communis (Castor bean)	GO:0034219, GO:0051119, GO:0005886, GO:0016021	NO-H
ppt_62372	A9NYK8tr=Putative uncharacterized protein Picea sitchensis (Sitka spruce) (Pinus sitchensis)	GO:0046983	NO-H
ppt_131410	R4HJ74tr=Clavata 1-like protein Pinus pinaster (Maritime pine)	GO:0006468, GO:0004672, GO:0005524, GO:0016021	NO-H
ppt_140445	A9NNL9tr=Putative uncharacterized protein Picea sitchensis (Sitka spruce) (Pinus sitchensis)		NO-H
ppt_132018	---NA---		NO-H
ppt_214840	A0A0C9RPW2tr=TSA: Wollemia nobilis Ref_Wollemi_Transcript_28327_3433 transcribed RNA sequence Wollemia nobilis	GO:0007131	NO-H
ppt_124224	B9GS69tr=F-box family protein Populus trichocarpa (Western balsam poplar) (Populus balsamifera subsp. trichocarpa)	GO:0006511, GO:0007275, GO:0022414, GO:0005622	NO-H
ppt_232660	---NA---		NO-H
ppt_136440	Q9M7A8tr=LRR receptor-like protein kinase Nicotiana tabacum (Common tobacco)	GO:0006468, GO:0004675, GO:0005886	NO-H
ppt_69395	W1PFN6sp=Cytosine-specific methyltransferase Amborella trichopoda	GO:0010216, GO:0010424, GO:0003677, GO:0003886, GO:0005634	NO-H
ppt_164284	---NA---		NO-H
ppt_96081	Q9M1P7sp=Probable boron transporter 2 Arabidopsis thaliana (Mouse-ear cress)	GO:0006820, GO:0016020	NO-H
ppt_126242	EnsemblPlants:GLYMA10G06710.1} Glycine max (Soybean) (Glycine hispida)	GO:0016836	NO-H
ppt_107772	EnsemblPlants:BRADI1G63480.1} Brachypodium distachyon (Purple false brome) (Trachynia distachya)	GO:0005509	NO-H
ppt_190695	A0A061FHA2tr=Di-glucose binding protein with Kinesin motor domain Theobroma cacao (Cacao) (Cocoa)	GO:0007018, GO:0000166, GO:0003777, GO:0008017, GO:0016887, GO:0005871, GO:0005874	NO-H
ppt_141628	---NA---		NO-H
ppt_175082	W1NXA0tr=Uncharacterized protein Amborella trichopoda		NO-H
ppt_205206	---NA---		NO-H
ppt_126758	A0A0B0N264tr=Cys-Gly metallodipeptidase DUG1 Gossypium arboreum (Tree cotton) (Gossypium nanking)		NO-H
ppt_159831	EnsemblPlants:EMT06479} Aegilops tauschii (Tausch's goatgrass) (Aegilops squarrosa)		NO-H
ppt_217220	---NA---		NO-H
ppt_126755	A0A0B0N264tr=Cys-Gly metallodipeptidase DUG1 Gossypium arboreum (Tree cotton) (Gossypium nanking)		NO-H
ppt_125010	---NA---		NO-H
ppt_120157	A0A0B0NPL0tr=Chromatin assembly factor 1 subunit A-B Gossypium arboreum (Tree cotton) (Gossypium nanking)	GO:0006325	NO-H
ppt_248227	A0A0C9S7Y0tr=TSA: Wollemia nobilis Ref_Wollemi_Transcript_7340_3070 transcribed RNA sequence Wollemia nobilis	GO:0005622, GO:0030684, GO:0110165	NO-H
ppt_37379	EnsemblPlants:GLYMA15G13840.1} Glycine max (Soybean) (Glycine hispida)	GO:0006468, GO:0016310, GO:0004672, GO:0005524, GO:0016301, GO:0016020, GO:0016021	NO-H
ppt_211004	---NA---		NO-H
ppt_225185	A0A0C9RKL4tr=TSA: Wollemia nobilis Ref_Wollemi_Transcript_13538_1102 transcribed RNA sequence Wollemia nobilis	GO:0055114, GO:0016491	NO-H
ppt_62923	Q6KAJ4sp=DNA replication licensing factor MCM5 Oryza sativa subsp. japonica (Rice)	GO:0000727, GO:0006267, GO:0006270, GO:0032508, GO:0003688, GO:0003697, GO:0003723, GO:0005524, GO:0043138, GO:0000347, GO:0005737, GO:0042555	NO-H
ppt_74586	A0A1D5Z2G8tr=Uncharacterized protein Triticum aestivum (Wheat)		NO-H
ppt_154137	EnsemblPlants:GLYMA09G33340.2} Glycine max (Soybean) (Glycine hispida)	GO:0007018, GO:0000166, GO:0003777, GO:0008017, GO:0016887, GO:0005871, GO:0005874	NO-H
ppt_126757	A0A0B0N264tr=Cys-Gly metallodipeptidase DUG1 Gossypium arboreum (Tree cotton) (Gossypium nanking)		NO-H
ppt_204112	A0A0B0N7L2tr=Protein RRNAD1 Gossypium arboreum (Tree cotton) (Gossypium nanking)	GO:0032259, GO:0008168, GO:0016740, GO:0005575	NO-H
ppt_127806	A0A176W714tr=Uncharacterized protein Marchantia polymorpha subsp. polymorpha	GO:0005975, GO:0004553, GO:0004563	NO-H
ppt_47196	A0A0D2K3A2tr=Putative DNA primase large subunit Monoraphidium neglectum	GO:0006269	NO-H
ppt_133713	Q9SGU2sp=Auxin-responsive protein SAUR71 Arabidopsis thaliana (Mouse-ear cress)	GO:0009733, GO:0050789, GO:0005737	NO-H
ppt_139657	A0A0K0M765tr=ZF1 Pinus tabuliformis (Chinese pine) (Pinus leucosperma)	GO:0008270, GO:0016021	NO-H
ppt_62928	Q6KAJ4sp=DNA replication licensing factor MCM5 Oryza sativa subsp. japonica (Rice)	GO:0000727, GO:0006267, GO:0006270, GO:0032508, GO:0003688, GO:0003697, GO:0003723, GO:0005524, GO:0043138, GO:0000347, GO:0005737, GO:0042555	NO-H
ppt_191919	A0A067K1Y1sp=Condensin complex subunit 1 Jatropha curcas (Barbados nut)	GO:0007076, GO:0010032, GO:0051304, GO:0003682, GO:0042393, GO:0000779, GO:0000799	NO-H
ppt_218386	F2DFR9tr=Predicted protein Hordeum vulgare var. distichum (Domesticated barley)	GO:0005975, GO:0004553, GO:0016020, GO:0016021	NO-H
ppt_125754	A0A0G7ZNS8tr=Cytochrome P450 CYP78A141v1 Picea glauca (White spruce) (Pinus glauca)	GO:0055114, GO:0004497, GO:0005506, GO:0016705, GO:0020037, GO:0016021	NO-H
ppt_248231	A0A0C9S7Y0tr=TSA: Wollemia nobilis Ref_Wollemi_Transcript_7340_3070 transcribed RNA sequence Wollemia nobilis	GO:0005622, GO:0030684, GO:0110165	NO-H
ppt_63087	---NA---		NO-H
ppt_43843	A0A078FY91tr=BnaC08g21750D protein Brassica napus (Rape)		NO-H
ppt_142564	B9S1W6tr=Receptor protein kinase, putative Ricinus communis (Castor bean)	GO:0016310, GO:0004672, GO:0016020	NO-H
ppt_234155	B9MW63tr=Forkhead-associated domain-containing family protein Populus trichocarpa (Western balsam poplar) (Populus balsamifera subsp. trichocarpa)		NO-H
ppt_267739	---NA---		NO-H
ppt_109926	---NA---		NO-H
ppt_135392	U5CZL8tr=Uncharacterized protein Amborella trichopoda	GO:0007018, GO:0000166, GO:0003774, GO:0003777, GO:0005524, GO:0008017, GO:0016887, GO:0005871, GO:0005874	NO-H
ppt_54463	A0A0C9S7T2tr=TSA: Wollemia nobilis Ref_Wollemi_Transcript_7699_723 transcribed RNA sequence Wollemia nobilis	GO:0005509	NO-H
ppt_45183	---NA---		NO-H
ppt_91299	B2DCE1tr=Decrease in DNA methylation 1b Brassica campestris (Field mustard)	GO:0031056, GO:0040029, GO:0044030, GO:0070828, GO:0071103, GO:0097549, GO:0003677, GO:0004386, GO:0005524, GO:0008094, GO:0005634	NO-H
ppt_91939	P41636sp=4-coumarate--CoA ligase Pinus taeda (Loblolly pine)	GO:0009698, GO:0005524, GO:0016207	NO-H
ppt_218129	W1NM58tr=Uncharacterized protein Amborella trichopoda		NO-H
ppt_214852	A0A0C9RPW2tr=TSA: Wollemia nobilis Ref_Wollemi_Transcript_28327_3433 transcribed RNA sequence Wollemia nobilis	GO:0007131	NO-H
ppt_214842	A0A0C9RPW2tr=TSA: Wollemia nobilis Ref_Wollemi_Transcript_28327_3433 transcribed RNA sequence Wollemia nobilis	GO:0007131	NO-H
ppt_55145	A0A075M5N5tr=NAC domain protein Pinus massoniana	GO:0006355, GO:0048584, GO:0080134, GO:0003677	NO-H
ppt_182373	---NA---		NO-H
ppt_136441	A0A061EAA7tr=Leucine-rich repeat protein kinase family protein Theobroma cacao (Cacao) (Cocoa)	GO:0006468, GO:0007178, GO:0004675, GO:0005524, GO:0005886, GO:0016021	NO-H
ppt_47200	A0A0D2K3A2tr=Putative DNA primase large subunit Monoraphidium neglectum	GO:0006269	NO-H
ppt_223138	H9E8V2sp=DNA polymerase Solanum lycopersicum (Tomato) (Lycopersicon esculentum)	GO:0006272, GO:0006273, GO:0034654, GO:1902975, GO:0003682, GO:0003688, GO:0003697, GO:0003887, GO:0003896, GO:0017076, GO:0019103, GO:0051536, GO:0005658	NO-H
ppt_132363	---NA---		NO-H
ppt_186873	G7ILU3tr=DNA polymerase III subunit gamma/tau Medicago truncatula (Barrel medic) (Medicago tribuloides)	GO:0006259, GO:0006260, GO:0003677, GO:0003824, GO:0032991, GO:0043229	NO-H
ppt_135906	---NA---		NO-H
ppt_127808	A0A176W714tr=Uncharacterized protein Marchantia polymorpha subsp. polymorpha	GO:0005975, GO:0004553, GO:0004563	NO-H
ppt_116319	D5AB91tr=Putative uncharacterized protein Picea sitchensis (Sitka spruce) (Pinus sitchensis)		NO-H
ppt_112497	---NA---		NO-H
ppt_234154	B9MW63tr=Forkhead-associated domain-containing family protein Populus trichocarpa (Western balsam poplar) (Populus balsamifera subsp. trichocarpa)		NO-H
ppt_237111	Q9SZ90sp=Endoglucanase 18 Arabidopsis thaliana (Mouse-ear cress)	GO:0030245, GO:0008810	NO-H
ppt_69106	Q8S3D5sp=Transcription factor bHLH69 Arabidopsis thaliana (Mouse-ear cress)	GO:0006355, GO:0048235, GO:0048767, GO:0001228, GO:0005488, GO:0005634	NO-H
ppt_155024	---NA---		NO-H
ppt_62917	Q6KAJ4sp=DNA replication licensing factor MCM5 Oryza sativa subsp. japonica (Rice)	GO:0000727, GO:0006267, GO:0006270, GO:0032508, GO:0003688, GO:0003697, GO:0003723, GO:0005524, GO:0043138, GO:0000347, GO:0005737, GO:0042555	NO-H
ppt_170550	B9SFR7tr=Mitogen-activated protein kinase kinase kinase, putative Ricinus communis (Castor bean)	GO:0023014, GO:0032147, GO:0035556, GO:0000166, GO:0004674	NO-H
ppt_122936	D5A8C1tr=Putative uncharacterized protein Picea sitchensis (Sitka spruce) (Pinus sitchensis)	GO:0005509, GO:0016020, GO:0016021	NO-H
ppt_115198	Q01861sp=Phenylalanine ammonia-lyase 1 Pisum sativum (Garden pea)	GO:0006559, GO:0009800, GO:0045548, GO:0005737	NO-H
ppt_62371	B8LMX6tr=Putative uncharacterized protein Picea sitchensis (Sitka spruce) (Pinus sitchensis)	GO:0046983	NO-H
ppt_47202	A0A0D2K3A2tr=Putative DNA primase large subunit Monoraphidium neglectum	GO:0006269	NO-H
ppt_102969	---NA---		NO-H
ppt_102007	Q84KC6tr=NBS-LRR disease resistance protein homologue Hordeum vulgare (Barley)	GO:0000166	NO-H
ppt_92168	A9NUR3tr=Putative uncharacterized protein Picea sitchensis (Sitka spruce) (Pinus sitchensis)		NO-H
ppt_234156	B9MW63tr=Forkhead-associated domain-containing family protein Populus trichocarpa (Western balsam poplar) (Populus balsamifera subsp. trichocarpa)		NO-H
ppt_155023	---NA---		NO-H
ppt_234597	Q9FJR1sp=Peroxidase 65 Arabidopsis thaliana (Mouse-ear cress)	GO:0009044	NO-H
ppt_222086	A0A0B2QLG7tr=Putative glucan 1,3-beta-glucosidase A Glycine soja (Wild soybean)	GO:0005975, GO:0007163, GO:0016477, GO:0051017, GO:0004553, GO:0051015, GO:0005737, GO:0015629	NO-H
ppt_175078	W1NXA0tr=Uncharacterized protein Amborella trichopoda		NO-H
ppt_129144	---NA---		NO-H
ppt_162196	---NA---		NO-H
ppt_248206	---NA---		NO-H
ppt_64498	Q6QLL5tr=WAK-like kinase Solanum lycopersicum (Tomato) (Lycopersicon esculentum)	GO:0016740	NO-H
ppt_230378	A0A0C9S878tr=TSA: Wollemia nobilis Ref_Wollemi_Transcript_12179_1769 transcribed RNA sequence Wollemia nobilis	GO:0016020	NO-H
ppt_210377	A9TQF1tr=Predicted protein Physcomitrella patens subsp. patens (Moss)		NO-H
ppt_210277	---NA---		NO-H
ppt_202312	E0CNU9sp=Protein DETOXIFICATION Vitis vinifera (Grape)	GO:0042908, GO:0055085, GO:0015297, GO:0042910, GO:0016021	NO-H
ppt_212703	D5A9Z7tr=Putative uncharacterized protein Picea sitchensis (Sitka spruce) (Pinus sitchensis)		NO-H
ppt_130531	A0A1D1ZA66tr=Putative transporter lpg1691 Anthurium amnicola	GO:0055085, GO:0022857, GO:0016021	NO-H
ppt_144261	A9S0W6tr=Predicted protein Physcomitrella patens subsp. patens (Moss)	GO:0042752	NO-H
ppt_148467	A9NK16tr=Putative uncharacterized protein Picea sitchensis (Sitka spruce) (Pinus sitchensis)	GO:0006355, GO:0003677, GO:0003700, GO:0005634	NO-H
ppt_206811	---NA---		NO-H
ppt_108037	A0A199W5H6tr=Replication protein A 70 kDa DNA-binding subunit B Ananas comosus (Pineapple) (Ananas ananas)	GO:0000724, GO:0006268, GO:0006289, GO:0007004, GO:0051321, GO:0003684, GO:0043047, GO:0046872, GO:0000784, GO:0005662	NO-H
ppt_253198	D5A9K7sp=Glycosyltransferase Picea sitchensis (Sitka spruce) (Pinus sitchensis)	GO:0016758	NO-H
ppt_144770	---NA---		NO-H
ppt_107770	EnsemblPlants:BRADI1G63480.1} Brachypodium distachyon (Purple false brome) (Trachynia distachya)	GO:0005509	NO-H
ppt_191062	A0A124SFB5tr=GNS1/SUR4 membrane protein Cynara cardunculus var. scolymus (Artichoke) (Cynara scolymus)	GO:0019368, GO:0016021	NO-H
ppt_125007	D8R653tr=Putative uncharacterized protein Selaginella moellendorffii (Spikemoss)		NO-H
ppt_285732	---NA---		NO-H
ppt_127802	A0A176W714tr=Uncharacterized protein Marchantia polymorpha subsp. polymorpha	GO:0005975, GO:0004553, GO:0004563	NO-H
ppt_92165	A9NUR3tr=Putative uncharacterized protein Picea sitchensis (Sitka spruce) (Pinus sitchensis)		NO-H
ppt_188336	Q9LSQ4sp=Indole-3-acetic acid-amido synthetase GH3.6 Arabidopsis thaliana (Mouse-ear cress)	GO:0009734, GO:0009826, GO:0010252, GO:0010279, GO:0005737	NO-H
ppt_90324	---NA---		NO-H
ppt_230197	G9L7U1tr=Lipoxygenase 2 Taxus wallichiana var. chinensis (Chinese yew) (Taxus chinensis)	GO:0044255, GO:0016491	NO-H
ppt_102242	B3IYT7tr=Chloroplast unusual positioning 1A Adiantum capillus-veneris (Maidenhair fern)	GO:0009658, GO:0009707	NO-H
ppt_284720	C0PPT6tr=Putative uncharacterized protein Picea sitchensis (Sitka spruce) (Pinus sitchensis)		NO-H
ppt_256093	U5DAL4tr=Uncharacterized protein Amborella trichopoda	GO:0009553, GO:0048316	NO-H
ppt_152845	A9NUB5tr=Putative uncharacterized protein Picea sitchensis (Sitka spruce) (Pinus sitchensis)		NO-H
ppt_48554	B9SN70tr=DNA repair helicase rad5,16, putative Ricinus communis (Castor bean)	GO:0000724, GO:0016818, GO:0043167, GO:0097159, GO:1901363	NO-H
ppt_62926	Q6KAJ4sp=DNA replication licensing factor MCM5 Oryza sativa subsp. japonica (Rice)	GO:0000727, GO:0006267, GO:0006270, GO:0032508, GO:0003688, GO:0003697, GO:0003723, GO:0005524, GO:0043138, GO:0000347, GO:0005737, GO:0042555	NO-H
ppt_148743	---NA---		NO-H
ppt_108036	A0A199W5H6tr=Replication protein A 70 kDa DNA-binding subunit B Ananas comosus (Pineapple) (Ananas ananas)	GO:0000724, GO:0006268, GO:0006289, GO:0007004, GO:0051321, GO:0003684, GO:0043047, GO:0046872, GO:0000784, GO:0005662	NO-H
ppt_62600	---NA---		NO-H
ppt_157231	---NA---		NO-H
ppt_232847	F4HW04sp=DNA polymerase epsilon catalytic subunit A Arabidopsis thaliana (Mouse-ear cress)	GO:0000278, GO:0006272, GO:0006287, GO:0006297, GO:0010086, GO:0045004, GO:0048579, GO:0051302, GO:0071897, GO:0090305, GO:0000166, GO:0003677, GO:0003887, GO:0005515, GO:0008270, GO:0008310, GO:0051539, GO:0008622, GO:0048046	NO-H
ppt_162696	E9NZS6tr=Putative TIR-NBS-LRR protein Pinus monticola (Western white pine) (Strobus monticola)	GO:0007165, GO:0043531	NO-H
ppt_231181	Q71H73sp=Histone H3.3 Vitis vinifera (Grape)	GO:0003677, GO:0046982, GO:0000786, GO:0030875	NO-H
ppt_192475	A0A072V432tr=GNS1/SUR4 membrane family protein Medicago truncatula (Barrel medic) (Medicago tribuloides)	GO:0019368, GO:0016021	NO-H
ppt_150162	A0A0K0M6Y7tr=CMT Pinus tabuliformis (Chinese pine) (Pinus leucosperma)	GO:0010216, GO:0010424, GO:0090116, GO:0003677, GO:0003682, GO:0003886, GO:0005634	NO-H
ppt_121590	A0A061FWT8tr=Leucine-rich repeat protein kinase family protein isoform 1 Theobroma cacao (Cacao) (Cocoa)	GO:0006468, GO:0030244, GO:0004674, GO:0005524, GO:0016021	NO-H
ppt_56813	---NA---		NO-H
ppt_231109	A5C8M0tr=Putative uncharacterized protein Vitis vinifera (Grape)	GO:0009409, GO:0010150, GO:0031047, GO:0031123, GO:0042742, GO:0042868, GO:0045892, GO:0050832, GO:0060968, GO:0070417, GO:0106167, GO:1900367, GO:0003700, GO:0003729, GO:0005516, GO:0043565, GO:0005634	NO-H
ppt_59036	U5DFT7tr=Uncharacterized protein Amborella trichopoda	GO:0016020	NO-H
ppt_248637	A0A061G8M8tr=LIM domain-containing protein A, putative isoform 1 Theobroma cacao (Cacao) (Cocoa)	GO:0006260, GO:0010212, GO:0033314, GO:0008270, GO:0005634	NO-H
ppt_121072	---NA---		NO-H
ppt_140444	A9NNL9tr=Putative uncharacterized protein Picea sitchensis (Sitka spruce) (Pinus sitchensis)		NO-H
ppt_118592	F6GUC5sp=Structure-specific endonuclease subunit SLX1 homolog Vitis vinifera (Grape)	GO:0000724, GO:0090305, GO:0008821, GO:0017108, GO:0033557	NO-H
ppt_60941	A0A0A7MAL2sp=Tubulin beta chain Pinus massoniana	GO:0007010, GO:0007017, GO:0003924, GO:0005200, GO:0005525, GO:0005737, GO:0005874	NO-H
ppt_129263	A0A0C9S7U9tr=TSA: Wollemia nobilis Ref_Wollemi_Transcript_12731_2036 transcribed RNA sequence Wollemia nobilis	GO:0006004, GO:0016757, GO:0005737, GO:0016020	NO-H
ppt_62761	---NA---		NO-H
ppt_222080	W9QW02tr=Glucan 1,3-beta-glucosidase 2 Morus notabilis	GO:0005975, GO:0007163, GO:0016477, GO:0051017, GO:0004553, GO:0051015, GO:0005737, GO:0015629	NO-H
ppt_210975	A0A0K9R3U1tr=Uncharacterized protein Spinacia oleracea (Spinach)		NO-H
ppt_62927	B8AEH3sp=DNA replication licensing factor MCM5 Oryza sativa subsp. indica (Rice)	GO:0000727, GO:0006267, GO:0006270, GO:0032508, GO:0003688, GO:0003697, GO:0005524, GO:0043138, GO:0000347, GO:0005737, GO:0042555	NO-H
ppt_62929	Q6KAJ4sp=DNA replication licensing factor MCM5 Oryza sativa subsp. japonica (Rice)	GO:0000727, GO:0006267, GO:0006270, GO:0032508, GO:0003688, GO:0003697, GO:0003723, GO:0005524, GO:0043138, GO:0000347, GO:0005737, GO:0042555	NO-H
ppt_260413	Q2R299tr=Retrotransposon protein, putative, unclassified Oryza sativa subsp. japonica (Rice)		NO-H
ppt_210068	---NA---		NO-H
ppt_210976	A0A0K9R3U1tr=Uncharacterized protein Spinacia oleracea (Spinach)		NO-H
ppt_129262	A0A0C9S7U9tr=TSA: Wollemia nobilis Ref_Wollemi_Transcript_12731_2036 transcribed RNA sequence Wollemia nobilis	GO:0006004, GO:0016757, GO:0005737, GO:0016020	NO-H
ppt_149661	A0A0D6R1H8sp=Protein DETOXIFICATION Araucaria cunninghamii (Hoop pine) (Moreton Bay pine)	GO:0042908, GO:0055085, GO:0015297, GO:0042910, GO:0016021	NO-H
ppt_188148	A0A023R6U3tr=NFYA4 Larix kaempferi	GO:0006355, GO:0003677, GO:0003700, GO:0016602	NO-H
ppt_62924	B8AEH3sp=DNA replication licensing factor MCM5 Oryza sativa subsp. indica (Rice)	GO:0000727, GO:0006267, GO:0006270, GO:0032508, GO:0003688, GO:0003697, GO:0005524, GO:0043138, GO:0000347, GO:0005737, GO:0042555	NO-H
ppt_145844	---NA---		NO-H
ppt_102001	D5AA61tr=Putative uncharacterized protein Picea sitchensis (Sitka spruce) (Pinus sitchensis)		NO-H
ppt_47201	A0A0D2K3A2tr=Putative DNA primase large subunit Monoraphidium neglectum	GO:0006269	NO-H
ppt_38977	R4HJ74tr=Clavata 1-like protein Pinus pinaster (Maritime pine)	GO:0006468, GO:0004672, GO:0005524, GO:0016021	NO-H
ppt_113276	---NA---		NO-H
ppt_188149	A0A023R6U3tr=NFYA4 Larix kaempferi	GO:0006355, GO:0003677, GO:0003700, GO:0016602	NO-H
ppt_54979	D5ACP0tr=Putative uncharacterized protein Picea sitchensis (Sitka spruce) (Pinus sitchensis)	GO:0016020	NO-H
ppt_141721	D7SKS2tr=Putative uncharacterized protein Vitis vinifera (Grape)	GO:0006810, GO:0003677, GO:0016020	NO-H
ppt_52760	Q5W964tr=PpPPR_98 protein Physcomitrella patens subsp. patens (Moss)	GO:0008270	NO-H
ppt_176967	B8LN81tr=Putative uncharacterized protein Picea sitchensis (Sitka spruce) (Pinus sitchensis)	GO:0006355, GO:0003677, GO:0003700, GO:0005634	NO-H
ppt_144555	A0A1D1XF41tr=Allergen Act d 3 Anthurium amnicola		NO-H
ppt_141724	D7SKS2tr=Putative uncharacterized protein Vitis vinifera (Grape)	GO:0006810, GO:0003677, GO:0016020	NO-H
ppt_285078	A0A103Y968tr=Helicase, C-terminal Cynara cardunculus var. scolymus (Artichoke) (Cynara scolymus)	GO:0004386, GO:0005524	NO-H
ppt_238132	A9NWU5tr=Putative uncharacterized protein Picea sitchensis (Sitka spruce) (Pinus sitchensis)	GO:0006470, GO:0004722	NO-H
ppt_143185	A0A0C9RIB6tr=TSA: Wollemia nobilis Ref_Wollemi_Transcript_18603_1606 transcribed RNA sequence Wollemia nobilis		NO-H
ppt_132017	---NA---		NO-H
ppt_141720	A0A078CSQ3tr=BnaC09g35460D protein Brassica napus (Rape)	GO:0008150, GO:0003674	NO-H
ppt_142916	B8LPX8tr=Putative uncharacterized protein Picea sitchensis (Sitka spruce) (Pinus sitchensis)	GO:1904668, GO:0010997, GO:0097027	NO-H
ppt_237945	---NA---		NO-H
ppt_193523	B8LKN4tr=Putative uncharacterized protein Picea sitchensis (Sitka spruce) (Pinus sitchensis)	GO:0003824	NO-H
ppt_204105	A0A0B0N7L2tr=Protein RRNAD1 Gossypium arboreum (Tree cotton) (Gossypium nanking)	GO:0032259, GO:0008168, GO:0016740, GO:0005575	NO-H
ppt_154127	A0A0K9PAW8tr=Chaperone protein dnaJ Zostera marina (Eelgrass)		NO-H
ppt_158951	EnsemblPlants:TRIUR3_34786-P1} Triticum urartu (Red wild einkorn) (Crithodium urartu)		NO-H
ppt_163174	A0A0G7ZNV2tr=Putative 4-coumarate-CoA ligase Picea glauca (White spruce) (Pinus glauca)	GO:0016207, GO:0016021	NO-H
ppt_224962	---NA---		NO-H
ppt_64706	---NA---		NO-H
ppt_225901	A9NWJ8sp=Alpha-galactosidase Picea sitchensis (Sitka spruce) (Pinus sitchensis)	GO:0008152, GO:0004557	NO-H
ppt_99970	---NA---		NO-H
ppt_100872	---NA---		NO-H
ppt_140056	B8LS41sp=Pectate lyase Picea sitchensis (Sitka spruce) (Pinus sitchensis)	GO:0045490, GO:0016829, GO:0030570, GO:0046872, GO:0016020, GO:0016021	NO-H
ppt_134012	---NA---		NO-H
ppt_83558	A0A0C9RMF9tr=TSA: Wollemia nobilis Ref_Wollemi_Transcript_10952_4028 transcribed RNA sequence Wollemia nobilis	GO:0006812, GO:0000166, GO:0046872, GO:0016020	NO-H
ppt_118742	A9NUR3tr=Putative uncharacterized protein Picea sitchensis (Sitka spruce) (Pinus sitchensis)		NO-H
ppt_144554	A0A1D1XF41tr=Allergen Act d 3 Anthurium amnicola		NO-H
ppt_54138	---NA---		NO-H
ppt_93442	M8AR85tr=ADP-ribosylation factor 1 Aegilops tauschii (Tausch's goatgrass) (Aegilops squarrosa)	GO:0006520, GO:0006886, GO:0016192, GO:0055114, GO:0005525, GO:0005737	NO-H
ppt_223139	H9E8V2sp=DNA polymerase Solanum lycopersicum (Tomato) (Lycopersicon esculentum)	GO:0006269, GO:0006272, GO:0006273, GO:0009965, GO:0071897, GO:1902975, GO:0003682, GO:0003688, GO:0003697, GO:0003887, GO:0003896, GO:0017076, GO:0019103, GO:0046872, GO:0051539, GO:0005658	NO-H
ppt_58657	O64963sp=Phenylalanine ammonia-lyase 1 Prunus avium (Cherry) (Cerasus avium)	GO:0006559, GO:0009800, GO:0016746, GO:0045548, GO:0005737	NO-H
ppt_99388	A0A061EDG0tr=Disease resistance protein Theobroma cacao (Cacao) (Cocoa)	GO:0016021	NO-H
ppt_83559	A0A0C9RMF9tr=TSA: Wollemia nobilis Ref_Wollemi_Transcript_10952_4028 transcribed RNA sequence Wollemia nobilis	GO:0006812, GO:0000166, GO:0046872, GO:0016020	NO-H
ppt_175080	W1NXA0tr=Uncharacterized protein Amborella trichopoda		NO-H
ppt_85213	B8LS43tr=Putative uncharacterized protein Picea sitchensis (Sitka spruce) (Pinus sitchensis)	GO:0043531	NO-H
ppt_220987	A9PBM1tr=PHD finger family protein Populus trichocarpa (Western balsam poplar) (Populus balsamifera subsp. trichocarpa)	GO:0016567, GO:0008270, GO:0046872, GO:0061630, GO:0005737	NO-H
ppt_239541	Q08632sp=Short-chain type dehydrogenase/reductase Picea abies (Norway spruce) (Picea excelsa)	GO:0055114, GO:0016491	NO-H
ppt_252323	---NA---		NO-H
ppt_122771	---NA---		NO-H
ppt_130532	A0A1D1ZA66tr=Putative transporter lpg1691 Anthurium amnicola	GO:0055085, GO:0022857, GO:0016021	NO-H
ppt_177539	Q9FHA6sp=Protein RALF-like 34 Arabidopsis thaliana (Mouse-ear cress)	GO:0007267, GO:0019722, GO:0005179, GO:0009506, GO:0048046	NO-H
ppt_199234	A0A072VPU0tr=Transporter-like protein, putative Medicago truncatula (Barrel medic) (Medicago tribuloides)		NO-H
ppt_148726	B8LQA8tr=Putative uncharacterized protein Picea sitchensis (Sitka spruce) (Pinus sitchensis)	GO:0008270	NO-H
ppt_129265	A0A0C9S7U9tr=TSA: Wollemia nobilis Ref_Wollemi_Transcript_12731_2036 transcribed RNA sequence Wollemia nobilis	GO:0006004, GO:0016757, GO:0005737, GO:0016021	NO-H
ppt_252177	B8LKC3tr=Putative uncharacterized protein Picea sitchensis (Sitka spruce) (Pinus sitchensis)	GO:0043531	NO-H
ppt_91300	A0A1D1YNZ4tr=ATP-dependent DNA helicase DDM1 Anthurium amnicola	GO:0031056, GO:0040029, GO:0044030, GO:0070828, GO:0071103, GO:0097549, GO:0003677, GO:0003723, GO:0004386, GO:0005524, GO:0008094, GO:0005634	NO-H
ppt_109455	---NA---		NO-H
ppt_41338	Q6I6Y6tr=Cell attachment protein in somatic embryogenesis Daucus carota (Wild carrot)		NO-H
ppt_52577	EnsemblPlants:GLYMA17G01690.1} Glycine max (Soybean) (Glycine hispida)	GO:0016020, GO:0016021	NO-H
ppt_38745	Q9FGJ3sp=Nuclear transcription factor Y subunit B-2 Arabidopsis thaliana (Mouse-ear cress)	GO:0006355, GO:0009908, GO:0040008, GO:0045893, GO:0048574, GO:0048579, GO:0051512, GO:0000976, GO:0003677, GO:0003700, GO:0003712, GO:0005515, GO:0043565, GO:0046982, GO:0005634, GO:0005737, GO:0005829, GO:0009536	NO-H
ppt_199236	A0A072VPU0tr=Transporter-like protein, putative Medicago truncatula (Barrel medic) (Medicago tribuloides)		NO-H
ppt_42461	B8LN81tr=Putative uncharacterized protein Picea sitchensis (Sitka spruce) (Pinus sitchensis)	GO:0006355, GO:0003677, GO:0003700, GO:0005634	NO-H
ppt_156131	---NA---		NO-H
ppt_144556	A0A1D1XF41tr=Allergen Act d 3 Anthurium amnicola		NO-H
ppt_55664	A9RYS1tr=Predicted protein Physcomitrella patens subsp. patens (Moss)	GO:0006355, GO:0008150, GO:0016874, GO:0046872, GO:0005634	NO-H
ppt_42663	M7ZTD3tr=60S ribosomal protein L28-1 Triticum urartu (Red wild einkorn) (Crithodium urartu)	GO:0016020	NO-H
ppt_165419	B9H1K4tr=Uncharacterized protein Populus trichocarpa (Western balsam poplar) (Populus balsamifera subsp. trichocarpa)		NO-H
ppt_223190	---NA---		NO-H
ppt_109826	A9NNL9tr=Putative uncharacterized protein Picea sitchensis (Sitka spruce) (Pinus sitchensis)		NO-H
ppt_195912	A0A0C9S7J2tr=TSA: Wollemia nobilis Ref_Wollemi_Transcript_13428_2518 transcribed RNA sequence Wollemia nobilis	GO:0005634, GO:0005737	NO-H
ppt_243038	A9RZ26tr=GLP2 GID1-like protein Physcomitrella patens subsp. patens (Moss)	GO:0016787	NO-H
ppt_254944	A0A0V0GUY2tr=Putative ovule protein Solanum chacoense (Chaco potato)		NO-H
ppt_155279	---NA---		NO-H
ppt_242271	W1PX44tr=Uncharacterized protein Amborella trichopoda	GO:0005975, GO:0004553, GO:0110165	NO-H
ppt_202282	A9P0W0tr=Putative uncharacterized protein Picea sitchensis (Sitka spruce) (Pinus sitchensis)	GO:0008270	NO-H
ppt_22740	A0A072TNY8tr=Transcription factor Medicago truncatula (Barrel medic) (Medicago tribuloides)	GO:0003677, GO:0046983	NO-H
ppt_91301	R4U984tr=DDM1-2 Populus tomentosa (Chinese white poplar)	GO:0097159, GO:1901363	NO-H
ppt_144763	A0A0K0M7B3tr=DRM2 Pinus tabuliformis (Chinese pine) (Pinus leucosperma)	GO:0006306, GO:0008168	NO-H
ppt_218791	Q9ZSE0tr=PrMC3 Pinus radiata (Monterey pine) (Pinus insignis)	GO:0016787	NO-H
ppt_161397	A0A0G7ZNS8tr=Cytochrome P450 CYP78A141v1 Picea glauca (White spruce) (Pinus glauca)	GO:0055114, GO:0004497, GO:0005506, GO:0016705, GO:0020037, GO:0016021	NO-H
ppt_253862	A0A0K9PCD2sp=Potassium transporter Zostera marina (Eelgrass)	GO:0006813, GO:0015079, GO:0016020	NO-H
ppt_52576	EnsemblPlants:GLYMA17G01690.1} Glycine max (Soybean) (Glycine hispida)	GO:0016020, GO:0016021	NO-H
ppt_232804	B8LR76tr=Putative uncharacterized protein Picea sitchensis (Sitka spruce) (Pinus sitchensis)		NO-H
ppt_147236	B9SFH8tr=Type I inositol polyphosphate 5-phosphatase, putative Ricinus communis (Castor bean)	GO:0046856, GO:0004439, GO:0034485, GO:0046030	NO-H
ppt_234599	A0A0E0DZN6sp=Peroxidase Oryza meridionalis	GO:0006979, GO:0042744, GO:0055114, GO:0098869, GO:0004601, GO:0016491, GO:0020037, GO:0046872, GO:0005576	NO-H
ppt_144260	A9S0W6tr=Predicted protein Physcomitrella patens subsp. patens (Moss)	GO:0042752	NO-H
ppt_176930	---NA---		NO-H
ppt_246341	A9LY13tr=GLP1 GID1-like protein Physcomitrella patens subsp. patens (Moss)	GO:0016787	NO-H
ppt_218794	Q9ZSE0tr=PrMC3 Pinus radiata (Monterey pine) (Pinus insignis)	GO:0016787	NO-H
ppt_148465	A9NK16tr=Putative uncharacterized protein Picea sitchensis (Sitka spruce) (Pinus sitchensis)	GO:0006355, GO:0003677, GO:0003700, GO:0005634	NO-H
ppt_80200	W0TR71tr=Serine/threonine-protein kinase Acacia mangium (Back wattle) (Racosperma mangium)	GO:0016310, GO:0016301, GO:0016020	NO-H
ppt_90329	---NA---		NO-H
ppt_649	---NA---		NO-H
ppt_90975	---NA---		NO-H
ppt_125959	A0A0K0M7B3tr=DRM2 Pinus tabuliformis (Chinese pine) (Pinus leucosperma)	GO:0006306, GO:0032259, GO:0008168, GO:0016740	NO-H
ppt_141727	EnsemblPlants:AES88704} Medicago truncatula (Barrel medic) (Medicago tribuloides)		NO-H
ppt_191868	---NA---		NO-H
ppt_202314	E0CNU9sp=Protein DETOXIFICATION Vitis vinifera (Grape)	GO:0042908, GO:0055085, GO:0015297, GO:0042910, GO:0016021	NO-H
ppt_55935	A9NNL9tr=Putative uncharacterized protein Picea sitchensis (Sitka spruce) (Pinus sitchensis)		NO-H
ppt_250728	A9P0A6sp=CASP-like protein 1U1 Picea sitchensis (Sitka spruce) (Pinus sitchensis)	GO:0016043, GO:0005488, GO:0005886, GO:0016021	NO-H
ppt_213213	Q7F830sp=Cyclin-A1-1 Oryza sativa subsp. japonica (Rice)	GO:0000079, GO:0044772, GO:0051301, GO:0016538, GO:0000307, GO:0005634, GO:0005737, GO:0042025	NO-H
ppt_107771	EnsemblPlants:BRADI1G63480.1} Brachypodium distachyon (Purple false brome) (Trachynia distachya)	GO:0005509	NO-H
ppt_92162	A9NUR3tr=Putative uncharacterized protein Picea sitchensis (Sitka spruce) (Pinus sitchensis)		NO-H
ppt_223136	H9E8V2sp=DNA polymerase Solanum lycopersicum (Tomato) (Lycopersicon esculentum)	GO:0006272, GO:0006273, GO:0071897, GO:1902975, GO:0003682, GO:0003688, GO:0003697, GO:0003887, GO:0003896, GO:0017076, GO:0019103, GO:0046872, GO:0051539, GO:0005658	NO-H
ppt_218798	---NA---		NO-H
ppt_181795	A0A0E0DZN9sp=Peroxidase Oryza meridionalis	GO:0006979, GO:0042744, GO:0055114, GO:0098869, GO:0004601, GO:0020037, GO:0046872	NO-H
ppt_230281	A0A068JG19tr=CHASE-domain containing histidine kinase 3 Physcomitrella patens subsp. patens (Moss)	GO:0006468, GO:0007165, GO:0004673, GO:0016020	NO-H
ppt_62542	---NA---		NO-H
ppt_213073	---NA---		NO-H
ppt_144244	M0RZN3sp=Pectinesterase Musa acuminata subsp. malaccensis (Wild banana) (Musa malaccensis)	GO:0042545, GO:0045490, GO:0030599, GO:0045330, GO:0005618, GO:0005737	NO-H
ppt_66476	A0A0E3N4M1tr=Cell division protein kinase Humulus lupulus (European hop)	GO:0006468, GO:0045944, GO:0004693, GO:0005524, GO:0008353, GO:0005737, GO:0070985	NO-H
ppt_213204	A9NW04tr=Putative uncharacterized protein Picea sitchensis (Sitka spruce) (Pinus sitchensis)	GO:0006629	NO-H
ppt_219601	B8LRB4tr=Putative uncharacterized protein Picea sitchensis (Sitka spruce) (Pinus sitchensis)	GO:0007165, GO:0043531	NO-H
ppt_97464	---NA---		NO-H
ppt_105912	W8VSN3tr=AP2 type transcription factor Selaginella moellendorffii (Spikemoss)	GO:0006355, GO:0003677, GO:0003700, GO:0005634	NO-H
ppt_92164	A9NUR3tr=Putative uncharacterized protein Picea sitchensis (Sitka spruce) (Pinus sitchensis)		NO-H
ppt_154144	EnsemblPlants:GLYMA01G02620.1} Glycine max (Soybean) (Glycine hispida)	GO:0007018, GO:0000166, GO:0003777, GO:0008017, GO:0016887, GO:0005871, GO:0005874	NO-H
ppt_230278	A0A068JG19tr=CHASE-domain containing histidine kinase 3 Physcomitrella patens subsp. patens (Moss)	GO:0006468, GO:0007165, GO:0009605, GO:0009628, GO:0033554, GO:0071310, GO:1901700, GO:2000026, GO:0004673, GO:0009884, GO:0019901, GO:0016020	NO-H
ppt_204108	A0A0B0N7L2tr=Protein RRNAD1 Gossypium arboreum (Tree cotton) (Gossypium nanking)	GO:0032259, GO:0008168, GO:0016740, GO:0005575	NO-H
ppt_220359	A0A0C9RGF8tr=TSA: Wollemia nobilis Ref_Wollemi_Transcript_28310_1253 transcribed RNA sequence Wollemia nobilis	GO:0055114, GO:0016491, GO:0016020	NO-H
ppt_86646	EnsemblPlants:GLYMA17G12240.1} Glycine max (Soybean) (Glycine hispida)		NO-H
ppt_168328	---NA---		NO-H
ppt_108088	---NA---		NO-H
ppt_230279	W9SZU8tr=Histidine kinase 2 Morus notabilis	GO:0007165, GO:0016310, GO:0016301, GO:0016020	NO-H
ppt_192674	A9NRE5tr=Putative uncharacterized protein Picea sitchensis (Sitka spruce) (Pinus sitchensis)		NO-H
ppt_56580	B8BMI1sp=DNA replication licensing factor MCM7 Oryza sativa subsp. indica (Rice)	GO:0000727, GO:0006267, GO:0006268, GO:0006270, GO:0006271, GO:0009555, GO:0010182, GO:0000166, GO:0003688, GO:0003697, GO:0005515, GO:0043167, GO:1990518, GO:0000347, GO:0005829, GO:0042555	NO-H
ppt_36318	D5ADF0tr=Putative uncharacterized protein Picea sitchensis (Sitka spruce) (Pinus sitchensis)	GO:0008270	NO-H
ppt_65978	---NA---		NO-H
ppt_140274	B8LNU8tr=Putative uncharacterized protein Picea sitchensis (Sitka spruce) (Pinus sitchensis)	GO:1900034	NO-H
ppt_101815	B9S327tr=Serine/threonine-protein kinase PBS1, putative Ricinus communis (Castor bean)	GO:0006468, GO:0007178, GO:0004675, GO:0005524, GO:0005886, GO:0016021	NO-H
ppt_144259	A9S0W6tr=Predicted protein Physcomitrella patens subsp. patens (Moss)	GO:0042752	NO-H
ppt_78929	A0A061G729tr=Calcium-binding EF-hand family protein Theobroma cacao (Cacao) (Cocoa)	GO:0019722, GO:0005509	NO-H
ppt_127807	A0A176W714tr=Uncharacterized protein Marchantia polymorpha subsp. polymorpha	GO:0005975, GO:0004553, GO:0004563	NO-H
ppt_48559	B9SN70tr=DNA repair helicase rad5,16, putative Ricinus communis (Castor bean)	GO:0009294, GO:0036297, GO:0045003, GO:0003676, GO:0004386, GO:0005524, GO:0008270, GO:0016740	NO-H
ppt_102006	D5AA61tr=Putative uncharacterized protein Picea sitchensis (Sitka spruce) (Pinus sitchensis)		NO-H
ppt_137263	B8LQ56tr=Putative uncharacterized protein Picea sitchensis (Sitka spruce) (Pinus sitchensis)		NO-H
ppt_42993	G9L7U1tr=Lipoxygenase 2 Taxus wallichiana var. chinensis (Chinese yew) (Taxus chinensis)	GO:0006633, GO:0051213	NO-H
ppt_144504	A9NKS2tr=Putative uncharacterized protein Picea sitchensis (Sitka spruce) (Pinus sitchensis)		NO-H
ppt_157898	A0A0C9RIA5tr=TSA: Wollemia nobilis Ref_Wollemi_Transcript_18666_1561 transcribed RNA sequence Wollemia nobilis		NO-H
ppt_146786	A6N837sp=Sucrose synthase Pinus taeda (Loblolly pine)	GO:0005985, GO:0016157	NO-H
ppt_57935	B8LQA8tr=Putative uncharacterized protein Picea sitchensis (Sitka spruce) (Pinus sitchensis)	GO:0008270	NO-H
ppt_66509	A0A0D6R6X2tr=Uncharacterized protein Araucaria cunninghamii (Hoop pine) (Moreton Bay pine)	GO:0045017, GO:0004144, GO:0016020, GO:0016021	NO-H
ppt_213215	Q7F830sp=Cyclin-A1-1 Oryza sativa subsp. japonica (Rice)	GO:0000079, GO:0044772, GO:0016538, GO:0000307, GO:0005634, GO:0005737, GO:0042025	NO-H
ppt_193530	M5WRA0tr=Uncharacterized protein Prunus persica (Peach) (Amygdalus persica)	GO:0009451, GO:0008270, GO:0043231	NO-H
ppt_177320	---NA---		NO-H
ppt_144257	A9S0W6tr=Predicted protein Physcomitrella patens subsp. patens (Moss)	GO:0042752	NO-H
ppt_131903	---NA---		NO-H
ppt_72518	B8LKN4tr=Putative uncharacterized protein Picea sitchensis (Sitka spruce) (Pinus sitchensis)	GO:0006470, GO:0004724, GO:0046872	NO-H
ppt_169999	W1NIW5tr=Uncharacterized protein Amborella trichopoda	GO:0016020, GO:0016021	NO-H
ppt_192673	A9NRE5tr=Putative uncharacterized protein Picea sitchensis (Sitka spruce) (Pinus sitchensis)		NO-H
ppt_105914	W8VSN3tr=AP2 type transcription factor Selaginella moellendorffii (Spikemoss)	GO:0006355, GO:0003677, GO:0003700, GO:0005634	NO-H
ppt_96616	O23629sp=Histone H2B.6 Arabidopsis thaliana (Mouse-ear cress)	GO:0006334, GO:0003677, GO:0046982, GO:0000786, GO:0005730, GO:0009506, GO:0009534, GO:0009570	NO-H
ppt_214036	---NA---		NO-H
ppt_191810	---NA---		NO-H
ppt_144252	A9S0W6tr=Predicted protein Physcomitrella patens subsp. patens (Moss)	GO:0042752	NO-H
ppt_80201	W0TR71tr=Serine/threonine-protein kinase Acacia mangium (Back wattle) (Racosperma mangium)	GO:0016310, GO:0016301, GO:0016020	NO-H
ppt_222308	A0A176VN25tr=Uncharacterized protein Marchantia polymorpha subsp. polymorpha		NO-H
ppt_106724	---NA---		NO-H
ppt_144253	A9S0W6tr=Predicted protein Physcomitrella patens subsp. patens (Moss)	GO:0042752	NO-H
ppt_191922	A0A067K1Y1sp=Condensin complex subunit 1 Jatropha curcas (Barbados nut)	GO:0007076, GO:0010032, GO:0051304, GO:0003682, GO:0042393, GO:0000779, GO:0000799	NO-H
ppt_218796	Q9ZSE0tr=PrMC3 Pinus radiata (Monterey pine) (Pinus insignis)	GO:0016787	NO-H
ppt_218381	A9NQE9tr=Putative uncharacterized protein Picea sitchensis (Sitka spruce) (Pinus sitchensis)	GO:0005975, GO:0004553, GO:0016020, GO:0016021	NO-H
ppt_36570	A0A0C9S7L9tr=TSA: Wollemia nobilis Ref_Wollemi_Transcript_8205_4327 transcribed RNA sequence Wollemia nobilis	GO:0006355	NO-H
ppt_105915	W8VSN3tr=AP2 type transcription factor Selaginella moellendorffii (Spikemoss)	GO:0006355, GO:0003677, GO:0003700, GO:0005634	NO-H
ppt_66508	A0A0D6R6X2tr=Uncharacterized protein Araucaria cunninghamii (Hoop pine) (Moreton Bay pine)	GO:0045017, GO:0004144, GO:0016020, GO:0016021	NO-H
ppt_42983	G9L7U1tr=Lipoxygenase 2 Taxus wallichiana var. chinensis (Chinese yew) (Taxus chinensis)	GO:0006633, GO:0051213	NO-H
ppt_89672	Q9SS01sp=Benzoate--CoA ligase, peroxisomal Arabidopsis thaliana (Mouse-ear cress)	GO:0006629, GO:0006810, GO:0019761, GO:0018858, GO:0022857, GO:0005777, GO:0016020	NO-H
ppt_139659	A0A0K0M765tr=ZF1 Pinus tabuliformis (Chinese pine) (Pinus leucosperma)	GO:0016567, GO:0004842, GO:0008270, GO:0016021	NO-H
ppt_64497	A0A0V0IR21tr=Putative wall-associated receptor kinase-like 14-like Solanum chacoense (Chaco potato)	GO:0006468, GO:0007166, GO:0004674, GO:0005524, GO:0005886, GO:0016021	NO-H
ppt_62629	A9NYJ8tr=Putative uncharacterized protein Picea sitchensis (Sitka spruce) (Pinus sitchensis)		NO-H
ppt_96082	Q9M1P7sp=Probable boron transporter 2 Arabidopsis thaliana (Mouse-ear cress)	GO:0006820, GO:0016020	NO-H
ppt_222078	B8LKR6tr=Putative uncharacterized protein Picea sitchensis (Sitka spruce) (Pinus sitchensis)	GO:0009987, GO:0016787	NO-H
ppt_192665	A9NRE5tr=Putative uncharacterized protein Picea sitchensis (Sitka spruce) (Pinus sitchensis)		NO-H
ppt_144263	A9S0W6tr=Predicted protein Physcomitrella patens subsp. patens (Moss)	GO:0042752	NO-H
ppt_190163	---NA---		NO-H
ppt_247334	A9NSN8tr=Putative uncharacterized protein Picea sitchensis (Sitka spruce) (Pinus sitchensis)	GO:0006396, GO:0090502, GO:0004525	NO-H
ppt_239252	A0A0V0IWJ3tr=Putative flocculation protein FLO11-like Solanum chacoense (Chaco potato)	GO:0003729, GO:0051082	NO-H
ppt_250733	A9P0A6sp=CASP-like protein 1U1 Picea sitchensis (Sitka spruce) (Pinus sitchensis)	GO:0016043, GO:0005886, GO:0016021	NO-H
ppt_189668	A9P2E7tr=Putative uncharacterized protein Picea sitchensis (Sitka spruce) (Pinus sitchensis)		NO-H
ppt_107091	A0A0K9NXQ7tr=Polygalacturonase, family GH28 Zostera marina (Eelgrass)	GO:0005975, GO:0008152, GO:0071555, GO:0004650, GO:0016787, GO:0016798, GO:0016829, GO:0005576	NO-H
ppt_148462	A9NK16tr=Putative uncharacterized protein Picea sitchensis (Sitka spruce) (Pinus sitchensis)	GO:0006355, GO:0003677, GO:0003700, GO:0005634	NO-H
ppt_66708	---NA---		NO-H
ppt_199058	E9NZS6tr=Putative TIR-NBS-LRR protein Pinus monticola (Western white pine) (Strobus monticola)	GO:0007165, GO:0043531	NO-H
ppt_163015	B8LMX8tr=Putative uncharacterized protein Picea sitchensis (Sitka spruce) (Pinus sitchensis)	GO:0007165, GO:0043531	NO-H
ppt_233744	K4BEK1sp=Serine/threonine-protein kinase Solanum lycopersicum (Tomato) (Lycopersicon esculentum)	GO:0009987, GO:0016301	NO-H
ppt_234595	Q9FJR1sp=Peroxidase 65 Arabidopsis thaliana (Mouse-ear cress)	GO:0009044	NO-H
ppt_190164	---NA---		NO-H
ppt_36571	A0A0C9S7L9tr=TSA: Wollemia nobilis Ref_Wollemi_Transcript_8205_4327 transcribed RNA sequence Wollemia nobilis	GO:0006355	NO-H
ppt_140278	Q4AC14tr=117M18_4 Brassica campestris (Field mustard)	GO:1900034	NO-H
ppt_62918	B8AEH3sp=DNA replication licensing factor MCM5 Oryza sativa subsp. indica (Rice)	GO:0000727, GO:0006267, GO:0006270, GO:0032508, GO:0003688, GO:0003697, GO:0005524, GO:0043138, GO:0000347, GO:0005737, GO:0042555	NO-H
ppt_175081	A0A199UWT9tr=Uncharacterized protein Ananas comosus (Pineapple) (Ananas ananas)		NO-H
ppt_186865	G7ILU3tr=DNA polymerase III subunit gamma/tau Medicago truncatula (Barrel medic) (Medicago tribuloides)	GO:0006259, GO:0006260, GO:0003677, GO:0003824, GO:0032991, GO:0043229	NO-H
ppt_110874	Q53PH7tr=Retrotransposon protein, putative, unclassified Oryza sativa subsp. japonica (Rice)		NO-H
ppt_252285	EnsemblPlants:GLYMA07G34400.1} Glycine max (Soybean) (Glycine hispida)	GO:0006004, GO:0016757, GO:0016021	NO-H
ppt_114490	A0A124SFB5tr=GNS1/SUR4 membrane protein Cynara cardunculus var. scolymus (Artichoke) (Cynara scolymus)	GO:0019368, GO:0016021	NO-H
ppt_230871	A0A151R7D4tr=Transcription factor bHLH49 Cajanus cajan (Pigeon pea) (Cajanus indicus)	GO:0043231	NO-H
ppt_51654	B8LQ56tr=Putative uncharacterized protein Picea sitchensis (Sitka spruce) (Pinus sitchensis)		NO-H
ppt_192668	A9NRE5tr=Putative uncharacterized protein Picea sitchensis (Sitka spruce) (Pinus sitchensis)		NO-H
ppt_116893	---NA---		NO-H
ppt_144761	A0A0K0M7B3tr=DRM2 Pinus tabuliformis (Chinese pine) (Pinus leucosperma)	GO:0006306, GO:0008168	NO-H
ppt_231756	A0A0D6R1H8sp=Protein DETOXIFICATION Araucaria cunninghamii (Hoop pine) (Moreton Bay pine)	GO:0042908, GO:0055085, GO:0015297, GO:0042910, GO:0016021	NO-H
ppt_105911	Q6X5Y6sp=Ethylene-responsive transcription factor WRI1 Arabidopsis thaliana (Mouse-ear cress)	GO:0006110, GO:0006355, GO:0009744, GO:0009873, GO:0019432, GO:1901959, GO:0003677, GO:0003700, GO:0019900, GO:0005634	NO-H
ppt_102244	B3IYT7tr=Chloroplast unusual positioning 1A Adiantum capillus-veneris (Maidenhair fern)	GO:0009658, GO:0009707	NO-H
ppt_171810	E5GB99sp=E3 ubiquitin-protein ligase Cucumis melo subsp. melo	GO:0006511, GO:0007275, GO:0016567, GO:2000785, GO:0005515, GO:0008270, GO:0016874, GO:0061630, GO:0005634, GO:0005737, GO:0042025	NO-H
ppt_194847	U5D1J4tr=Uncharacterized protein Amborella trichopoda	GO:0006468, GO:0009755, GO:0004674, GO:0005524, GO:0033612, GO:0005886, GO:0016021	NO-H
ppt_175074	W1NXA0tr=Uncharacterized protein Amborella trichopoda		NO-H
ppt_230280	W9SZU8tr=Histidine kinase 2 Morus notabilis	GO:0007165, GO:0016310, GO:0016301, GO:0016020	NO-H
ppt_192539	---NA---		NO-H
ppt_225167	---NA---		NO-H
ppt_40209	---NA---		NO-H
ppt_131409	R4HII9tr=Clavata 1-like protein Pinus pinea (Italian stone pine)	GO:0006468, GO:0004672, GO:0005524, GO:0016021	NO-H
ppt_82963	A0A0U9HRM8tr=Protein Mei2 Klebsormidium flaccidum (Filamentous green alga) (Ulothrix flaccida)	GO:0003676, GO:0003723, GO:1990904	NO-H
ppt_213219	Q7F830sp=Cyclin-A1-1 Oryza sativa subsp. japonica (Rice)	GO:0000079, GO:0044772, GO:0051301, GO:0016538, GO:0000307, GO:0005634, GO:0005737, GO:0042025	NO-H
ppt_101834	Q5W7C6sp=Kinesin-like protein KIN-5A Oryza sativa subsp. japonica (Rice)	GO:0007018, GO:0000166, GO:0008017, GO:0008574, GO:0005871, GO:0005874, GO:0005886	NO-H
ppt_194850	U5D1J4tr=Uncharacterized protein Amborella trichopoda	GO:0006468, GO:0009755, GO:0004674, GO:0005524, GO:0033612, GO:0005886, GO:0016021	NO-H
ppt_99387	A0A061EDG0tr=Disease resistance protein Theobroma cacao (Cacao) (Cocoa)	GO:0016021	NO-H
ppt_172846	---NA---		NO-H
ppt_210278	---NA---		NO-H
ppt_79094	B8LKN4tr=Putative uncharacterized protein Picea sitchensis (Sitka spruce) (Pinus sitchensis)	GO:0006470, GO:0004722	NO-H
ppt_215629	A0A1D1XKG7tr=BTB/POZ domain-containing protein At3g22104 Anthurium amnicola		NO-H
ppt_204109	A0A0B0N7L2tr=Protein RRNAD1 Gossypium arboreum (Tree cotton) (Gossypium nanking)	GO:0032259, GO:0008168, GO:0016740, GO:0005575	NO-H
ppt_257815	U5GWZ9tr=DWARF IN LIGHT 1 family protein Populus trichocarpa (Western balsam poplar) (Populus balsamifera subsp. trichocarpa)	GO:0010279, GO:0005737	NO-H
ppt_83560	A0A0C9RMF9tr=TSA: Wollemia nobilis Ref_Wollemi_Transcript_10952_4028 transcribed RNA sequence Wollemia nobilis	GO:0006812, GO:0000166, GO:0046872, GO:0016020	NO-H
ppt_125078	K7RT64tr=Pseudo response regulator 1 Pinus pinaster (Maritime pine)	GO:0000160, GO:0005634	NO-H
ppt_105913	A0A061G9U9tr=AP2 domain-containing transcription factor, putative Theobroma cacao (Cacao) (Cocoa)	GO:0006355, GO:0003677, GO:0003700, GO:0005634	NO-H
ppt_92170	A9NUR3tr=Putative uncharacterized protein Picea sitchensis (Sitka spruce) (Pinus sitchensis)		NO-H
ppt_188151	A0A023R6U3tr=NFYA4 Larix kaempferi	GO:0006355, GO:0003677, GO:0003700, GO:0016602	NO-H
ppt_175077	A0A199UWT9tr=Uncharacterized protein Ananas comosus (Pineapple) (Ananas ananas)		NO-H
ppt_184798	G7JW75tr=Chalcone-flavanone isomerase family protein, putative Medicago truncatula (Barrel medic) (Medicago tribuloides)	GO:0016853	NO-H
ppt_235651	W9RHV4tr=Origin recognition complex subunit 1 Morus notabilis	GO:0006270, GO:0033314, GO:0000166, GO:0003688, GO:0043167, GO:0000784, GO:0005664, GO:0016020	NO-H
ppt_210281	---NA---		NO-H
ppt_191920	A0A067K1Y1sp=Condensin complex subunit 1 Jatropha curcas (Barbados nut)	GO:0007076, GO:0010032, GO:0051304, GO:0003682, GO:0042393, GO:0000779, GO:0000799	NO-H
ppt_83209	B8LMX8tr=Putative uncharacterized protein Picea sitchensis (Sitka spruce) (Pinus sitchensis)	GO:0007165, GO:0043531	NO-H
ppt_218923	B8LQ56tr=Putative uncharacterized protein Picea sitchensis (Sitka spruce) (Pinus sitchensis)		NO-H
ppt_100235	A0A0G7ZNU4tr=Putative flavanone 3-dioxygenase Picea glauca (White spruce) (Pinus glauca)	GO:0055114, GO:0045486, GO:0046872	NO-H
ppt_202691	A0A0G7ZNU6sp=3-hydroxy-3-methylglutaryl coenzyme A reductase Picea glauca (White spruce) (Pinus glauca)	GO:0008299, GO:0015936, GO:0055114, GO:0004420, GO:0005783, GO:0005789, GO:0016021	NO-H
ppt_177807	A0A061DK95tr=MAP kinase substrate 1, putative Theobroma cacao (Cacao) (Cocoa)	GO:0009987	NO-H
ppt_52575	EnsemblPlants:GLYMA17G01690.1} Glycine max (Soybean) (Glycine hispida)	GO:0016020, GO:0016021	NO-H
ppt_125218	Q4W2V5sp=Peroxidase Picea abies (Norway spruce) (Picea excelsa)	GO:0006979, GO:0042744, GO:0055114, GO:0098869, GO:0004601, GO:0020037, GO:0046872, GO:0005576	NO-H
ppt_62919	B8AEH3sp=DNA replication licensing factor MCM5 Oryza sativa subsp. indica (Rice)	GO:0000727, GO:0006267, GO:0006268, GO:0006270, GO:0003688, GO:0003697, GO:0005515, GO:0005524, GO:0043138, GO:0000347, GO:0005737, GO:0042555	NO-H
ppt_188150	A0A023R6U3tr=NFYA4 Larix kaempferi	GO:0006355, GO:0003677, GO:0003700, GO:0016602	NO-H
ppt_175079	W1NXA0tr=Uncharacterized protein Amborella trichopoda		NO-H
ppt_113360	O48890sp=DNA-directed RNA polymerase II subunit 4 Arabidopsis thaliana (Mouse-ear cress)	GO:0000288, GO:0006367, GO:0010426, GO:0016246, GO:0031990, GO:0034402, GO:0045948, GO:0000166, GO:0003899, GO:0031369, GO:0000418, GO:0000419, GO:0000932, GO:0005665	NO-H
ppt_89436	A9NKA1tr=Putative uncharacterized protein Picea sitchensis (Sitka spruce) (Pinus sitchensis)	GO:0016020, GO:0016021	NO-H
ppt_1971	Q9FHB2sp=Putative B3 domain-containing protein At5g58280 Arabidopsis thaliana (Mouse-ear cress)	GO:0090502, GO:0003676, GO:0003677, GO:0004523, GO:0005634	NO-H
ppt_189952	---NA---		NO-H
ppt_234598	A0A0E0DZN9sp=Peroxidase Oryza meridionalis	GO:0008152, GO:0009987, GO:0050896, GO:0005488, GO:0016491	NO-H
ppt_269797	EnsemblPlants:GLYMA18G52510.1} Glycine max (Soybean) (Glycine hispida)	GO:0000723, GO:0006312, GO:0022607, GO:0045003, GO:0003677, GO:0016787, GO:0140097, GO:0005634, GO:0033061	NO-H
ppt_256091	A9TR88tr=Predicted protein Physcomitrella patens subsp. patens (Moss)	GO:0006468, GO:0009553, GO:0022900, GO:0048316, GO:0004672, GO:0005524, GO:0009055, GO:0030246, GO:0016020, GO:0016021	NO-H
ppt_64164	---NA---		NO-H
ppt_50195	W9SK34tr=E3 ubiquitin-protein ligase Morus notabilis	GO:0016567, GO:0004842	NO-H
ppt_175075	A0A199UWT9tr=Uncharacterized protein Ananas comosus (Pineapple) (Ananas ananas)		NO-H
ppt_222309	A0A176VN25tr=Uncharacterized protein Marchantia polymorpha subsp. polymorpha		NO-H
ppt_144262	A9S0W6tr=Predicted protein Physcomitrella patens subsp. patens (Moss)	GO:0042752	NO-H
ppt_236282	Q9SAD4sp=Ethylene-responsive transcription factor ESR1 Arabidopsis thaliana (Mouse-ear cress)	GO:0009735, GO:0009755, GO:0009880, GO:0043170, GO:0044238, GO:0048825, GO:0090708, GO:0003700, GO:0005515, GO:0016779, GO:0016787, GO:0097159, GO:1901363, GO:0005634, GO:0005829	NO-H
ppt_231753	A0A0D6R1H8sp=Protein DETOXIFICATION Araucaria cunninghamii (Hoop pine) (Moreton Bay pine)	GO:0042908, GO:0055085, GO:0015297, GO:0042910, GO:0016021	NO-H
ppt_101836	Q5W7C6sp=Kinesin-like protein KIN-5A Oryza sativa subsp. japonica (Rice)	GO:0007018, GO:0000166, GO:0008017, GO:0008574, GO:0005871, GO:0005874, GO:0005886	NO-H
ppt_250319	A0A0D6QV89sp=Glycosyltransferase Araucaria cunninghamii (Hoop pine) (Moreton Bay pine)	GO:0016758	NO-H
ppt_122938	A0A078H3L9tr=BnaC03g63910D protein Brassica napus (Rape)	GO:0010091, GO:0005509, GO:0016020, GO:0016021	NO-H
ppt_193287	EnsemblPlants:GLYMA13G27170.2} Glycine max (Soybean) (Glycine hispida)	GO:0032508, GO:0003678, GO:0004386, GO:0005524, GO:0016787	NO-H
ppt_154128	A0A0K9PAW8tr=Chaperone protein dnaJ Zostera marina (Eelgrass)		NO-H
ppt_62808	A0A0A0KPA9sp=Small nuclear ribonucleoprotein-associated protein Cucumis sativus (Cucumber)	GO:0000398, GO:0003723, GO:0005682, GO:0005685, GO:0005686, GO:0005687, GO:0005737, GO:0046540, GO:0071004, GO:0071013	NO-H
ppt_170000	W1NIW5tr=Uncharacterized protein Amborella trichopoda	GO:0016020, GO:0016021	NO-H
ppt_154136	EnsemblPlants:GLYMA01G02620.1} Glycine max (Soybean) (Glycine hispida)	GO:0007018, GO:0000166, GO:0003777, GO:0008017, GO:0016887, GO:0005871, GO:0005874	NO-H
ppt_168326	---NA---		NO-H
ppt_188146	A0A023R6U3tr=NFYA4 Larix kaempferi	GO:0006355, GO:0003677, GO:0003700, GO:0016602	NO-H
ppt_89142	A0A151RHI4tr=Putative disease resistance RPP13-like protein 1 Cajanus cajan (Pigeon pea) (Cajanus indicus)	GO:0043531	NO-H
ppt_238220	---NA---		NO-H
ppt_247328	A0A0C9RMJ3tr=TSA: Wollemia nobilis Ref_Wollemi_Transcript_10739_872 transcribed RNA sequence Wollemia nobilis	GO:0010197, GO:0035194, GO:0070918, GO:0090502, GO:0004525, GO:0005773	NO-H
ppt_186924	E9NZS6tr=Putative TIR-NBS-LRR protein Pinus monticola (Western white pine) (Strobus monticola)	GO:0007165, GO:0043531	NO-H
ppt_137925	B9RYW7tr=Ankyrin repeat-containing protein, putative Ricinus communis (Castor bean)		NO-H
ppt_214432	A3FKF4tr=Cyclin-dependent kinase Actinidia chinensis (Kiwi) (Yangtao)	GO:0016301	NO-H
ppt_184799	G7JW75tr=Chalcone-flavanone isomerase family protein, putative Medicago truncatula (Barrel medic) (Medicago tribuloides)	GO:0016853	NO-H
ppt_190697	A0A142KWD1tr=Kinesin 14-IIIa protein Marsilea vestita (Hairy waterclover)	GO:0007018, GO:0000166, GO:0003777, GO:0008017, GO:0016887, GO:0005871, GO:0005874	NO-H
ppt_227378	B9S651tr=RNA binding protein, putative Ricinus communis (Castor bean)	GO:0110165	NO-H
ppt_144265	A9S0W6tr=Predicted protein Physcomitrella patens subsp. patens (Moss)	GO:0042752	NO-H
ppt_138844	---NA---		NO-H
ppt_165417	B9H1K4tr=Uncharacterized protein Populus trichocarpa (Western balsam poplar) (Populus balsamifera subsp. trichocarpa)		NO-H
ppt_142565	B9S1W6tr=Receptor protein kinase, putative Ricinus communis (Castor bean)	GO:0016310, GO:0004672, GO:0016020	NO-H
ppt_234596	A0A0E0DZN6sp=Peroxidase Oryza meridionalis	GO:0006979, GO:0042744, GO:0055114, GO:0098869, GO:0004601, GO:0016491, GO:0020037, GO:0046872, GO:0005576	NO-H
ppt_239799	A0A0K0M728tr=SPL3 Pinus tabuliformis (Chinese pine) (Pinus leucosperma)	GO:0003677, GO:0046872, GO:0005634	NO-H
ppt_237548	---NA---		NO-H
ppt_175073	A0A199UWT9tr=Uncharacterized protein Ananas comosus (Pineapple) (Ananas ananas)		NO-H
ppt_99454	B8LP43tr=Putative uncharacterized protein Picea sitchensis (Sitka spruce) (Pinus sitchensis)		NO-H
ppt_234073	---NA---		NO-H
ppt_126621	---NA---		NO-H
ppt_213216	Q7F830sp=Cyclin-A1-1 Oryza sativa subsp. japonica (Rice)	GO:0000079, GO:0044772, GO:0016538, GO:0000307, GO:0005634, GO:0005737, GO:0042025	NO-H
ppt_161914	A0A199UQH6tr=Cyclin-D3-1 Ananas comosus (Pineapple) (Ananas ananas)	GO:0009987, GO:0005622, GO:0110165	NO-H
ppt_179942	A0A0B0Q2R2tr=Kinesin-like protein KIF15 Gossypium arboreum (Tree cotton) (Gossypium nanking)	GO:0003774, GO:0005488, GO:0015630	NO-H
ppt_202438	A9NNM8tr=Putative uncharacterized protein Picea sitchensis (Sitka spruce) (Pinus sitchensis)	GO:0007165	NO-H
ppt_146776	P46277sp=G2/mitotic-specific cyclin-1 Medicago sativa subsp. varia (Alfalfa) (Medicago varia)	GO:0000079, GO:0007049, GO:0044772, GO:0051301, GO:0016538, GO:0000307, GO:0005634, GO:0005737, GO:0042025	NO-H
ppt_170001	W1NIW5tr=Uncharacterized protein Amborella trichopoda	GO:0016020, GO:0016021	NO-H
ppt_144602	A0A199VT45tr=Microtubule-associated protein RP/EB family member 1C Ananas comosus (Pineapple) (Ananas ananas)	GO:0009652, GO:0031110, GO:0051225, GO:1904825, GO:0051010, GO:0005634, GO:0005815, GO:0005881, GO:0035371, GO:0051233	NO-H
ppt_191869	---NA---		NO-H
ppt_92175	A9NUR3tr=Putative uncharacterized protein Picea sitchensis (Sitka spruce) (Pinus sitchensis)		NO-H
ppt_59034	U5DFT7tr=Uncharacterized protein Amborella trichopoda	GO:0016020	NO-H
ppt_54810	---NA---		NO-H
ppt_200722	W9S680tr=Putative receptor-like protein kinase Morus notabilis	GO:0006468, GO:0000166, GO:0004675, GO:0005886	NO-H
ppt_85072	---NA---		NO-H
ppt_230872	A0A151R7D4tr=Transcription factor bHLH49 Cajanus cajan (Pigeon pea) (Cajanus indicus)	GO:0006355, GO:0003700, GO:0046983, GO:0005634	NO-H
ppt_204218	A0A0S2CC60tr=Histidine-containing phosphotransfer-like protein Pinus pinaster (Maritime pine)	GO:0000160, GO:0006468, GO:0009736, GO:0009927, GO:0043424, GO:0005634, GO:0005737	NO-H
ppt_239993	A0A061DGJ0tr=Tetratricopeptide repeat-like superfamily protein isoform 1 Theobroma cacao (Cacao) (Cocoa)		NO-H
ppt_225510	D5AB53tr=Putative uncharacterized protein Picea sitchensis (Sitka spruce) (Pinus sitchensis)		NO-H
ppt_85214	B8LS43tr=Putative uncharacterized protein Picea sitchensis (Sitka spruce) (Pinus sitchensis)	GO:0043531	NO-H
ppt_123120	A0A061DGJ0tr=Tetratricopeptide repeat-like superfamily protein isoform 1 Theobroma cacao (Cacao) (Cocoa)		NO-H
ppt_140578	A9SPE1tr=Histone chaperone Physcomitrella patens subsp. patens (Moss)	GO:0006335, GO:0006336, GO:0042393, GO:0000790	NO-H
ppt_170922	---NA---		NO-H
ppt_203118	A9NKN5tr=Putative uncharacterized protein Picea sitchensis (Sitka spruce) (Pinus sitchensis)		NO-H
ppt_224960	---NA---		NO-H
ppt_83629	Q4W2V4sp=Peroxidase Picea abies (Norway spruce) (Picea excelsa)	GO:0006979, GO:0042744, GO:0055114, GO:0098869, GO:0004601, GO:0020037, GO:0046872, GO:0005576	NO-H
ppt_199231	A0A072VPU0tr=Transporter-like protein, putative Medicago truncatula (Barrel medic) (Medicago tribuloides)		NO-H
ppt_165548	B9GGS4tr=Uncharacterized protein Populus trichocarpa (Western balsam poplar) (Populus balsamifera subsp. trichocarpa)		NO-H
ppt_144264	A9S0W6tr=Predicted protein Physcomitrella patens subsp. patens (Moss)	GO:0042752	NO-H
ppt_100793	A9TVM3tr=Predicted protein Physcomitrella patens subsp. patens (Moss)	GO:0016020, GO:0016021	NO-H
ppt_96087	Q9M1P7sp=Probable boron transporter 2 Arabidopsis thaliana (Mouse-ear cress)	GO:0006820, GO:0016020	NO-H
ppt_174704	---NA---		NO-H
ppt_82964	A0A0U9HRM8tr=Protein Mei2 Klebsormidium flaccidum (Filamentous green alga) (Ulothrix flaccida)	GO:0003676, GO:0003723, GO:1990904	NO-H
ppt_222307	A0A176VN25tr=Uncharacterized protein Marchantia polymorpha subsp. polymorpha		NO-H
ppt_110805	Q0MRQ2tr=SCARECROW Pinus sylvestris (Scots pine)	GO:0006355, GO:0008356, GO:0009630, GO:0009956, GO:0048364, GO:0048366, GO:0051457, GO:0090610, GO:0003700, GO:0043565, GO:0005634	NO-H
ppt_82961	A0A0U9HRM8tr=Protein Mei2 Klebsormidium flaccidum (Filamentous green alga) (Ulothrix flaccida)	GO:0003676, GO:0003723, GO:1990904	NO-H
ppt_82962	A0A0U9HRM8tr=Protein Mei2 Klebsormidium flaccidum (Filamentous green alga) (Ulothrix flaccida)	GO:0003676, GO:0003723, GO:1990904	NO-H
ppt_84286	D5A9U3tr=Putative uncharacterized protein Picea sitchensis (Sitka spruce) (Pinus sitchensis)	GO:0006470, GO:0004722	NO-H
ppt_199968	---NA---		NO-H
ppt_45181	---NA---		NO-H
ppt_57797	---NA---		NO-H
ppt_158952	EnsemblPlants:TRIUR3_34786-P1} Triticum urartu (Red wild einkorn) (Crithodium urartu)		NO-H
ppt_127805	A0A176W714tr=Uncharacterized protein Marchantia polymorpha subsp. polymorpha	GO:0005975, GO:0004553, GO:0004563	NO-H
ppt_165747	---NA---		NO-H
ppt_244730	---NA---		NO-H
ppt_218383	F2DFR9tr=Predicted protein Hordeum vulgare var. distichum (Domesticated barley)		NO-H
ppt_105909	W8VSN3tr=AP2 type transcription factor Selaginella moellendorffii (Spikemoss)	GO:0006355, GO:0003677, GO:0003700, GO:0005634	NO-H
ppt_47031	A0A061FLB7tr=Chromatin remodeling complex subunit isoform 1 Theobroma cacao (Cacao) (Cocoa)	GO:0032508, GO:0003677, GO:0003678, GO:0004386, GO:0005524, GO:0016787	NO-H
ppt_129596	A0A061EHY8tr=Zinc-finger domain of monoamine-oxidase A repressor R1 protein, putative isoform 1 Theobroma cacao (Cacao) (Cocoa)	GO:0006355, GO:0005634	NO-H
ppt_187913	A0A0A7REC6tr=Late embryogenesis abundant protein LEA3-3 Pinus tabuliformis (Chinese pine) (Pinus leucosperma)	GO:0005739	NO-H
ppt_141520	---NA---		NO-H
ppt_223653	A0A1B1LTG5tr=FT-like protein Ginkgo biloba (Ginkgo) (Maidenhair tree)	GO:0009910, GO:1903506, GO:0003712	NO-H
ppt_69104	A0A1B0Z2N2tr=BHLH transcription factor Marchantia polymorpha (Liverwort) (Marchantia aquatica)	GO:0001228, GO:0046983, GO:0005634	NO-H
ppt_96085	Q9M1P7sp=Probable boron transporter 2 Arabidopsis thaliana (Mouse-ear cress)	GO:0006820, GO:0016020	NO-H
ppt_202431	A9NNM8tr=Putative uncharacterized protein Picea sitchensis (Sitka spruce) (Pinus sitchensis)	GO:0007165	NO-H
ppt_159518	A9P0I3tr=Putative uncharacterized protein Picea sitchensis (Sitka spruce) (Pinus sitchensis)		NO-H
ppt_231285	C0PR00tr=Putative uncharacterized protein Picea sitchensis (Sitka spruce) (Pinus sitchensis)		NO-H
ppt_103766	---NA---		NO-H
ppt_230870	A0A151R7D4tr=Transcription factor bHLH49 Cajanus cajan (Pigeon pea) (Cajanus indicus)	GO:0043231	NO-H
ppt_153055	E9NZS6tr=Putative TIR-NBS-LRR protein Pinus monticola (Western white pine) (Strobus monticola)	GO:0007165, GO:0043531	NO-H
ppt_118745	A9NUR3tr=Putative uncharacterized protein Picea sitchensis (Sitka spruce) (Pinus sitchensis)		NO-H
ppt_108980	A0A0C9QND9tr=TSA: Wollemia nobilis Ref_Wollemi_Transcript_18637_1149 transcribed RNA sequence Wollemia nobilis		NO-H
ppt_101819	B9S327tr=Serine/threonine-protein kinase PBS1, putative Ricinus communis (Castor bean)	GO:0006468, GO:0007178, GO:0004675, GO:0005524, GO:0005886, GO:0016021	NO-H
ppt_175076	W1NXA0tr=Uncharacterized protein Amborella trichopoda		NO-H
ppt_206179	W1NTJ9sp=DNA topoisomerase 2 Amborella trichopoda	GO:0000712, GO:0000819, GO:0006265, GO:0044774, GO:0003677, GO:0003918, GO:0005524, GO:0005634	NO-H
ppt_50076	A0A0K0M7B3tr=DRM2 Pinus tabuliformis (Chinese pine) (Pinus leucosperma)	GO:0006306, GO:0008168	NO-H
ppt_101818	A0A176VJE6tr=Uncharacterized protein Marchantia polymorpha subsp. polymorpha	GO:0006468, GO:0004674, GO:0005524, GO:0016021	NO-H
ppt_111399	---NA---		NO-H
ppt_254187	Q1L6F3tr=CC-NBS-LRR resistance-like protein Pinus lambertiana (Sugar pine)	GO:0043531	NO-H
ppt_114492	A0A124SFB5tr=GNS1/SUR4 membrane protein Cynara cardunculus var. scolymus (Artichoke) (Cynara scolymus)	GO:0019368, GO:0016021	NO-H
ppt_133480	A0A199VCH6tr=Stomatal closure-related actin-binding protein 1 Ananas comosus (Pineapple) (Ananas ananas)	GO:0000079, GO:0007015, GO:0010119, GO:0044772, GO:0003779, GO:0016538, GO:0000307, GO:0005634, GO:0005737, GO:0016020, GO:0042025	NO-H
ppt_102537	---NA---		NO-H
ppt_104136	---NA---		NO-H
ppt_135903	---NA---		NO-H
ppt_78747	A0A0K0M7E0sp=Patatin Pinus tabuliformis (Chinese pine) (Pinus leucosperma)	GO:0016042, GO:0016787	NO-H
ppt_140120	---NA---		NO-H
ppt_154143	EnsemblPlants:GLYMA01G02620.1} Glycine max (Soybean) (Glycine hispida)	GO:0007018, GO:0000166, GO:0003777, GO:0008017, GO:0016887, GO:0005871, GO:0005874	NO-H
ppt_127226	A0A199UPK5sp=DNA topoisomerase 2 Ananas comosus (Pineapple) (Ananas ananas)	GO:0000712, GO:0000819, GO:0006265, GO:0044774, GO:0003677, GO:0003918, GO:0005524, GO:0005634	NO-H
ppt_161913	A0A199UQH6tr=Cyclin-D3-1 Ananas comosus (Pineapple) (Ananas ananas)	GO:0005622, GO:0110165	NO-H
ppt_271668	D8RNU1tr=Putative uncharacterized protein Selaginella moellendorffii (Spikemoss)	GO:0003796	NO-H
ppt_93305	A0A0D6QRG0tr=Uncharacterized protein Araucaria cunninghamii (Hoop pine) (Moreton Bay pine)	GO:0005975, GO:0006032, GO:0004568, GO:0008061, GO:0005576	NO-H
ppt_64193	M1DMN6tr=Uncharacterized protein Solanum tuberosum (Potato)		NO-H
ppt_62809	A0A0A0KPA9sp=Small nuclear ribonucleoprotein-associated protein Cucumis sativus (Cucumber)	GO:0000398, GO:0003723, GO:0005682, GO:0005685, GO:0005686, GO:0005687, GO:0005737, GO:0046540, GO:0071004, GO:0071013	NO-H
ppt_210864	---NA---		NO-H
ppt_157417	A0A1D1YAH5tr=Histone chaperone ASF1B Anthurium amnicola	GO:0006335, GO:0006336, GO:0042393, GO:0000790	NO-H
ppt_97465	---NA---		NO-H
ppt_213217	Q7F830sp=Cyclin-A1-1 Oryza sativa subsp. japonica (Rice)	GO:0000079, GO:0044772, GO:0016538, GO:0000307, GO:0005634, GO:0005737, GO:0042025	NO-H
ppt_54977	D5ACP0tr=Putative uncharacterized protein Picea sitchensis (Sitka spruce) (Pinus sitchensis)	GO:0016020	NO-H
ppt_213214	Q7F830sp=Cyclin-A1-1 Oryza sativa subsp. japonica (Rice)	GO:0000079, GO:0044772, GO:0016538, GO:0000307, GO:0005634, GO:0005737, GO:0042025	NO-H
ppt_140117	A0A0V0I123tr=Putative ovule protein Solanum chacoense (Chaco potato)	GO:0090502, GO:0003676, GO:0004523	NO-H
ppt_232848	A9SXI7tr=Predicted protein Physcomitrella patens subsp. patens (Moss)	GO:0000278, GO:0006272, GO:0006287, GO:0006297, GO:0045004, GO:0003677, GO:0003887, GO:0008310, GO:0046872, GO:0051536, GO:0008622	NO-H
ppt_99972	---NA---		NO-H
ppt_63074	B8LL99tr=Putative uncharacterized protein Picea sitchensis (Sitka spruce) (Pinus sitchensis)	GO:0016020, GO:0016021	NO-H
ppt_257584	---NA---		NO-H
ppt_222230	A9NYF1tr=Putative uncharacterized protein Picea sitchensis (Sitka spruce) (Pinus sitchensis)	GO:0006355, GO:0006979, GO:0009414, GO:0010044, GO:0043565, GO:0005634, GO:0005737	NO-H
ppt_250798	---NA---		NO-H
ppt_85646	Q9LS22sp=Aluminum-activated malate transporter 14 Arabidopsis thaliana (Mouse-ear cress)	GO:0006811, GO:0009705	NO-H
ppt_183081	---NA---		NO-H
ppt_137931	B9RYW7tr=Ankyrin repeat-containing protein, putative Ricinus communis (Castor bean)		NO-H
ppt_168526	Q676U0tr=Disease resistance protein Pinus sylvestris (Scots pine)		NO-H
ppt_78034	B9S040tr=Kinase, putative Ricinus communis (Castor bean)	GO:0018108, GO:0004675, GO:0004713, GO:0005524, GO:0005886, GO:0016021	NO-H
ppt_171806	E5GB99sp=E3 ubiquitin-protein ligase Cucumis melo subsp. melo	GO:0006511, GO:0007275, GO:0016567, GO:2000785, GO:0005515, GO:0008270, GO:0016874, GO:0061630, GO:0005634, GO:0005737, GO:0042025	NO-H
ppt_118759	C0PR00tr=Putative uncharacterized protein Picea sitchensis (Sitka spruce) (Pinus sitchensis)		NO-H
ppt_41340	A0A061GEZ4tr=D-mannose binding lectin protein with Apple-like carbohydrate-binding domain, putative Theobroma cacao (Cacao) (Cocoa)	GO:0048544, GO:0030246	NO-H
ppt_45180	---NA---		NO-H
ppt_77430	D5AB91tr=Putative uncharacterized protein Picea sitchensis (Sitka spruce) (Pinus sitchensis)		NO-H
ppt_59678	E9NZS7tr=Putative truncated TIR-NBS-LRR protein Pinus monticola (Western white pine) (Strobus monticola)	GO:0007165, GO:0043531	NO-H
ppt_257816	U5GWZ9tr=DWARF IN LIGHT 1 family protein Populus trichocarpa (Western balsam poplar) (Populus balsamifera subsp. trichocarpa)	GO:0010279, GO:0005737	NO-H
ppt_118849	O23826sp=Kinesin-like protein KIN-5C Nicotiana tabacum (Common tobacco)	GO:0007018, GO:0000166, GO:0008017, GO:0008574, GO:0005871, GO:0005874	NO-H
ppt_155245	B8LMR5tr=Putative uncharacterized protein Picea sitchensis (Sitka spruce) (Pinus sitchensis)	GO:0006355, GO:0003677, GO:0003700, GO:0005634	NO-H
ppt_179052	A0A0D3F7Q5sp=Ammonium transporter Oryza barthii	GO:0072488, GO:0003779, GO:0003824, GO:0008519, GO:0005887	NO-H
ppt_137932	B9RYW7tr=Ankyrin repeat-containing protein, putative Ricinus communis (Castor bean)		NO-H
ppt_202090	A0A1D5ZUQ5tr=Uncharacterized protein Triticum aestivum (Wheat)	GO:0003333, GO:0015171, GO:0005886, GO:0016021	NO-H
ppt_112486	---NA---		NO-H
ppt_44376	U5L216tr=MADS box protein MADS58 Gossypium hirsutum (Upland cotton) (Gossypium mexicanum)	GO:0006355, GO:0045944, GO:0000977, GO:0000981, GO:0000987, GO:0003677, GO:0003700, GO:0046983, GO:0005634	NO-H
ppt_216117	---NA---		NO-H
ppt_36078	---NA---		NO-H
ppt_88238	A0A0B2QV23sp=Histone H4 Glycine soja (Wild soybean)	GO:0003677, GO:0046982, GO:0000786, GO:0005634, GO:0042025	NO-H
ppt_206182	W1NTJ9sp=DNA topoisomerase 2 Amborella trichopoda	GO:0000712, GO:0000819, GO:0006265, GO:0044774, GO:0003677, GO:0003918, GO:0005524, GO:0005634	NO-H
ppt_53582	---NA---		NO-H
ppt_146820	A0A199UT51tr=Putative tyrosine-protein phosphatase Ananas comosus (Pineapple) (Ananas ananas)	GO:0035335, GO:0004725	NO-H
ppt_35539	---NA---		NO-H
ppt_36076	---NA---		NO-H
ppt_76027	---NA---		NO-H
ppt_77429	D5AB91tr=Putative uncharacterized protein Picea sitchensis (Sitka spruce) (Pinus sitchensis)		NO-H
ppt_140150	Q949V7tr=Pentatricopeptide repeat-containing protein-like protein Arabidopsis thaliana (Mouse-ear cress)		NO-H
ppt_165971	---NA---		NO-H
ppt_120673	Q9C5Y2sp=Ent-kaurenoic acid oxidase 2 Arabidopsis thaliana (Mouse-ear cress)	GO:0007275, GO:0009686, GO:0010268, GO:0016125, GO:0016132, GO:0055114, GO:0046872, GO:0051777, GO:0005783, GO:0016020	NO-H
ppt_169998	W1NIW5tr=Uncharacterized protein Amborella trichopoda	GO:0016020, GO:0016021	NO-H
ppt_237871	A0A0K9NXQ7tr=Polygalacturonase, family GH28 Zostera marina (Eelgrass)	GO:0008152, GO:0048609, GO:0003824	NO-H
ppt_53130	A0A061F7D6tr=ZCF37, putative Theobroma cacao (Cacao) (Cocoa)	GO:0016020, GO:0016021	NO-H
ppt_186774	EnsemblPlants:GLYMA05G08020.2} Glycine max (Soybean) (Glycine hispida)	GO:0005975, GO:0004553, GO:0008017, GO:0016787, GO:0005829	NO-H
ppt_112483	---NA---		NO-H
ppt_137966	---NA---		NO-H
ppt_91565	A0A0C9RFW6tr=TSA: Wollemia nobilis Ref_Wollemi_Transcript_29246_2074 transcribed RNA sequence Wollemia nobilis	GO:0005773	NO-H
ppt_135378	EnsemblPlants:GLYMA10G29050.1} Glycine max (Soybean) (Glycine hispida)	GO:0007018, GO:0003777, GO:0005524, GO:0008017, GO:0016887, GO:0005871, GO:0005874	NO-H
ppt_152128	G7JZA5tr=Prolyl oligopeptidase family protein Medicago truncatula (Barrel medic) (Medicago tribuloides)	GO:0008236, GO:0009507	NO-H
ppt_119694	D8SZY9tr=Putative uncharacterized protein Mex1L1 Selaginella moellendorffii (Spikemoss)	GO:0016020, GO:0016021	NO-H
ppt_98149	---NA---		NO-H
ppt_231284	A9NUR3tr=Putative uncharacterized protein Picea sitchensis (Sitka spruce) (Pinus sitchensis)		NO-H
ppt_221860	W1NVA3tr=Uncharacterized protein Amborella trichopoda		NO-H
ppt_144600	A0A199VT45tr=Microtubule-associated protein RP/EB family member 1C Ananas comosus (Pineapple) (Ananas ananas)	GO:0009987, GO:0005874	NO-H
ppt_101835	Q5W7C6sp=Kinesin-like protein KIN-5A Oryza sativa subsp. japonica (Rice)	GO:0007018, GO:0000166, GO:0008017, GO:0008574, GO:0005871, GO:0005874, GO:0005886	NO-H
ppt_36079	---NA---		NO-H
ppt_230874	A0A151R7D4tr=Transcription factor bHLH49 Cajanus cajan (Pigeon pea) (Cajanus indicus)	GO:0006355, GO:0003700, GO:0046983, GO:0005634	NO-H
ppt_155212	---NA---		NO-H
ppt_127800	---NA---		NO-H
ppt_101816	B9S327tr=Serine/threonine-protein kinase PBS1, putative Ricinus communis (Castor bean)	GO:0006468, GO:0000166, GO:0004675, GO:0005886	NO-H
ppt_119325	A0A061GQC4tr=RING-H2 finger protein ATL13 Theobroma cacao (Cacao) (Cocoa)	GO:0016567, GO:0031625, GO:0016020, GO:0016021	NO-H
ppt_177488	A9NXY6sp=Cyclin-dependent kinases regulatory subunit Picea sitchensis (Sitka spruce) (Pinus sitchensis)	GO:0007346, GO:0045737, GO:0051301, GO:0016301, GO:0019901, GO:0042393, GO:0043130, GO:0061575, GO:0000307, GO:0019005	NO-H
ppt_123492	A0A1D1ZH86tr=Bidirectional sugar transporter SWEET6b Anthurium amnicola	GO:0008643, GO:0051119, GO:0016021	NO-H
ppt_230868	A0A151R7D4tr=Transcription factor bHLH49 Cajanus cajan (Pigeon pea) (Cajanus indicus)	GO:0006355, GO:0003700, GO:0046983, GO:0005634	NO-H
ppt_63243	A9T8E9tr=Predicted protein Physcomitrella patens subsp. patens (Moss)	GO:0008270	NO-H
ppt_194532	A0A0D6QSJ5sp=Phospholipase D Araucaria cunninghamii (Hoop pine) (Moreton Bay pine)	GO:0009395, GO:0046470, GO:0004630, GO:0005509, GO:0070290, GO:0005886, GO:0016021	NO-H
ppt_48803	---NA---		NO-H
ppt_188106	A0A023R5Z3tr=NFYA1 Larix kaempferi	GO:0006355, GO:0003677, GO:0003700, GO:0016602	NO-H
ppt_131875	---NA---		NO-H
ppt_184797	G7JW75tr=Chalcone-flavanone isomerase family protein, putative Medicago truncatula (Barrel medic) (Medicago tribuloides)	GO:0016853	NO-H
ppt_153057	E9NZS6tr=Putative TIR-NBS-LRR protein Pinus monticola (Western white pine) (Strobus monticola)	GO:0007165, GO:0043531	NO-H
ppt_138630	---NA---		NO-H
ppt_251131	A0A0C9RPR6tr=TSA: Wollemia nobilis Ref_Wollemi_Transcript_28554_1866 transcribed RNA sequence Wollemia nobilis	GO:0005975, GO:0004553, GO:0031224	NO-H
ppt_44484	A9LY13tr=GLP1 GID1-like protein Physcomitrella patens subsp. patens (Moss)	GO:0016787	NO-H
ppt_118753	C0PR00tr=Putative uncharacterized protein Picea sitchensis (Sitka spruce) (Pinus sitchensis)		NO-H
ppt_206178	W1NTJ9sp=DNA topoisomerase 2 Amborella trichopoda	GO:0000712, GO:0000819, GO:0006265, GO:0044774, GO:0003677, GO:0003918, GO:0005524, GO:0005634	NO-H
ppt_201949	---NA---		NO-H
ppt_77432	D5AB91tr=Putative uncharacterized protein Picea sitchensis (Sitka spruce) (Pinus sitchensis)		NO-H
ppt_138632	---NA---		NO-H
ppt_117191	A9SCG8tr=Predicted protein Physcomitrella patens subsp. patens (Moss)	GO:0006281, GO:0006355, GO:0006468, GO:0003712, GO:0004674, GO:0005524, GO:0000124, GO:0035267	NO-H
ppt_180220	Q9SYG1sp=17.4 kDa class III heat shock protein Arabidopsis thaliana (Mouse-ear cress)	GO:0000302, GO:0009408, GO:0009987, GO:0005515	NO-H
ppt_130827	A0A0C9RV05sp=Annexin Wollemia nobilis	GO:0005509, GO:0005544	NO-H
ppt_148752	---NA---		NO-H
ppt_206094	---NA---		NO-H
ppt_92159	A9NUR3tr=Putative uncharacterized protein Picea sitchensis (Sitka spruce) (Pinus sitchensis)		NO-H
ppt_186932	B8LMX8tr=Putative uncharacterized protein Picea sitchensis (Sitka spruce) (Pinus sitchensis)	GO:0007165, GO:0043531	NO-H
ppt_133800	---NA---		NO-H
ppt_148468	A9NK16tr=Putative uncharacterized protein Picea sitchensis (Sitka spruce) (Pinus sitchensis)	GO:0006355, GO:0003677, GO:0003700, GO:0005634	NO-H
ppt_207004	---NA---		NO-H
ppt_257630	---NA---		NO-H
ppt_210279	---NA---		NO-H
ppt_248044	A0A0C9RRT6tr=TSA: Wollemia nobilis Ref_Wollemi_Transcript_18582_2370 transcribed RNA sequence Wollemia nobilis	GO:0006468, GO:0004675, GO:0005886	NO-H
ppt_221606	A0A0D6R5V7sp=Protein DETOXIFICATION Araucaria cunninghamii (Hoop pine) (Moreton Bay pine)	GO:0006810, GO:0022857, GO:0016020	NO-H
ppt_188337	Q9LSQ4sp=Indole-3-acetic acid-amido synthetase GH3.6 Arabidopsis thaliana (Mouse-ear cress)	GO:0009734, GO:0009826, GO:0010252, GO:0010279, GO:0005737	NO-H
ppt_62375	A9LY18tr=Putative F-box GID2 protein Selaginella moellendorffii (Spikemoss)	GO:0009937, GO:0048831, GO:0005515, GO:0019005	NO-H
ppt_150726	D5AB39tr=Putative uncharacterized protein Picea sitchensis (Sitka spruce) (Pinus sitchensis)		NO-H
ppt_222311	A0A176VN25tr=Uncharacterized protein Marchantia polymorpha subsp. polymorpha		NO-H
ppt_93625	D8R4N6sp=Kinesin-like protein Selaginella moellendorffii (Spikemoss)	GO:0007018, GO:0051225, GO:0000166, GO:0003777, GO:0008017, GO:0016887, GO:0005871, GO:0005874	NO-H
ppt_177987	---NA---		NO-H
ppt_42455	B8LN81tr=Putative uncharacterized protein Picea sitchensis (Sitka spruce) (Pinus sitchensis)	GO:0006355, GO:0003677, GO:0003700, GO:0005634	NO-H
ppt_37204	B9RZ23tr=Protein bem46, putative Ricinus communis (Castor bean)	GO:0016787, GO:0005886	NO-H
ppt_106428	EnsemblPlants:GLYMA20G36380.1} Glycine max (Soybean) (Glycine hispida)	GO:0016740, GO:0016020	NO-H
ppt_191809	---NA---		NO-H
ppt_202244	---NA---		NO-H
ppt_158054	---NA---		NO-H
ppt_188152	A0A023R6U3tr=NFYA4 Larix kaempferi	GO:0006355, GO:0003677, GO:0003700, GO:0016602	NO-H
ppt_194419	W9RT64tr=Putative inositol transporter 1 Morus notabilis	GO:0046323, GO:0005366, GO:0005773, GO:0005887	NO-H
ppt_170002	W1NIW5tr=Uncharacterized protein Amborella trichopoda	GO:0016020, GO:0016021	NO-H
ppt_79611	C0PQE2tr=Putative uncharacterized protein Picea sitchensis (Sitka spruce) (Pinus sitchensis)	GO:0007165, GO:0043531	NO-H
ppt_80005	B9SEI2tr=Basic 7S globulin 2 small subunit, putative Ricinus communis (Castor bean)	GO:0006508, GO:0030163, GO:0004190, GO:0005576	NO-H
ppt_178284	---NA---		NO-H
ppt_84404	A0A103YAZ8tr=F-box domain, cyclin-like protein Cynara cardunculus var. scolymus (Artichoke) (Cynara scolymus)		NO-H
ppt_204942	---NA---		NO-H
ppt_143070	---NA---		NO-H
ppt_256917	A0A061GQC5tr=ATP binding protein, putative Theobroma cacao (Cacao) (Cocoa)	GO:0005524	NO-H
ppt_165744	---NA---		NO-H
ppt_179836	A0A067LI38sp=DNA primase Jatropha curcas (Barbados nut)	GO:0006260, GO:0003899	NO-H
ppt_50198	A0A061EVP3tr=Plant U-box 23 Theobroma cacao (Cacao) (Cocoa)	GO:0016567, GO:0004842	NO-H
ppt_76366	---NA---		NO-H
ppt_186775	EnsemblPlants:GLYMA05G08020.2} Glycine max (Soybean) (Glycine hispida)	GO:0005975, GO:0004553, GO:0008017, GO:0016787, GO:0005829	NO-H
ppt_239542	Q08632sp=Short-chain type dehydrogenase/reductase Picea abies (Norway spruce) (Picea excelsa)	GO:0055114, GO:0016491	NO-H
ppt_84406	A0A103YAZ8tr=F-box domain, cyclin-like protein Cynara cardunculus var. scolymus (Artichoke) (Cynara scolymus)		NO-H
ppt_219182	E9NZS6tr=Putative TIR-NBS-LRR protein Pinus monticola (Western white pine) (Strobus monticola)	GO:0007165, GO:0043531	NO-H
ppt_214188	B8LPQ2tr=Putative uncharacterized protein Picea sitchensis (Sitka spruce) (Pinus sitchensis)		NO-H
ppt_216111	EnsemblPlants:GLYMA14G01430.1} Glycine max (Soybean) (Glycine hispida)	GO:0003824, GO:0016740	NO-H
ppt_167319	---NA---		NO-H
ppt_205338	A0A0C9RFS4tr=TSA: Wollemia nobilis Ref_Wollemi_Transcript_30141_1790 transcribed RNA sequence Wollemia nobilis	GO:0006004, GO:0016757, GO:0005737, GO:0016021	NO-H
ppt_89156	A0A176VI63tr=Uncharacterized protein Marchantia polymorpha subsp. polymorpha	GO:0034470, GO:0035196, GO:0003723	NO-H
ppt_43695	---NA---		NO-H
ppt_204733	---NA---		NO-H
ppt_52196	---NA---		NO-H
ppt_203176	A0A061DV99tr=Kip-related cyclin-dependent kinase inhibitor 3, putative Theobroma cacao (Cacao) (Cocoa)	GO:0048523	NO-H
ppt_237941	---NA---		NO-H
ppt_146358	A9RX32tr=Predicted protein Physcomitrella patens subsp. patens (Moss)	GO:0005488	NO-H
ppt_231696	I6WUP5sp=Katanin p80 WD40 repeat-containing subunit B1 homolog Marsilea vestita (Hairy waterclover)	GO:0000226, GO:0015630	NO-H
ppt_250924	A0A0A7MAL2sp=Tubulin beta chain Pinus massoniana	GO:0000226, GO:0000278, GO:0003924, GO:0005200, GO:0005525, GO:0005737, GO:0005874	NO-H
ppt_107415	A0A176WCB6tr=Uncharacterized protein Marchantia polymorpha subsp. polymorpha	GO:0043531	NO-H
ppt_64286	---NA---		NO-H
ppt_121941	D5AB91tr=Putative uncharacterized protein Picea sitchensis (Sitka spruce) (Pinus sitchensis)		NO-H
ppt_144557	A0A1D1XF41tr=Allergen Act d 3 Anthurium amnicola		NO-H
ppt_140124	A0A0C9SAD4tr=TSA: Wollemia nobilis Ref_Wollemi_Transcript_4087_1515 transcribed RNA sequence Wollemia nobilis	GO:0008270	NO-H
ppt_133338	B8LPP6tr=Putative uncharacterized protein Picea sitchensis (Sitka spruce) (Pinus sitchensis)	GO:0006355, GO:0003677, GO:0003700, GO:0005634	NO-H
ppt_143219	A0A061ELP2tr=HMG box protein with ARID/BRIGHT DNA-binding domain isoform 2 Theobroma cacao (Cacao) (Cocoa)	GO:0003677, GO:0005634	NO-H
ppt_148754	---NA---		NO-H
ppt_154774	Q8L5T5sp=LOB domain-containing protein 15 Arabidopsis thaliana (Mouse-ear cress)	GO:0001944, GO:0006281, GO:0006310, GO:0010311, GO:0045893, GO:0090305, GO:1905177, GO:0005515, GO:0017108, GO:0033557	NO-H
ppt_252283	EnsemblPlants:GLYMA07G34400.1} Glycine max (Soybean) (Glycine hispida)	GO:0006004, GO:0016757, GO:0016021	NO-H
ppt_193520	B8LKN4tr=Putative uncharacterized protein Picea sitchensis (Sitka spruce) (Pinus sitchensis)	GO:0003824	NO-H
ppt_152125	G7JZA5tr=Prolyl oligopeptidase family protein Medicago truncatula (Barrel medic) (Medicago tribuloides)	GO:0008236, GO:0009507	NO-H
ppt_67219	---NA---		NO-H
ppt_39751	---NA---		NO-H
ppt_120677	Q9C5Y2sp=Ent-kaurenoic acid oxidase 2 Arabidopsis thaliana (Mouse-ear cress)	GO:0007275, GO:0009686, GO:0010268, GO:0016125, GO:0016132, GO:0055114, GO:0005488, GO:0051777, GO:0005783, GO:0016020	NO-H
ppt_84944	A0A0B2QV10tr=65-kDa microtubule-associated protein 1 Glycine soja (Wild soybean)	GO:0000226, GO:0000911, GO:0008017, GO:0005737, GO:0005819	NO-H
ppt_198749	B8LQ56tr=Putative uncharacterized protein Picea sitchensis (Sitka spruce) (Pinus sitchensis)		NO-H
ppt_66507	A0A0D6R6X2tr=Uncharacterized protein Araucaria cunninghamii (Hoop pine) (Moreton Bay pine)	GO:0045017, GO:0004144, GO:0016020, GO:0016021	NO-H
ppt_125348	A0A0C9QM20sp=Pectinesterase Wollemia nobilis	GO:0042545, GO:0043086, GO:0045490, GO:0004857, GO:0016787, GO:0030599, GO:0045330	NO-H
ppt_144599	A0A199VT45tr=Microtubule-associated protein RP/EB family member 1C Ananas comosus (Pineapple) (Ananas ananas)	GO:0009652, GO:0031110, GO:0051225, GO:1904825, GO:0051010, GO:0005618, GO:0005730, GO:0005815, GO:0005881, GO:0009524, GO:0035371, GO:0051233	NO-H
ppt_250923	A0A0A7MAL2sp=Tubulin beta chain Pinus massoniana	GO:0000226, GO:0000278, GO:0003924, GO:0005200, GO:0005525, GO:0005737, GO:0005874	NO-H
ppt_141521	---NA---		NO-H
ppt_183102	A0A1D1XHB9tr=Protein kinase G11A Anthurium amnicola	GO:0006468, GO:0004674, GO:0005524, GO:0005634, GO:0005737, GO:0005886	NO-H
ppt_231695	I6WUP5sp=Katanin p80 WD40 repeat-containing subunit B1 homolog Marsilea vestita (Hairy waterclover)	GO:0000226, GO:0015630	NO-H
ppt_36732	A0A0C9S7J2tr=TSA: Wollemia nobilis Ref_Wollemi_Transcript_13428_2518 transcribed RNA sequence Wollemia nobilis	GO:0005634, GO:0005737	NO-H
ppt_129988	---NA---		NO-H
ppt_158131	Q76MV0sp=Histone H3.2 Nicotiana tabacum (Common tobacco)	GO:0003677, GO:0046982, GO:0000786, GO:0005634, GO:0010369	NO-H
ppt_173487	A0A0D6R8S9tr=Uncharacterized protein Araucaria cunninghamii (Hoop pine) (Moreton Bay pine)		NO-H
ppt_112485	---NA---		NO-H
ppt_188110	A0A023R5Z3tr=NFYA1 Larix kaempferi	GO:0006355, GO:0003677, GO:0003700, GO:0016602	NO-H
ppt_146359	A9RX32tr=Predicted protein Physcomitrella patens subsp. patens (Moss)	GO:0005488	NO-H
ppt_52823	G1UDF0tr=Cyclin B1 Physcomitrella patens subsp. patens (Moss)	GO:0042025	NO-H
ppt_173867	D5ACF0tr=Putative uncharacterized protein Picea sitchensis (Sitka spruce) (Pinus sitchensis)		NO-H
ppt_41549	A0A199V8F6tr=Reticuline oxidase Ananas comosus (Pineapple) (Ananas ananas)	GO:0008152, GO:0000166, GO:0045551, GO:0050268, GO:0110165	NO-H
ppt_182972	---NA---		NO-H
ppt_257783	A9RKC3tr=Predicted protein Physcomitrella patens subsp. patens (Moss)	GO:0006796, GO:0016772, GO:0016020	NO-H
ppt_239532	---NA---		NO-H
ppt_256916	A0A061GQC5tr=ATP binding protein, putative Theobroma cacao (Cacao) (Cocoa)	GO:0005524	NO-H
ppt_82292	---NA---		NO-H
ppt_49994	---NA---		NO-H
ppt_194534	A0A0D6QSJ5sp=Phospholipase D Araucaria cunninghamii (Hoop pine) (Moreton Bay pine)	GO:0009395, GO:0046470, GO:0004630, GO:0005509, GO:0070290, GO:0005886, GO:0016021	NO-H
ppt_230198	A0A0D2QCJ3tr=Uncharacterized protein Gossypium raimondii (New World cotton)		NO-H
ppt_160991	---NA---		NO-H
ppt_71433	F6HDT6tr=Putative uncharacterized protein Vitis vinifera (Grape)	GO:0009734, GO:0010087, GO:0010305	NO-H
ppt_127804	---NA---		NO-H
ppt_85652	Q9LS22sp=Aluminum-activated malate transporter 14 Arabidopsis thaliana (Mouse-ear cress)	GO:0006811, GO:0009705	NO-H
ppt_72519	B8LKN4tr=Putative uncharacterized protein Picea sitchensis (Sitka spruce) (Pinus sitchensis)	GO:0006470, GO:0004724, GO:0046872	NO-H
ppt_216105	U5D9E1tr=Uncharacterized protein Amborella trichopoda	GO:0003824	NO-H
ppt_50197	W9SK34tr=E3 ubiquitin-protein ligase Morus notabilis	GO:0016567, GO:0004842	NO-H
ppt_66292	A0A0K0M7A2tr=HB1 Pinus tabuliformis (Chinese pine) (Pinus leucosperma)	GO:0003677, GO:0008289, GO:0005634	NO-H
ppt_52071	---NA---		NO-H
ppt_231656	---NA---		NO-H
ppt_97914	E9NZS6tr=Putative TIR-NBS-LRR protein Pinus monticola (Western white pine) (Strobus monticola)	GO:0007165, GO:0043531	NO-H
ppt_227954	---NA---		NO-H
ppt_157897	A0A0C9RIA5tr=TSA: Wollemia nobilis Ref_Wollemi_Transcript_18666_1561 transcribed RNA sequence Wollemia nobilis		NO-H
ppt_227377	B9S651tr=RNA binding protein, putative Ricinus communis (Castor bean)	GO:0110165	NO-H
ppt_77028	F4KAB8sp=DNA replication licensing factor MCM6 Arabidopsis thaliana (Mouse-ear cress)	GO:0000727, GO:0006267, GO:0006268, GO:0006271, GO:0009555, GO:1902975, GO:0003678, GO:0003688, GO:0003697, GO:0005515, GO:0005524, GO:0046872, GO:0000347, GO:0005829, GO:0042555	NO-H
ppt_168318	---NA---		NO-H
ppt_117050	---NA---		NO-H
ppt_232843	A9SXI7tr=Predicted protein Physcomitrella patens subsp. patens (Moss)	GO:0000278, GO:0006272, GO:0006287, GO:0006297, GO:0045004, GO:0071897, GO:0090305, GO:0000166, GO:0003677, GO:0003887, GO:0008270, GO:0008310, GO:0051539, GO:0008622	NO-H
ppt_256775	A0A199VT45tr=Microtubule-associated protein RP/EB family member 1C Ananas comosus (Pineapple) (Ananas ananas)	GO:0009652, GO:0031110, GO:0051225, GO:1904825, GO:0051010, GO:0005634, GO:0005815, GO:0005881, GO:0035371, GO:0051233	NO-H
ppt_112484	---NA---		NO-H
ppt_188147	A0A023R6U3tr=NFYA4 Larix kaempferi	GO:0006355, GO:0003677, GO:0003700, GO:0016602	NO-H
ppt_63086	---NA---		NO-H
ppt_222310	A0A176VN25tr=Uncharacterized protein Marchantia polymorpha subsp. polymorpha		NO-H
ppt_221867	A0A067JJ52tr=Uncharacterized protein Jatropha curcas (Barbados nut)		NO-H
ppt_205426	Q9LZ76sp=Phytol kinase 1, chloroplastic Arabidopsis thaliana (Mouse-ear cress)	GO:0010189, GO:0010276, GO:0009507, GO:0016020	NO-H
ppt_64034	C0PQE2tr=Putative uncharacterized protein Picea sitchensis (Sitka spruce) (Pinus sitchensis)	GO:0007165, GO:0043531	NO-H
ppt_117870	Q2ENC1tr=Chalcone synthase Pseudotsuga menziesii (Douglas-fir) (Abies menziesii)	GO:0009058, GO:0016747	NO-H
ppt_220921	---NA---		NO-H
ppt_141603	J3MXL5tr=Uncharacterized protein Oryza brachyantha (malo sina)		NO-H
ppt_140149	U5DC60tr=Uncharacterized protein Amborella trichopoda		NO-H
ppt_237305	A9S858tr=Predicted protein Physcomitrella patens subsp. patens (Moss)		NO-H
ppt_188145	A0A023R6U3tr=NFYA4 Larix kaempferi	GO:0006355, GO:0003677, GO:0003700, GO:0016602	NO-H
ppt_209822	A9RTI2tr=Predicted protein Physcomitrella patens subsp. patens (Moss)		NO-H
ppt_138846	Q9SX03sp=DNA replication licensing factor MCM3 homolog 3 Zea mays (Maize)	GO:0000727, GO:0006267, GO:0006271, GO:0032508, GO:1902975, GO:0003678, GO:0003688, GO:0003697, GO:0005524, GO:0000347, GO:0042555	NO-H
ppt_242800	A0A1D1XD48tr=High mobility group B protein 7 Anthurium amnicola	GO:0010197, GO:0003677, GO:0005634	NO-H
ppt_101053	W1NKW2tr=Uncharacterized protein Amborella trichopoda	GO:0007076, GO:0000793	NO-H
ppt_214037	---NA---		NO-H
ppt_90326	---NA---		NO-H
ppt_221858	A0A067JJ52tr=Uncharacterized protein Jatropha curcas (Barbados nut)		NO-H
ppt_218329	F6HUD2tr=Putative uncharacterized protein Vitis vinifera (Grape)	GO:0016021	NO-H
ppt_156277	---NA---		NO-H
ppt_112489	---NA---		NO-H
ppt_255715	---NA---		NO-H
ppt_58354	---NA---		NO-H
ppt_218380	F2DFR9tr=Predicted protein Hordeum vulgare var. distichum (Domesticated barley)		NO-H
ppt_170926	B8LKC3tr=Putative uncharacterized protein Picea sitchensis (Sitka spruce) (Pinus sitchensis)	GO:0043531	NO-H
ppt_127652	A0A0C9RJJ7tr=TSA: Wollemia nobilis Ref_Wollemi_Transcript_14508_971 transcribed RNA sequence Wollemia nobilis	GO:0030042, GO:0051015, GO:0005737, GO:0015629	NO-H
ppt_43697	---NA---		NO-H
ppt_231694	A0A0J8BRD8sp=Katanin p80 WD40 repeat-containing subunit B1 homolog Beta vulgaris subsp. vulgaris		NO-H
ppt_119422	Q1PFC5sp=Pentatricopeptide repeat-containing protein At1g77405 Arabidopsis thaliana (Mouse-ear cress)		NO-H
ppt_224755	A0A061DGS5tr=Leucine-rich repeat (LRR) family protein Theobroma cacao (Cacao) (Cocoa)	GO:0005515, GO:0016740, GO:0005886	NO-H
ppt_182484	D5ACC7tr=Putative uncharacterized protein Picea sitchensis (Sitka spruce) (Pinus sitchensis)	GO:0016020, GO:0016021	NO-H
ppt_232845	A9SXI7tr=Predicted protein Physcomitrella patens subsp. patens (Moss)	GO:0000278, GO:0006272, GO:0006287, GO:0006297, GO:0045004, GO:0071897, GO:0090305, GO:0000166, GO:0003677, GO:0003887, GO:0008270, GO:0008310, GO:0051539, GO:0008622	NO-H
ppt_113340	---NA---		NO-H
ppt_206181	W1NTJ9sp=DNA topoisomerase 2 Amborella trichopoda	GO:0000712, GO:0000819, GO:0006265, GO:0044774, GO:0003677, GO:0003918, GO:0005524, GO:0005634	NO-H
ppt_222085	A0A151TZN5tr=Glucan 1,3-beta-glucosidase Cajanus cajan (Pigeon pea) (Cajanus indicus)	GO:0005975, GO:0007163, GO:0016477, GO:0051017, GO:0004553, GO:0051015, GO:0005737, GO:0015629	NO-H
ppt_188553	B8LRU9tr=Putative uncharacterized protein Picea sitchensis (Sitka spruce) (Pinus sitchensis)		NO-H
ppt_101904	A0A078H191tr=BnaC08g15090D protein Brassica napus (Rape)	GO:0008152, GO:0016798, GO:0046658	NO-H
ppt_154162	A9NUJ7tr=Putative uncharacterized protein Picea sitchensis (Sitka spruce) (Pinus sitchensis)	GO:0055114, GO:0016491, GO:0046872	NO-H
ppt_209821	A9RTI2tr=Predicted protein Physcomitrella patens subsp. patens (Moss)		NO-H
ppt_37198	B9RZ23tr=Protein bem46, putative Ricinus communis (Castor bean)	GO:0016787, GO:0005886	NO-H
ppt_84405	A0A061E5E1tr=HCP-like superfamily protein with MYND-type zinc finger Theobroma cacao (Cacao) (Cocoa)		NO-H
ppt_256777	Q9FGQ6sp=Microtubule-associated protein RP/EB family member 1C Arabidopsis thaliana (Mouse-ear cress)	GO:0009652, GO:0030865, GO:0031110, GO:0051225, GO:0051301, GO:1904825, GO:0051010, GO:0005618, GO:0005730, GO:0005815, GO:0005881, GO:0009524, GO:0035371, GO:0051233	NO-H
ppt_174955	Q9LNI5sp=MYB-like transcription factor ETC1 Arabidopsis thaliana (Mouse-ear cress)	GO:0006355, GO:0080147, GO:1900033, GO:0003700, GO:0005515, GO:0043565, GO:0005634	NO-H
ppt_188567	---NA---		NO-H
ppt_234021	A0A0C9S878tr=TSA: Wollemia nobilis Ref_Wollemi_Transcript_12179_1769 transcribed RNA sequence Wollemia nobilis	GO:0016021	NO-H
ppt_101817	A0A176VJE6tr=Uncharacterized protein Marchantia polymorpha subsp. polymorpha	GO:0006468, GO:0004674, GO:0005524, GO:0016021	NO-H
ppt_37496	D5AA01sp=Purple acid phosphatase Picea sitchensis (Sitka spruce) (Pinus sitchensis)	GO:0016311, GO:0003993, GO:0016787, GO:0046872	NO-H
ppt_250925	A0A0A7MAL2sp=Tubulin beta chain Pinus massoniana	GO:0000226, GO:0000278, GO:0003924, GO:0005200, GO:0005525, GO:0005737, GO:0005874	NO-H
ppt_252291	EnsemblPlants:GLYMA07G34400.1} Glycine max (Soybean) (Glycine hispida)	GO:0006004, GO:0016757, GO:0016021	NO-H
ppt_140148	A0A178VE01tr=Uncharacterized protein Arabidopsis thaliana (Mouse-ear cress)		NO-H
ppt_74576	A0A176WCB6tr=Uncharacterized protein Marchantia polymorpha subsp. polymorpha	GO:0043531	NO-H
ppt_112488	---NA---		NO-H
ppt_41494	A0A061FMQ2tr=Mitogen-activated protein kinase phosphatase 1 Theobroma cacao (Cacao) (Cocoa)	GO:0016311, GO:0016791	NO-H
ppt_188154	A0A023R6U3tr=NFYA4 Larix kaempferi	GO:0006355, GO:0003677, GO:0003700, GO:0016602	NO-H
ppt_150781	D5AE65tr=Putative uncharacterized protein Picea sitchensis (Sitka spruce) (Pinus sitchensis)	GO:0045017, GO:0004144	NO-H
ppt_43691	---NA---		NO-H
ppt_219463	A9NM48tr=Putative uncharacterized protein Picea sitchensis (Sitka spruce) (Pinus sitchensis)	GO:0006470, GO:0004722	NO-H
ppt_90785	W1P1Z2tr=Uncharacterized protein Amborella trichopoda	GO:0009755, GO:0016310, GO:0000166, GO:0004672, GO:0005886	NO-H
ppt_157416	A0A1D1YAH5tr=Histone chaperone ASF1B Anthurium amnicola	GO:0006335, GO:0006336, GO:0042393, GO:0000790	NO-H
ppt_144601	A0A199VT45tr=Microtubule-associated protein RP/EB family member 1C Ananas comosus (Pineapple) (Ananas ananas)	GO:0015630	NO-H
ppt_103625	A0A1D1YCA7tr=RING finger and CHY zinc finger domain-containing protein 1 Anthurium amnicola	GO:0006511, GO:0016567, GO:0008270, GO:0061630, GO:0005634	NO-H
ppt_225858	Q41073sp=Non-specific lipid-transfer protein Pinus taeda (Loblolly pine)	GO:0006869, GO:0008289	NO-H
ppt_194414	W9RT64tr=Putative inositol transporter 1 Morus notabilis	GO:0055085, GO:0071702, GO:0022857, GO:0016021	NO-H
ppt_227193	A0A1D1YX44tr=GPI inositol-deacylase Anthurium amnicola		NO-H
ppt_230206	A0A0D2QCJ3tr=Uncharacterized protein Gossypium raimondii (New World cotton)		NO-H
ppt_207536	W1P4N8tr=Uncharacterized protein Amborella trichopoda	GO:0006511, GO:0016579, GO:0048731, GO:0036459, GO:0046872, GO:0110165	NO-H
ppt_195792	D5AB91tr=Putative uncharacterized protein Picea sitchensis (Sitka spruce) (Pinus sitchensis)		NO-H
ppt_135894	---NA---		NO-H
ppt_227379	B9S651tr=RNA binding protein, putative Ricinus communis (Castor bean)	GO:0110165	NO-H
ppt_140154	A0A178VE01tr=Uncharacterized protein Arabidopsis thaliana (Mouse-ear cress)		NO-H
ppt_200721	A0A061E7Q3tr=Kinase superfamily protein isoform 1 Theobroma cacao (Cacao) (Cocoa)	GO:0006468, GO:0007178, GO:0004675, GO:0005524, GO:0005886, GO:0016021	NO-H
ppt_77031	Q5JKB0sp=DNA replication licensing factor MCM4 Oryza sativa subsp. japonica (Rice)	GO:0000727, GO:0006267, GO:0006268, GO:0006271, GO:0009555, GO:1902975, GO:0003678, GO:0003688, GO:0003697, GO:0005515, GO:0005524, GO:0046872, GO:0000347, GO:0005829, GO:0042555	NO-H
ppt_256776	A0A199VT45tr=Microtubule-associated protein RP/EB family member 1C Ananas comosus (Pineapple) (Ananas ananas)	GO:0009652, GO:0031110, GO:0051225, GO:1904825, GO:0051010, GO:0005634, GO:0005815, GO:0005881, GO:0035371, GO:0051233	NO-H
ppt_216104	EnsemblPlants:GLYMA14G01430.1} Glycine max (Soybean) (Glycine hispida)	GO:0047268	NO-H
ppt_77027	Q5JKB0sp=DNA replication licensing factor MCM4 Oryza sativa subsp. japonica (Rice)	GO:0000727, GO:0006267, GO:0006268, GO:0006271, GO:0009555, GO:1902975, GO:0003678, GO:0003688, GO:0003697, GO:0005515, GO:0005524, GO:0046872, GO:0000347, GO:0005829, GO:0042555	NO-H
ppt_156129	---NA---		NO-H
ppt_256487	---NA---		NO-H
ppt_90787	W1P1Z2tr=Uncharacterized protein Amborella trichopoda	GO:0006468, GO:0009755, GO:0010082, GO:0004674, GO:0005524, GO:0005886, GO:0016021	NO-H
ppt_133798	---NA---		NO-H
ppt_37205	B9RZ23tr=Protein bem46, putative Ricinus communis (Castor bean)	GO:0016787, GO:0005886	NO-H
ppt_221862	W1NVA3tr=Uncharacterized protein Amborella trichopoda		NO-H
ppt_120674	Q9C5Y2sp=Ent-kaurenoic acid oxidase 2 Arabidopsis thaliana (Mouse-ear cress)	GO:0007275, GO:0009686, GO:0010268, GO:0016125, GO:0016132, GO:0055114, GO:0005488, GO:0051777, GO:0005783, GO:0016020	NO-H
ppt_52759	B8LKN6tr=Putative uncharacterized protein Picea sitchensis (Sitka spruce) (Pinus sitchensis)	GO:0008270	NO-H
ppt_37203	B9RZ23tr=Protein bem46, putative Ricinus communis (Castor bean)	GO:0016787, GO:0005886	NO-H
ppt_101745	Q7F830sp=Cyclin-A1-1 Oryza sativa subsp. japonica (Rice)	GO:0007049, GO:0005515, GO:0005634, GO:0005737	NO-H
ppt_52095	F4JY37sp=Serine/threonine-protein kinase RUNKEL Arabidopsis thaliana (Mouse-ear cress)	GO:0000914, GO:0009556, GO:0010245, GO:0010342, GO:0016310, GO:0000166, GO:0008017, GO:0016301, GO:0005819, GO:0009506, GO:0009524, GO:0009574	NO-H
ppt_76028	---NA---		NO-H
ppt_114496	A0A124SFB5tr=GNS1/SUR4 membrane protein Cynara cardunculus var. scolymus (Artichoke) (Cynara scolymus)	GO:0019368, GO:0016021	NO-H
ppt_221857	W1NVA3tr=Uncharacterized protein Amborella trichopoda		NO-H
ppt_209938	---NA---		NO-H
ppt_248038	A0A0C9RRT6tr=TSA: Wollemia nobilis Ref_Wollemi_Transcript_18582_2370 transcribed RNA sequence Wollemia nobilis	GO:0016310, GO:0004672, GO:0016020	NO-H
ppt_87559	---NA---		NO-H
ppt_84959	A0A0B2QV10tr=65-kDa microtubule-associated protein 1 Glycine soja (Wild soybean)	GO:0000226, GO:0000911, GO:0008017, GO:0005737, GO:0005819	NO-H
ppt_36568	A0A0C9S7L9tr=TSA: Wollemia nobilis Ref_Wollemi_Transcript_8205_4327 transcribed RNA sequence Wollemia nobilis	GO:0006355	NO-H
ppt_123930	A0A061DY79tr=Homeodomain-like superfamily protein, putative Theobroma cacao (Cacao) (Cocoa)	GO:0010228, GO:0003677, GO:0005634	NO-H
ppt_137928	B9RYW7tr=Ankyrin repeat-containing protein, putative Ricinus communis (Castor bean)		NO-H
ppt_118612	C0PPT6tr=Putative uncharacterized protein Picea sitchensis (Sitka spruce) (Pinus sitchensis)		NO-H
ppt_140507	A0A142KWB0sp=Kinesin-like protein Marsilea vestita (Hairy waterclover)	GO:0003774, GO:0005488	NO-H
ppt_168327	---NA---		NO-H
ppt_129143	---NA---		NO-H
ppt_114498	A0A124SFB5tr=GNS1/SUR4 membrane protein Cynara cardunculus var. scolymus (Artichoke) (Cynara scolymus)	GO:0019368, GO:0016021	NO-H
ppt_143218	A0A061ELP2tr=HMG box protein with ARID/BRIGHT DNA-binding domain isoform 2 Theobroma cacao (Cacao) (Cocoa)	GO:0003677, GO:0005634	NO-H
ppt_227903	---NA---		NO-H
ppt_44378	Q7X9I0sp=Agamous-like MADS-box protein AGL65 Arabidopsis thaliana (Mouse-ear cress)	GO:0009555, GO:0050794, GO:0000976, GO:0005515, GO:0110165	NO-H
ppt_160480	---NA---		NO-H
ppt_93300	A0A061GJN4tr=Glycosyl hydrolase family protein with chitinase insertion domain Theobroma cacao (Cacao) (Cocoa)	GO:0005975, GO:0006032, GO:0004568, GO:0008061, GO:0005576	NO-H
ppt_159446	E9N9T3tr=Respiratory burst oxidase protein 1 Picea abies (Norway spruce) (Picea excelsa)	GO:0055114, GO:0098869, GO:0004601, GO:0005509, GO:0016174, GO:0005886, GO:0016021	NO-H
ppt_90786	W1P1Z2tr=Uncharacterized protein Amborella trichopoda	GO:0009755, GO:0016310, GO:0000166, GO:0004672, GO:0005886	NO-H
ppt_157418	A0A1D1YAH5tr=Histone chaperone ASF1B Anthurium amnicola	GO:0006335, GO:0006336, GO:0042393, GO:0000790	NO-H
ppt_69105	A0A1B0Z2N2tr=BHLH transcription factor Marchantia polymorpha (Liverwort) (Marchantia aquatica)	GO:0001228, GO:0046983, GO:0005634	NO-H
ppt_113311	A0A0C9S7N4tr=TSA: Wollemia nobilis Ref_Wollemi_Transcript_13118_5590 transcribed RNA sequence Wollemia nobilis	GO:0006468, GO:0009788, GO:0016567, GO:0045324, GO:0004623, GO:0004672, GO:0004842, GO:0005524, GO:0046872, GO:0102567, GO:0102568, GO:0005769, GO:0005802	NO-H
ppt_61981	A0A103YI47tr=Glucose/ribitol dehydrogenase Cynara cardunculus var. scolymus (Artichoke) (Cynara scolymus)	GO:0016021	NO-H
ppt_124332	B9R768tr=Cyclin d, putative Ricinus communis (Castor bean)	GO:0005622, GO:0110165	NO-H
ppt_199820	---NA---		NO-H
ppt_199961	A9NUD1tr=Putative uncharacterized protein Picea sitchensis (Sitka spruce) (Pinus sitchensis)	GO:0005975, GO:0004553	NO-H
ppt_216110	U5D9E1tr=Uncharacterized protein Amborella trichopoda	GO:0003824	NO-H
ppt_179214	A0A0C9RG19tr=TSA: Wollemia nobilis Ref_Wollemi_Transcript_28886_1658 transcribed RNA sequence Wollemia nobilis	GO:0006355, GO:0003677, GO:0003700, GO:0043565, GO:0005634	NO-H
ppt_137927	B9RYW7tr=Ankyrin repeat-containing protein, putative Ricinus communis (Castor bean)		NO-H
ppt_120675	Q9C5Y2sp=Ent-kaurenoic acid oxidase 2 Arabidopsis thaliana (Mouse-ear cress)	GO:0007275, GO:0009686, GO:0010268, GO:0016125, GO:0016132, GO:0055114, GO:0046872, GO:0051777, GO:0005783, GO:0016020	NO-H
ppt_114574	A0A0C9SAD4tr=TSA: Wollemia nobilis Ref_Wollemi_Transcript_4087_1515 transcribed RNA sequence Wollemia nobilis	GO:0008270	NO-H
ppt_211069	A9P2P8tr=Putative uncharacterized protein Picea sitchensis (Sitka spruce) (Pinus sitchensis)	GO:0006839, GO:0016021, GO:0031966	NO-H
ppt_90788	W1P1Z2tr=Uncharacterized protein Amborella trichopoda	GO:0006468, GO:0009755, GO:0010082, GO:0004674, GO:0005524, GO:0005886, GO:0016021	NO-H
ppt_137964	---NA---		NO-H
ppt_230276	A0A068JG19tr=CHASE-domain containing histidine kinase 3 Physcomitrella patens subsp. patens (Moss)	GO:0006468, GO:0007165, GO:0009605, GO:0009628, GO:0033554, GO:0071310, GO:1901700, GO:2000026, GO:0004673, GO:0009884, GO:0019901, GO:0016020	NO-H
ppt_174956	A0A0E3GM26tr=MYB19 Scutellaria playfairii	GO:0003677, GO:0005634	NO-H
ppt_106874	---NA---		NO-H
ppt_141845	A0A061DFI4tr=Cyclin B2,1 isoform 1 Theobroma cacao (Cacao) (Cocoa)	GO:0000079, GO:0005975, GO:0044772, GO:0004553, GO:0004672, GO:0005524, GO:0016538, GO:0000307, GO:0005634, GO:0005737, GO:0042025	NO-H
ppt_190167	Q1G3M3sp=B3 domain-containing protein At3g19184 Arabidopsis thaliana (Mouse-ear cress)	GO:0003676	NO-H
ppt_152148	EnsemblPlants:GLYMA10G22860.1} Glycine max (Soybean) (Glycine hispida)	GO:0000910, GO:0016310, GO:0032501, GO:0004672, GO:0005488, GO:0005737	NO-H
ppt_95450	Q93VM9sp=THO complex subunit 1 Arabidopsis thaliana (Mouse-ear cress)	GO:0006406, GO:0009873, GO:0010267, GO:0032784, GO:0050832, GO:0003676, GO:0000445	NO-H
ppt_81961	W1NGS7tr=Uncharacterized protein Amborella trichopoda	GO:0007165, GO:0043531	NO-H
ppt_153049	E9NZS6tr=Putative TIR-NBS-LRR protein Pinus monticola (Western white pine) (Strobus monticola)	GO:0007165, GO:0043531	NO-H
ppt_119693	D8SZY9tr=Putative uncharacterized protein Mex1L1 Selaginella moellendorffii (Spikemoss)	GO:0016020, GO:0016021	NO-H
ppt_9285	---NA---		NO-H
ppt_120676	Q9C5Y2sp=Ent-kaurenoic acid oxidase 2 Arabidopsis thaliana (Mouse-ear cress)	GO:0007275, GO:0009686, GO:0010268, GO:0016125, GO:0016132, GO:0055114, GO:0046872, GO:0051777, GO:0005783, GO:0016020	NO-H
ppt_101052	W1NKW2tr=Uncharacterized protein Amborella trichopoda	GO:0007076, GO:0000793	NO-H
ppt_91057	A9NYF8tr=Putative uncharacterized protein Picea sitchensis (Sitka spruce) (Pinus sitchensis)		NO-H
ppt_122421	B9SQH2tr=Phytosulfokine receptor, putative Ricinus communis (Castor bean)	GO:0006468, GO:0050794, GO:0000166, GO:0004672, GO:0016491, GO:0016787, GO:0016020	NO-H
ppt_194539	A0A0D6QSJ5sp=Phospholipase D Araucaria cunninghamii (Hoop pine) (Moreton Bay pine)	GO:0009395, GO:0046470, GO:0004630, GO:0005509, GO:0070290, GO:0005886, GO:0016021	NO-H
ppt_78698	B1A2U9tr=Pyrroline-5-carboxylate synthetase Gossypium arboreum (Tree cotton) (Gossypium nanking)	GO:0016310, GO:0055114, GO:0055129, GO:0004349, GO:0004350, GO:0005524, GO:0005737	NO-H
ppt_204859	A0A0C9S2M7tr=TSA: Wollemia nobilis Ref_Wollemi_Transcript_18857_3550 transcribed RNA sequence Wollemia nobilis		NO-H
ppt_232846	A9SXI7tr=Predicted protein Physcomitrella patens subsp. patens (Moss)	GO:0000278, GO:0006272, GO:0006287, GO:0006297, GO:0045004, GO:0071897, GO:0090305, GO:0000166, GO:0003677, GO:0003887, GO:0008270, GO:0008310, GO:0051539, GO:0008622	NO-H
ppt_219448	A0A0B2PXG4tr=F-box/kelch-repeat protein Glycine soja (Wild soybean)	GO:0016567, GO:0031146, GO:0004842	NO-H
ppt_224963	---NA---		NO-H
ppt_193519	B8LKN4tr=Putative uncharacterized protein Picea sitchensis (Sitka spruce) (Pinus sitchensis)	GO:0003824	NO-H
ppt_93884	A0A068V654sp=Potassium transporter Coffea canephora (Robusta coffee)	GO:0071805, GO:0015079, GO:0016021	NO-H
ppt_101902	E7CQZ9tr=GLU Gossypium hirsutum (Upland cotton) (Gossypium mexicanum)	GO:0016787, GO:0046658	NO-H
ppt_230203	W1NJ70tr=Uncharacterized protein Amborella trichopoda		NO-H
ppt_194975	---NA---		NO-H
ppt_163803	B9RA95tr=DNA binding protein, putative Ricinus communis (Castor bean)	GO:0006468, GO:0004672, GO:0005524, GO:0008353, GO:0016740	NO-H
ppt_223571	B6SQC5tr=Tumor protein Zea mays (Maize)	GO:0032259, GO:0008168	NO-H
ppt_121994	A0A0D6QRP5sp=DNA-directed RNA polymerase subunit Araucaria cunninghamii (Hoop pine) (Moreton Bay pine)	GO:0001193, GO:0006283, GO:0006367, GO:0006379, GO:0003676, GO:0003899, GO:0008270, GO:0005665, GO:0005730	NO-H
ppt_77032	Q5JKB0sp=DNA replication licensing factor MCM4 Oryza sativa subsp. japonica (Rice)	GO:0000727, GO:0006267, GO:0006268, GO:0006271, GO:0009555, GO:1902975, GO:0003678, GO:0003688, GO:0003697, GO:0005515, GO:0005524, GO:0046872, GO:0000347, GO:0005829, GO:0042555	NO-H
ppt_43696	---NA---		NO-H
ppt_205008	---NA---		NO-H
ppt_107454	A0A072UUU5tr=Longifolia protein Medicago truncatula (Barrel medic) (Medicago tribuloides)	GO:0051513	NO-H
ppt_257670	D5AB91tr=Putative uncharacterized protein Picea sitchensis (Sitka spruce) (Pinus sitchensis)		NO-H
ppt_111493	A9NTM6sp=Xyloglucan endotransglucosylase/hydrolase Picea sitchensis (Sitka spruce) (Pinus sitchensis)	GO:0010411, GO:0042546, GO:0071555, GO:0004553, GO:0016762, GO:0005618, GO:0048046	NO-H
ppt_229643	A0A078G504tr=BnaA09g02090D protein Brassica napus (Rape)	GO:0016573, GO:0004402, GO:0016740, GO:0016746	NO-H
ppt_140152	Q949V7tr=Pentatricopeptide repeat-containing protein-like protein Arabidopsis thaliana (Mouse-ear cress)		NO-H
ppt_52096	F4JY37sp=Serine/threonine-protein kinase RUNKEL Arabidopsis thaliana (Mouse-ear cress)	GO:0000914, GO:0009556, GO:0010245, GO:0010342, GO:0016310, GO:0000166, GO:0008017, GO:0016301, GO:0005819, GO:0009506, GO:0009524, GO:0009574	NO-H
ppt_140579	A9U2F4tr=Histone chaperone Physcomitrella patens subsp. patens (Moss)	GO:0006335, GO:0006336, GO:0042393, GO:0000790	NO-H
ppt_250432	Q2QW16tr=Retrotransposon protein, putative, unclassified Oryza sativa subsp. japonica (Rice)	GO:0006281, GO:0003676, GO:0003824, GO:0046872	NO-H
ppt_48475	---NA---		NO-H
ppt_202713	A0A199UQH6tr=Cyclin-D3-1 Ananas comosus (Pineapple) (Ananas ananas)	GO:0009987, GO:0005622, GO:0110165	NO-H
ppt_119898	A0A103XFV3tr=Polyketide cyclase/dehydrase Cynara cardunculus var. scolymus (Artichoke) (Cynara scolymus)	GO:0009738, GO:0032515, GO:0080163, GO:0004864, GO:0010427, GO:0038023, GO:0005634, GO:0005737	NO-H
ppt_113514	A0A176W2X8tr=Uncharacterized protein Marchantia polymorpha subsp. polymorpha	GO:0006275, GO:0016567, GO:0003677, GO:0004842	NO-H
ppt_169579	---NA---		NO-H
ppt_257817	U5GWZ9tr=DWARF IN LIGHT 1 family protein Populus trichocarpa (Western balsam poplar) (Populus balsamifera subsp. trichocarpa)	GO:0010279, GO:0005737	NO-H
ppt_182958	A9NPF9tr=Putative uncharacterized protein Picea sitchensis (Sitka spruce) (Pinus sitchensis)	GO:0006468, GO:0004674, GO:0005524	NO-H
ppt_61570	A0A199UHW3sp=Eukaryotic translation initiation factor 3 subunit J Ananas comosus (Pineapple) (Ananas ananas)	GO:0006413, GO:0010020, GO:0003743, GO:0005852, GO:0031357	NO-H
ppt_97926	---NA---		NO-H
ppt_207519	A0A0C9S3M5tr=TSA: Wollemia nobilis Ref_Wollemi_Transcript_28685_1974 transcribed RNA sequence Wollemia nobilis	GO:0003824, GO:0110165	NO-H
ppt_61099	---NA---		NO-H
ppt_135892	---NA---		NO-H
ppt_95829	A9NM48tr=Putative uncharacterized protein Picea sitchensis (Sitka spruce) (Pinus sitchensis)	GO:0006470, GO:0004722, GO:0043169	NO-H
ppt_132543	A9S511tr=Predicted protein Physcomitrella patens subsp. patens (Moss)		NO-H
ppt_210999	Q9C689sp=Non-structural maintenance of chromosomes element 4 homolog A Arabidopsis thaliana (Mouse-ear cress)	GO:0009987, GO:0044238, GO:0071704, GO:0000791	NO-H
ppt_214182	B9SRS3tr=Protein kinase atsik, putative Ricinus communis (Castor bean)	GO:0016310, GO:0016301	NO-H
ppt_79363	---NA---		NO-H
ppt_250806	---NA---		NO-H
ppt_124331	B9R768tr=Cyclin d, putative Ricinus communis (Castor bean)	GO:0005622, GO:0110165	NO-H
ppt_151704	---NA---		NO-H
ppt_113721	---NA---		NO-H
ppt_137933	B9RYW7tr=Ankyrin repeat-containing protein, putative Ricinus communis (Castor bean)		NO-H
ppt_193527	B8LKN4tr=Putative uncharacterized protein Picea sitchensis (Sitka spruce) (Pinus sitchensis)	GO:0003824	NO-H
ppt_184841	D7TDE5tr=Putative uncharacterized protein Vitis vinifera (Grape)	GO:0016491	NO-H
ppt_183601	---NA---		NO-H
ppt_232180	---NA---		NO-H
ppt_205010	A0A0K0M702tr=DCL3a Pinus tabuliformis (Chinese pine) (Pinus leucosperma)	GO:0006396, GO:0031047, GO:0090502, GO:0003723, GO:0004525, GO:0005524	NO-H
ppt_140590	A0A0C9S967tr=TSA: Wollemia nobilis Ref_Wollemi_Transcript_9012_3668 transcribed RNA sequence Wollemia nobilis	GO:0009987, GO:0055114, GO:0016491, GO:0016020	NO-H
ppt_113749	---NA---		NO-H
ppt_157413	Q76MV0sp=Histone H3.2 Nicotiana tabacum (Common tobacco)	GO:0003677, GO:0046982, GO:0000786, GO:0005634, GO:0010369	NO-H
ppt_203174	A0A061DV99tr=Kip-related cyclin-dependent kinase inhibitor 3, putative Theobroma cacao (Cacao) (Cocoa)	GO:0006469, GO:0007050, GO:0016310, GO:0045736, GO:0004860, GO:0004861, GO:0016301, GO:0005634	NO-H
ppt_194537	A0A0D6QSJ5sp=Phospholipase D Araucaria cunninghamii (Hoop pine) (Moreton Bay pine)	GO:0009395, GO:0046470, GO:0004630, GO:0005509, GO:0070290, GO:0005886, GO:0016021	NO-H
ppt_90783	W1P1Z2tr=Uncharacterized protein Amborella trichopoda	GO:0006468, GO:0009755, GO:0010082, GO:0004674, GO:0005524, GO:0005886, GO:0016021	NO-H
ppt_146993	---NA---		NO-H
ppt_123491	A0A1D1ZH86tr=Bidirectional sugar transporter SWEET6b Anthurium amnicola	GO:0008643, GO:0051119, GO:0016021	NO-H
ppt_251240	W9QYE8tr=Putative zinc finger protein Morus notabilis	GO:0006355, GO:0006970, GO:0009416, GO:0048523, GO:0080134, GO:1901700, GO:0000978, GO:0000790, GO:0005667, GO:0031519	NO-H
ppt_192223	---NA---		NO-H
ppt_145325	A0A0C9S800tr=TSA: Wollemia nobilis Ref_Wollemi_Transcript_12531_1084 transcribed RNA sequence Wollemia nobilis		NO-H
ppt_69437	A0A0B2RVW3tr=Helicase ARIP4 Glycine soja (Wild soybean)	GO:0005524, GO:0016787	NO-H
ppt_237303	A9S858tr=Predicted protein Physcomitrella patens subsp. patens (Moss)		NO-H
ppt_77030	Q5JKB0sp=DNA replication licensing factor MCM4 Oryza sativa subsp. japonica (Rice)	GO:0000727, GO:0006267, GO:0006268, GO:0006271, GO:0009555, GO:1902975, GO:0003678, GO:0003688, GO:0003697, GO:0005515, GO:0005524, GO:0046872, GO:0000347, GO:0005829, GO:0042555	NO-H
ppt_209825	A9RTI2tr=Predicted protein Physcomitrella patens subsp. patens (Moss)		NO-H
ppt_200746	M0TSQ0sp=Sucrose synthase Musa acuminata subsp. malaccensis (Wild banana) (Musa malaccensis)	GO:0005985, GO:0016157	NO-H
[truncated: 4,463 more rows]

## Sheet: BROWN
Seq ID	Seq Description	GO ID	HUBGENE
ppt_60090	Q40862tr=Late embryogenesis abundant protein Picea glauca (White spruce) (Pinus glauca)		HUB
ppt_132252	---NA---		HUB
ppt_215701	A0A176VW85tr=Uncharacterized protein Marchantia polymorpha subsp. polymorpha	GO:0046872, GO:0005576	HUB
ppt_132263	---NA---		HUB
ppt_132258	---NA---		HUB
ppt_115975	Q40862tr=Late embryogenesis abundant protein Picea glauca (White spruce) (Pinus glauca)		NO-H
ppt_122568	---NA---		HUB
ppt_202176	A0A0C9QPK0tr=TSA: Wollemia nobilis Ref_Wollemi_Transcript_14653_2213 transcribed RNA sequence Wollemia nobilis	GO:0006468, GO:0004672, GO:0005524, GO:0016020, GO:0016021	HUB
ppt_132260	---NA---		HUB
ppt_93453	Q40862tr=Late embryogenesis abundant protein Picea glauca (White spruce) (Pinus glauca)		HUB
ppt_215695	A0A176VW85tr=Uncharacterized protein Marchantia polymorpha subsp. polymorpha	GO:0046872, GO:0005576	HUB
ppt_255966	---NA---		HUB
ppt_255964	---NA---		HUB
ppt_89688	A0A176VTI7tr=Uncharacterized protein Marchantia polymorpha subsp. polymorpha	GO:0030145, GO:0045735, GO:0046872, GO:0005576, GO:0005618, GO:0048046	HUB
ppt_5878	A0A078HG47tr=BnaA03g11550D protein Brassica napus (Rape)	GO:0016020, GO:0016021	HUB
ppt_132257	---NA---		HUB
ppt_235762	A0A0K8TUN5tr=Cytochrome P450 CYP750A10 Picea glauca (White spruce) (Pinus glauca)	GO:0055114, GO:0004497, GO:0005506, GO:0016705, GO:0020037, GO:0016021	HUB
ppt_215696	A0A176VW85tr=Uncharacterized protein Marchantia polymorpha subsp. polymorpha	GO:0046872, GO:0005576	HUB
ppt_187663	---NA---		HUB
ppt_215697	A0A176VW85tr=Uncharacterized protein Marchantia polymorpha subsp. polymorpha	GO:0046872, GO:0005576	HUB
ppt_215705	A0A176VW85tr=Uncharacterized protein Marchantia polymorpha subsp. polymorpha	GO:0046872, GO:0005576	HUB
ppt_132255	---NA---		HUB
ppt_75182	Q93V93sp=Peroxidase 44 Arabidopsis thaliana (Mouse-ear cress)	GO:0016491, GO:0110165	HUB
ppt_132254	---NA---		HUB
ppt_155033	Q42993sp=Chitinase 1 Oryza sativa subsp. japonica (Rice)	GO:0000272, GO:0006032, GO:0016998, GO:0050832, GO:0004568, GO:0008061	NO-H
ppt_156018	---NA---		NO-H
ppt_215699	A0A176VW85tr=Uncharacterized protein Marchantia polymorpha subsp. polymorpha	GO:0046872, GO:0005576	HUB
ppt_215702	A0A176VW85tr=Uncharacterized protein Marchantia polymorpha subsp. polymorpha	GO:0046872, GO:0005576	HUB
ppt_114802	Q40862tr=Late embryogenesis abundant protein Picea glauca (White spruce) (Pinus glauca)		NO-H
ppt_51799	---NA---		HUB
ppt_72320	A0A061GQH8tr=STS14 protein, putative Theobroma cacao (Cacao) (Cocoa)	GO:0016740, GO:0005615	HUB
ppt_114796	Q40862tr=Late embryogenesis abundant protein Picea glauca (White spruce) (Pinus glauca)		HUB
ppt_115979	Q40862tr=Late embryogenesis abundant protein Picea glauca (White spruce) (Pinus glauca)		NO-H
ppt_187664	---NA---		HUB
ppt_130641	D3IZ06tr=Thaumatin-like protein L2 Pinus monticola (Western white pine) (Strobus monticola)	GO:0016021	HUB
ppt_220543	P19171sp=Basic endochitinase B Arabidopsis thaliana (Mouse-ear cress)	GO:0005975, GO:0006032, GO:0016998, GO:0046686, GO:0050832, GO:0004568, GO:0005774, GO:0005829	HUB
ppt_132259	---NA---		HUB
ppt_81726	---NA---		HUB
ppt_132256	---NA---		HUB
ppt_72324	A0A0K9PXQ9tr=Cysteine-rich secretory protein Zostera marina (Eelgrass)	GO:0016740, GO:0005615	NO-H
ppt_219760	A9NW40tr=Putative uncharacterized protein Picea sitchensis (Sitka spruce) (Pinus sitchensis)	GO:0016491, GO:0050660	HUB
ppt_255967	---NA---		HUB
ppt_114801	Q40862tr=Late embryogenesis abundant protein Picea glauca (White spruce) (Pinus glauca)		NO-H
ppt_130609	---NA---		HUB
ppt_114803	Q40862tr=Late embryogenesis abundant protein Picea glauca (White spruce) (Pinus glauca)		HUB
ppt_113012	A0A0K8TUN5tr=Cytochrome P450 CYP750A10 Picea glauca (White spruce) (Pinus glauca)	GO:0055114, GO:0004497, GO:0005506, GO:0016705, GO:0020037, GO:0016021	HUB
ppt_117819	---NA---		HUB
ppt_208603	P18632sp=Pectate lyase 1 Cryptomeria japonica (Japanese cedar) (Cupressus japonica)	GO:0016829	HUB
ppt_90973	---NA---		HUB
ppt_111344	---NA---		HUB
ppt_114798	Q40862tr=Late embryogenesis abundant protein Picea glauca (White spruce) (Pinus glauca)		HUB
ppt_132251	---NA---		HUB
ppt_278857	---NA---		HUB
ppt_255965	---NA---		HUB
ppt_198757	A9SDF7tr=Germin-like protein Physcomitrella patens subsp. patens (Moss)	GO:0046872, GO:0005576, GO:0005618	NO-H
ppt_72323	A0A0A0K2D5tr=Uncharacterized protein Cucumis sativus (Cucumber)	GO:0005576, GO:0005615	NO-H
ppt_130608	---NA---		HUB
ppt_90970	---NA---		HUB
ppt_100068	A0A0G7ZNS9tr=Cytochrome P450 CYP750A26 Picea glauca (White spruce) (Pinus glauca)	GO:0055114, GO:0004497, GO:0005506, GO:0016705, GO:0020037, GO:0016021	HUB
ppt_74927	---NA---		HUB
ppt_130607	---NA---		HUB
ppt_169536	---NA---		HUB
ppt_130606	---NA---		HUB
ppt_263823	---NA---		HUB
ppt_207443	Q40374sp=Pathogenesis-related protein PR-1 Medicago truncatula (Barrel medic) (Medicago tribuloides)	GO:0005615	HUB
ppt_132261	---NA---		HUB
ppt_219761	A9NW40tr=Putative uncharacterized protein Picea sitchensis (Sitka spruce) (Pinus sitchensis)	GO:0016491, GO:0050660	HUB
ppt_220537	C0LNR1tr=Chitinase Ib Chimonanthus praecox	GO:0005975, GO:0006032, GO:0016998, GO:0004568, GO:0008061	HUB
ppt_255968	---NA---		HUB
ppt_172624	G9B4E9tr=Class I chitinase Pinus contorta (Shore pine) (Lodgepole pine)	GO:0005975, GO:0006032, GO:0016998, GO:0004568, GO:0008061	HUB
ppt_177674	---NA---		HUB
ppt_46237	---NA---		NO-H
ppt_130633	D3IZ10tr=Thaumatin-like protein L6 Pinus monticola (Western white pine) (Strobus monticola)	GO:0016021	NO-H
ppt_230636	---NA---		HUB
ppt_206285	---NA---		NO-H
ppt_113009	A0A0K8TUN5tr=Cytochrome P450 CYP750A10 Picea glauca (White spruce) (Pinus glauca)	GO:0055114, GO:0004497, GO:0005506, GO:0016705, GO:0020037, GO:0016021	HUB
ppt_111345	---NA---		NO-H
ppt_93454	Q40862tr=Late embryogenesis abundant protein Picea glauca (White spruce) (Pinus glauca)		NO-H
ppt_117820	---NA---		NO-H
ppt_72321	A0A0K9PWJ1tr=Cysteine-rich secretory protein Zostera marina (Eelgrass)	GO:0005615	NO-H
ppt_168203	A0A0K0M6X9tr=GASA2 Pinus tabuliformis (Chinese pine) (Pinus leucosperma)		HUB
ppt_120253	A0A088BGJ0tr=Flavanone 3-hydroxylase Pinus radiata (Monterey pine) (Pinus insignis)	GO:0055114, GO:0016491, GO:0046872	NO-H
ppt_19084	A0A151T6R4tr=Uncharacterized protein Cajanus cajan (Pigeon pea) (Cajanus indicus)		HUB
ppt_90972	---NA---		HUB
ppt_254870	A0A199V5P9tr=Aldehyde dehydrogenase family 2 member C4 Ananas comosus (Pineapple) (Ananas ananas)	GO:0055114, GO:0016620	HUB
ppt_130612	---NA---		HUB
ppt_47145	---NA---		NO-H
ppt_107919	---NA---		NO-H
ppt_186897	G9B4E9tr=Class I chitinase Pinus contorta (Shore pine) (Lodgepole pine)	GO:0005975, GO:0006032, GO:0016998, GO:0004568, GO:0008061	HUB
ppt_119597	---NA---		HUB
ppt_226341	---NA---		HUB
ppt_241345	A0A167V901tr=Transcription factor MYB30 Picea abies (Norway spruce) (Picea excelsa)	GO:0003677, GO:0005634	HUB
ppt_123612	A0A118K7D1tr=2S globulin Cynara cardunculus var. scolymus (Artichoke) (Cynara scolymus)	GO:0000272, GO:0006032, GO:0004568, GO:0008061	NO-H
ppt_240762	B9IM28tr=Pathogenesis-related family protein Populus trichocarpa (Western balsam poplar) (Populus balsamifera subsp. trichocarpa)	GO:0005576, GO:0005615	HUB
ppt_159853	---NA---		NO-H
ppt_165120	---NA---		HUB
ppt_130611	---NA---		HUB
ppt_42554	---NA---		NO-H
ppt_74931	---NA---		HUB
ppt_74929	---NA---		HUB
ppt_114805	Q40862tr=Late embryogenesis abundant protein Picea glauca (White spruce) (Pinus glauca)		HUB
ppt_199485	Q84MM9sp=Protein MONOCULM 1 Oryza sativa subsp. japonica (Rice)	GO:0006355, GO:0007275, GO:0010014, GO:0010223, GO:0003700, GO:0043565, GO:0005634	NO-H
ppt_81725	---NA---		NO-H
ppt_255969	---NA---		HUB
ppt_225971	---NA---		HUB
ppt_119301	A0A0K8TUN5tr=Cytochrome P450 CYP750A10 Picea glauca (White spruce) (Pinus glauca)	GO:0055114, GO:0004497, GO:0005506, GO:0016705, GO:0020037, GO:0016021	HUB
ppt_174895	---NA---		NO-H
ppt_156021	---NA---		NO-H
ppt_238450	---NA---		HUB
ppt_68345	---NA---		HUB
ppt_183270	---NA---		HUB
ppt_72727	A0A0F7J3M2tr=Putative oxidase Taxus baccata (English yew)		NO-H
ppt_206282	---NA---		NO-H
ppt_53320	D3IZ10tr=Thaumatin-like protein L6 Pinus monticola (Western white pine) (Strobus monticola)	GO:0016021	HUB
ppt_144739	Q6WSS1tr=Class IV chitinase Chia4-Pa1.3 Picea abies (Norway spruce) (Picea excelsa)	GO:0005975, GO:0006032, GO:0016998, GO:0004568, GO:0008061	HUB
ppt_67345	---NA---		HUB
ppt_235763	A0A0K8TUN5tr=Cytochrome P450 CYP750A10 Picea glauca (White spruce) (Pinus glauca)	GO:0055114, GO:0004497, GO:0005506, GO:0016705, GO:0020037, GO:0016021	HUB
ppt_144730	D7P710tr=Class IV chitinase 4-4 Pseudotsuga menziesii (Douglas-fir) (Abies menziesii)	GO:0005975, GO:0006032, GO:0016998, GO:0004568, GO:0008061	HUB
ppt_165119	---NA---		HUB
ppt_240820	---NA---		NO-H
ppt_113013	A0A0K8TUN5tr=Cytochrome P450 CYP750A10 Picea glauca (White spruce) (Pinus glauca)	GO:0055114, GO:0004497, GO:0005506, GO:0016705, GO:0020037, GO:0016021	HUB
ppt_192238	A0A0B2PVC7tr=Protein BEARSKIN1 Glycine soja (Wild soybean)	GO:0006355, GO:0003677, GO:0005634	HUB
ppt_255970	---NA---		HUB
ppt_96282	A0A0L9VEC9sp=Arogenate dehydratase Phaseolus angularis (Azuki bean) (Vigna angularis)	GO:0008652, GO:0009073, GO:0009094, GO:0004664, GO:0016829, GO:0047769, GO:0005737, GO:0009507, GO:0009536, GO:0009570	NO-H
ppt_186900	Q6WSS1tr=Class IV chitinase Chia4-Pa1.3 Picea abies (Norway spruce) (Picea excelsa)	GO:0005975, GO:0006032, GO:0016998, GO:0004568, GO:0008061	HUB
ppt_114800	Q40862tr=Late embryogenesis abundant protein Picea glauca (White spruce) (Pinus glauca)		HUB
ppt_148739	A0A0C9RX28tr=TSA: Wollemia nobilis Ref_Wollemi_Transcript_7540_2252 transcribed RNA sequence Wollemia nobilis	GO:0050896	HUB
ppt_99795	---NA---		HUB
ppt_100065	A0A0G7ZNR1tr=Cytochrome P450 CYP750A27v2 Picea glauca (White spruce) (Pinus glauca)	GO:0055114, GO:0004497, GO:0005506, GO:0016705, GO:0020037, GO:0016021	HUB
ppt_130635	D3IZ06tr=Thaumatin-like protein L2 Pinus monticola (Western white pine) (Strobus monticola)	GO:0016021	HUB
ppt_165121	---NA---		HUB
ppt_100064	A0A0G7ZNS9tr=Cytochrome P450 CYP750A26 Picea glauca (White spruce) (Pinus glauca)	GO:0055114, GO:0004497, GO:0005506, GO:0016705, GO:0020037, GO:0016021	NO-H
ppt_53319	D3IZ10tr=Thaumatin-like protein L6 Pinus monticola (Western white pine) (Strobus monticola)	GO:0016021	HUB
ppt_196966	A0A061DYG7tr=SAUR-like auxin-responsive protein family Theobroma cacao (Cacao) (Cocoa)	GO:0009958, GO:0060918, GO:0090057, GO:0005737	HUB
ppt_96285	A0A0L9VEC9sp=Arogenate dehydratase Phaseolus angularis (Azuki bean) (Vigna angularis)	GO:0008652, GO:0009073, GO:0009094, GO:0004664, GO:0016829, GO:0047769, GO:0005737, GO:0009507, GO:0009536, GO:0009570	NO-H
ppt_229521	A0A0B2RRV3tr=Protein HOTHEAD Glycine soja (Wild soybean)	GO:0055114, GO:0016614, GO:0050660	NO-H
ppt_144742	Q6WSS1tr=Class IV chitinase Chia4-Pa1.3 Picea abies (Norway spruce) (Picea excelsa)	GO:0005975, GO:0006032, GO:0016998, GO:0004568, GO:0008061	HUB
ppt_115976	Q40862tr=Late embryogenesis abundant protein Picea glauca (White spruce) (Pinus glauca)		HUB
ppt_168204	A0A0K0M6X9tr=GASA2 Pinus tabuliformis (Chinese pine) (Pinus leucosperma)		HUB
ppt_199486	Q84MM9sp=Protein MONOCULM 1 Oryza sativa subsp. japonica (Rice)	GO:0006355, GO:0007275, GO:0010014, GO:0010223, GO:0003700, GO:0043565, GO:0005634	NO-H
ppt_53318	D3IZ06tr=Thaumatin-like protein L2 Pinus monticola (Western white pine) (Strobus monticola)	GO:0016021	HUB
ppt_240763	W1PV75tr=Uncharacterized protein Amborella trichopoda	GO:0005615	NO-H
ppt_126274	A0A0C9SA39sp=Purple acid phosphatase Wollemia nobilis	GO:0016311, GO:0003993, GO:0046872, GO:0016020	HUB
ppt_130638	D3IZ06tr=Thaumatin-like protein L2 Pinus monticola (Western white pine) (Strobus monticola)	GO:0016021	HUB
ppt_230638	---NA---		HUB
ppt_221957	---NA---		HUB
ppt_96283	A0A0L9VEC9sp=Arogenate dehydratase Phaseolus angularis (Azuki bean) (Vigna angularis)	GO:0008652, GO:0009073, GO:0009094, GO:0004664, GO:0016829, GO:0047769, GO:0005737, GO:0009507, GO:0009536, GO:0009570	NO-H
ppt_119595	---NA---		HUB
ppt_174898	---NA---		HUB
ppt_195969	---NA---		HUB
ppt_44233	A0A061F976tr=Pathogenesis-related protein P2 Theobroma cacao (Cacao) (Cocoa)	GO:0006468, GO:0042742, GO:0050832, GO:0004672, GO:0005524	HUB
ppt_114799	Q40862tr=Late embryogenesis abundant protein Picea glauca (White spruce) (Pinus glauca)		HUB
ppt_112225	---NA---		NO-H
ppt_190693	W1PSJ7tr=Uncharacterized protein Amborella trichopoda		NO-H
ppt_221960	---NA---		HUB
ppt_199094	B8QVH4tr=Chitinase Zea mays subsp. parviglumis (Balsas teosinte)	GO:0005975, GO:0006032, GO:0016998, GO:0004568, GO:0008061	HUB
ppt_213442	---NA---		NO-H
ppt_195970	---NA---		HUB
ppt_114795	Q40862tr=Late embryogenesis abundant protein Picea glauca (White spruce) (Pinus glauca)		HUB
ppt_132253	---NA---		HUB
ppt_102335	A0A0C9S8A9tr=TSA: Wollemia nobilis Ref_Wollemi_Transcript_11827_1539 transcribed RNA sequence Wollemia nobilis	GO:0006508, GO:0004180, GO:0009002, GO:0016787	HUB
ppt_221961	---NA---		HUB
ppt_110023	D7P710tr=Class IV chitinase 4-4 Pseudotsuga menziesii (Douglas-fir) (Abies menziesii)	GO:0009057, GO:0016798	HUB
ppt_175551	---NA---		HUB
ppt_144738	Q6WSS1tr=Class IV chitinase Chia4-Pa1.3 Picea abies (Norway spruce) (Picea excelsa)	GO:0005975, GO:0006032, GO:0016998, GO:0004568, GO:0008061	HUB
ppt_100303	A2IA39tr=ACC synthase Picea engelmannii x Picea glauca	GO:0009058, GO:0003824, GO:0030170	HUB
ppt_89455	---NA---		NO-H
ppt_230637	---NA---		HUB
ppt_82477	---NA---		NO-H
ppt_199525	A9NK17tr=Putative uncharacterized protein Picea sitchensis (Sitka spruce) (Pinus sitchensis)	GO:0016020	NO-H
ppt_212066	A0A0D9WWQ9tr=Uncharacterized protein Leersia perrieri	GO:0016787	HUB
ppt_168205	A0A0K0M6X9tr=GASA2 Pinus tabuliformis (Chinese pine) (Pinus leucosperma)		HUB
ppt_144740	Q6WSS1tr=Class IV chitinase Chia4-Pa1.3 Picea abies (Norway spruce) (Picea excelsa)	GO:0005975, GO:0006032, GO:0016998, GO:0004568, GO:0008061	HUB
ppt_143345	---NA---		NO-H
ppt_221953	---NA---		HUB
ppt_144725	D7P710tr=Class IV chitinase 4-4 Pseudotsuga menziesii (Douglas-fir) (Abies menziesii)	GO:0005975, GO:0006032, GO:0016998, GO:0004568, GO:0008061	NO-H
ppt_194908	A0A0C9QR68tr=TSA: Wollemia nobilis Ref_Wollemi_Transcript_13132_1327 transcribed RNA sequence Wollemia nobilis	GO:0005975, GO:0004553	HUB
ppt_203180	---NA---		HUB
ppt_226630	A0A0C9QR38tr=TSA: Wollemia nobilis Ref_Wollemi_Transcript_13270_2450 transcribed RNA sequence Wollemia nobilis	GO:0006508, GO:0004252	HUB
ppt_206281	---NA---		NO-H
ppt_230633	---NA---		NO-H
ppt_194910	A0A0C9QR68tr=TSA: Wollemia nobilis Ref_Wollemi_Transcript_13132_1327 transcribed RNA sequence Wollemia nobilis	GO:0005975, GO:0004553	HUB
ppt_144727	G9B4E9tr=Class I chitinase Pinus contorta (Shore pine) (Lodgepole pine)	GO:0005975, GO:0006032, GO:0016998, GO:0004568, GO:0008061	HUB
ppt_214836	A0A199VI17tr=Zinc transporter 2 Ananas comosus (Pineapple) (Ananas ananas)	GO:0030001, GO:0055085, GO:0046873, GO:0016021	HUB
ppt_74930	---NA---		HUB
ppt_108562	---NA---		NO-H
ppt_43040	A0A0V0GPN0tr=Putative B12D-like Solanum chacoense (Chaco potato)	GO:0016021	NO-H
ppt_95570	A0A0C9S4Z8tr=TSA: Wollemia nobilis Ref_Wollemi_Transcript_13508_1027 transcribed RNA sequence Wollemia nobilis	GO:0009057	HUB
ppt_136781	---NA---		NO-H
ppt_144741	Q6WSS1tr=Class IV chitinase Chia4-Pa1.3 Picea abies (Norway spruce) (Picea excelsa)	GO:0005975, GO:0006032, GO:0016998, GO:0004568, GO:0008061	HUB
ppt_50947	---NA---		NO-H
ppt_202174	A0A0C9QPK0tr=TSA: Wollemia nobilis Ref_Wollemi_Transcript_14653_2213 transcribed RNA sequence Wollemia nobilis	GO:0006468, GO:0004672, GO:0005524, GO:0016020, GO:0016021	HUB
ppt_108561	---NA---		NO-H
ppt_221956	---NA---		HUB
ppt_126359	A4ZDL6sp=Antifungal protein ginkbilobin-2 Ginkgo biloba (Ginkgo) (Maidenhair tree)	GO:0009737, GO:0012502, GO:0031640, GO:0042742, GO:0050832, GO:0003779, GO:0005537, GO:0019828, GO:0005615	HUB
ppt_221955	---NA---		HUB
ppt_196965	A0A061DYG7tr=SAUR-like auxin-responsive protein family Theobroma cacao (Cacao) (Cocoa)	GO:0007275, GO:0050896, GO:0065007, GO:0005737	HUB
ppt_131745	---NA---		HUB
ppt_111335	A9NTH7tr=Putative uncharacterized protein Picea sitchensis (Sitka spruce) (Pinus sitchensis)		HUB
ppt_110024	D7P710tr=Class IV chitinase 4-4 Pseudotsuga menziesii (Douglas-fir) (Abies menziesii)	GO:0005975, GO:0006032, GO:0016998, GO:0004568, GO:0008061	HUB
ppt_107102	---NA---		HUB
ppt_203221	---NA---		HUB
ppt_108564	---NA---		NO-H
ppt_183271	---NA---		HUB
ppt_248299	Q4W6L6tr=Chitinase A Cycas revoluta (Sago palm)	GO:0005975, GO:0006032, GO:0009651, GO:0009737, GO:0009753, GO:0008061, GO:0008843, GO:0035885, GO:0005576, GO:0005618	HUB
ppt_167607	A0A061DU69tr=F1E22.6 Theobroma cacao (Cacao) (Cocoa)	GO:0006949, GO:0009506	NO-H
ppt_49127	A5C1R8tr=Putative uncharacterized protein Vitis vinifera (Grape)		HUB
ppt_239125	---NA---		HUB
ppt_187623	A9P0N0tr=Putative uncharacterized protein Picea sitchensis (Sitka spruce) (Pinus sitchensis)		NO-H
ppt_270841	---NA---		HUB
ppt_252738	---NA---		HUB
ppt_202178	A0A0D6QR66tr=Uncharacterized protein Araucaria cunninghamii (Hoop pine) (Moreton Bay pine)	GO:0006468, GO:0004672, GO:0005524, GO:0016020, GO:0016021	NO-H
ppt_221958	---NA---		HUB
ppt_140067	E7EAQ2tr=Asparagine synthetase Pinus pinaster (Maritime pine)	GO:0006529, GO:0006541, GO:0004066, GO:0005524, GO:0005829	HUB
ppt_203219	---NA---		HUB
ppt_140060	E7EAQ2tr=Asparagine synthetase Pinus pinaster (Maritime pine)	GO:0006529, GO:0006541, GO:0004066, GO:0005524, GO:0005829	HUB
ppt_196963	A0A061DYG7tr=SAUR-like auxin-responsive protein family Theobroma cacao (Cacao) (Cocoa)	GO:0009958, GO:0060918, GO:0090057, GO:0005737	HUB
ppt_152157	---NA---		HUB
ppt_96284	A0A0L9VEC9sp=Arogenate dehydratase Phaseolus angularis (Azuki bean) (Vigna angularis)	GO:0008652, GO:0009073, GO:0009094, GO:0004664, GO:0016829, GO:0047769, GO:0005737, GO:0009507, GO:0009536, GO:0009570	NO-H
ppt_199091	B8QVL7tr=Chitinase Zea mays subsp. parviglumis (Balsas teosinte)	GO:0005975, GO:0006032, GO:0016998, GO:0004568, GO:0008061	HUB
ppt_140061	E7EAQ2tr=Asparagine synthetase Pinus pinaster (Maritime pine)	GO:0006529, GO:0006541, GO:0004066, GO:0005524, GO:0005829	NO-H
ppt_186903	Q6WSS0tr=Class IV chitinase Chia4-Pa1.1 Picea abies (Norway spruce) (Picea excelsa)	GO:0005975, GO:0006032, GO:0016998, GO:0004568, GO:0008061	HUB
ppt_108559	---NA---		NO-H
ppt_220307	---NA---		NO-H
ppt_47948	---NA---		HUB
ppt_140062	E7EAQ2tr=Asparagine synthetase Pinus pinaster (Maritime pine)	GO:0006529, GO:0006541, GO:0004066, GO:0005524, GO:0005829	HUB
ppt_131042	Q9LV77sp=Asparagine synthetase	GO:0008652, GO:0042538, GO:0097164, GO:1901605, GO:0016874, GO:0005829, GO:0009506	HUB
ppt_130642	D3IZ06tr=Thaumatin-like protein L2 Pinus monticola (Western white pine) (Strobus monticola)	GO:0016021	HUB
ppt_144732	D7P710tr=Class IV chitinase 4-4 Pseudotsuga menziesii (Douglas-fir) (Abies menziesii)	GO:0005975, GO:0006032, GO:0016998, GO:0004568, GO:0008061	NO-H
ppt_250085	A0A0C9S8A9tr=TSA: Wollemia nobilis Ref_Wollemi_Transcript_11827_1539 transcribed RNA sequence Wollemia nobilis		HUB
ppt_203185	---NA---		HUB
ppt_189077	---NA---		HUB
ppt_144729	D7P710tr=Class IV chitinase 4-4 Pseudotsuga menziesii (Douglas-fir) (Abies menziesii)	GO:0005975, GO:0006032, GO:0016998, GO:0004568, GO:0008061	HUB
ppt_119382	---NA---		HUB
ppt_129992	---NA---		NO-H
ppt_148738	---NA---		HUB
ppt_66098	A5CAA2tr=Putative uncharacterized protein Vitis vinifera (Grape)		HUB
ppt_187625	A9P0N0tr=Putative uncharacterized protein Picea sitchensis (Sitka spruce) (Pinus sitchensis)		NO-H
ppt_199524	A9NK17tr=Putative uncharacterized protein Picea sitchensis (Sitka spruce) (Pinus sitchensis)	GO:0016021	NO-H
ppt_240337	---NA---		NO-H
ppt_140064	E7EAQ2tr=Asparagine synthetase Pinus pinaster (Maritime pine)	GO:0006529, GO:0006541, GO:0004066, GO:0005524, GO:0005829	HUB
ppt_203183	---NA---		HUB
ppt_185533	---NA---		NO-H
ppt_214833	---NA---		HUB
ppt_132845	---NA---		NO-H
ppt_252737	---NA---		HUB
ppt_168202	A0A0K0M6X9tr=GASA2 Pinus tabuliformis (Chinese pine) (Pinus leucosperma)		HUB
ppt_183272	---NA---		HUB
ppt_140059	E7EAQ2tr=Asparagine synthetase Pinus pinaster (Maritime pine)	GO:0006529, GO:0006541, GO:0004066, GO:0005524, GO:0005829	HUB
ppt_140066	E7EAQ2tr=Asparagine synthetase Pinus pinaster (Maritime pine)	GO:0006529, GO:0006541, GO:0004066, GO:0005524, GO:0005829	HUB
ppt_131746	---NA---		HUB
ppt_100302	A2IA40tr=ACC synthase Picea engelmannii x Picea glauca	GO:0009058, GO:0003824, GO:0008483, GO:0016740, GO:0030170	HUB
ppt_230640	---NA---		HUB
ppt_240666	---NA---		HUB
ppt_183652	G9B4F0tr=Class VII chitinase Pinus contorta (Shore pine) (Lodgepole pine)	GO:0005975, GO:0006032, GO:0016998, GO:0004568	NO-H
ppt_194909	A0A0C9QR68tr=TSA: Wollemia nobilis Ref_Wollemi_Transcript_13132_1327 transcribed RNA sequence Wollemia nobilis	GO:0005975, GO:0004553	HUB
ppt_99796	---NA---		HUB
ppt_66097	Q10QE5tr=Retrotransposon protein, putative, unclassified Oryza sativa subsp. japonica (Rice)	GO:0050794, GO:0050896, GO:0005488	HUB
ppt_266131	A0A1D5RW36tr=Uncharacterized protein Triticum aestivum (Wheat)		HUB
ppt_66100	A5BNU9tr=Putative uncharacterized protein Vitis vinifera (Grape)	GO:0031047, GO:0031123, GO:0042868, GO:0045892, GO:0060968, GO:0003729	HUB
ppt_44239	A0A061FPZ6tr=Pathogenesis-related protein P2 Theobroma cacao (Cacao) (Cocoa)	GO:0042742, GO:0050832	HUB
ppt_50945	---NA---		NO-H
ppt_230642	---NA---		HUB
ppt_93319	B9SBZ8tr=Chitinase, putative Ricinus communis (Castor bean)	GO:0005975, GO:0006032, GO:0004568, GO:0008061, GO:0005576	HUB
ppt_51012	Q6HA26tr=Putative asparagine synthetase Pinus sylvestris (Scots pine)	GO:0006529, GO:0006541, GO:0004066, GO:0005524, GO:0005829	HUB
ppt_209780	---NA---		HUB
ppt_230634	---NA---		NO-H
ppt_207391	---NA---		HUB
ppt_230631	---NA---		HUB
ppt_140063	E7EAQ2tr=Asparagine synthetase Pinus pinaster (Maritime pine)	GO:0006529, GO:0006541, GO:0004066, GO:0005524, GO:0005829	HUB
ppt_126530	---NA---		HUB
ppt_66096	A5BCI7tr=Putative uncharacterized protein Vitis vinifera (Grape)	GO:0009788, GO:0045717, GO:0047484, GO:1901000, GO:0005634, GO:0005829, GO:0005886, GO:0009506	HUB
ppt_44235	A0A061FPZ6tr=Pathogenesis-related protein P2 Theobroma cacao (Cacao) (Cocoa)	GO:0042742, GO:0050832	HUB
ppt_126531	---NA---		HUB
ppt_71429	Q9LFU1sp=Asparagine synthetase	GO:0006541, GO:0009744, GO:0009749, GO:0009750, GO:0043617, GO:0070981, GO:0004066, GO:0005524, GO:0005829	NO-H
ppt_126533	---NA---		HUB
ppt_85557	---NA---		HUB
ppt_240765	B9IM28tr=Pathogenesis-related family protein Populus trichocarpa (Western balsam poplar) (Populus balsamifera subsp. trichocarpa)	GO:0005576, GO:0005615	NO-H
ppt_51570	---NA---		NO-H
ppt_130632	D3IZ06tr=Thaumatin-like protein L2 Pinus monticola (Western white pine) (Strobus monticola)	GO:0016021	NO-H
ppt_126532	---NA---		NO-H
ppt_209778	---NA---		NO-H
ppt_126368	A4ZDL6sp=Antifungal protein ginkbilobin-2 Ginkgo biloba (Ginkgo) (Maidenhair tree)	GO:0009737, GO:0012502, GO:0031640, GO:0042742, GO:0050832, GO:0003779, GO:0005537, GO:0019828, GO:0005615	NO-H
ppt_186898	C3VP99tr=Class IV chitinase Pseudotsuga menziesii (Douglas-fir) (Abies menziesii)	GO:0005975, GO:0006032, GO:0016998, GO:0004568, GO:0008061	NO-H
ppt_144734	D7P710tr=Class IV chitinase 4-4 Pseudotsuga menziesii (Douglas-fir) (Abies menziesii)	GO:0005975, GO:0006032, GO:0016998, GO:0004568, GO:0008061	NO-H
ppt_136778	---NA---		NO-H
ppt_108563	---NA---		NO-H
ppt_158273	---NA---		NO-H
ppt_126842	---NA---		NO-H
ppt_135509	A0A0C9RS04tr=TSA: Wollemia nobilis Ref_Wollemi_Transcript_15880_863 transcribed RNA sequence Wollemia nobilis	GO:0016740	NO-H
ppt_46005	---NA---		NO-H
ppt_140068	E7EAQ2tr=Asparagine synthetase Pinus pinaster (Maritime pine)	GO:0006529, GO:0006541, GO:0004066, GO:0005524, GO:0005829	NO-H
ppt_140065	E7EAQ2tr=Asparagine synthetase Pinus pinaster (Maritime pine)	GO:0006529, GO:0006541, GO:0004066, GO:0005524, GO:0005829	NO-H
ppt_73953	Q5Z8T3sp=Probable inositol oxygenase Oryza sativa subsp. japonica (Rice)	GO:0019310, GO:0019853, GO:0055114, GO:0005506, GO:0050113, GO:0005737	NO-H
ppt_44237	A0A061FPZ6tr=Pathogenesis-related protein P2 Theobroma cacao (Cacao) (Cocoa)	GO:0042742, GO:0050832	NO-H
ppt_177670	---NA---		NO-H
ppt_144724	D7P710tr=Class IV chitinase 4-4 Pseudotsuga menziesii (Douglas-fir) (Abies menziesii)	GO:0005975, GO:0006032, GO:0016998, GO:0004568, GO:0008061	NO-H
ppt_209779	---NA---		NO-H
ppt_135504	A0A0C9RS04tr=TSA: Wollemia nobilis Ref_Wollemi_Transcript_15880_863 transcribed RNA sequence Wollemia nobilis		NO-H
ppt_61741	---NA---		NO-H
ppt_186896	Q596H9tr=Class IV chitinase A Pinus monticola (Western white pine) (Strobus monticola)	GO:0005975, GO:0006032, GO:0016998, GO:0004568, GO:0008061	NO-H
ppt_35625	Q6HA26tr=Putative asparagine synthetase Pinus sylvestris (Scots pine)	GO:0006529, GO:0006541, GO:0004066, GO:0005524, GO:0005829	NO-H
ppt_209741	M5X7J5tr=Uncharacterized protein Prunus persica (Peach) (Amygdalus persica)	GO:0015074, GO:0003676, GO:0008270	NO-H
ppt_135506	A0A0C9RS04tr=TSA: Wollemia nobilis Ref_Wollemi_Transcript_15880_863 transcribed RNA sequence Wollemia nobilis	GO:0055114, GO:0016829, GO:0051213	NO-H
ppt_31157	A0A0B0MMQ7tr=Copper transporter 5-like protein Gossypium arboreum (Tree cotton) (Gossypium nanking)	GO:0009987, GO:0005737, GO:0016020, GO:0043227, GO:0043229	NO-H
ppt_73952	Q5Z8T3sp=Probable inositol oxygenase Oryza sativa subsp. japonica (Rice)	GO:0019310, GO:0019853, GO:0055114, GO:0005506, GO:0050113, GO:0005737	NO-H
ppt_195229	A0A151TJC4tr=Metalloendoproteinase 1 Cajanus cajan (Pigeon pea) (Cajanus indicus)	GO:0005488, GO:0008233	NO-H
ppt_85556	---NA---		NO-H
ppt_119337	---NA---		NO-H
ppt_34001	---NA---		NO-H
ppt_172627	G9B4E9tr=Class I chitinase Pinus contorta (Shore pine) (Lodgepole pine)	GO:0005975, GO:0006032, GO:0016998, GO:0004568, GO:0008061	NO-H
ppt_144736	G9B4E9tr=Class I chitinase Pinus contorta (Shore pine) (Lodgepole pine)	GO:0005975, GO:0006032, GO:0016998, GO:0004568, GO:0008061	NO-H
ppt_245592	---NA---		NO-H
ppt_233376	A0A178U878tr=Uncharacterized protein Arabidopsis thaliana (Mouse-ear cress)	GO:0090502, GO:0003676, GO:0004523	NO-H
ppt_137328	---NA---		NO-H
ppt_138673	D7P710tr=Class IV chitinase 4-4 Pseudotsuga menziesii (Douglas-fir) (Abies menziesii)	GO:0005975, GO:0006032, GO:0016998, GO:0004568, GO:0008061	NO-H
ppt_44236	A0A061FPZ6tr=Pathogenesis-related protein P2 Theobroma cacao (Cacao) (Cocoa)	GO:0042742, GO:0050832	NO-H
ppt_130639	D3IZ10tr=Thaumatin-like protein L6 Pinus monticola (Western white pine) (Strobus monticola)	GO:0016021	NO-H
ppt_68796	O80337sp=Ethylene-responsive transcription factor 1A Arabidopsis thaliana (Mouse-ear cress)	GO:0009624, GO:0010087, GO:0010200, GO:0051301	NO-H
ppt_136776	---NA---		NO-H
ppt_6404	---NA---		NO-H
ppt_135508	A0A0C9RS04tr=TSA: Wollemia nobilis Ref_Wollemi_Transcript_15880_863 transcribed RNA sequence Wollemia nobilis		NO-H
ppt_97896	---NA---		NO-H
ppt_203186	---NA---		NO-H
ppt_186899	Q596H9tr=Class IV chitinase A Pinus monticola (Western white pine) (Strobus monticola)	GO:0005975, GO:0006032, GO:0016998, GO:0004568, GO:0008061	NO-H
ppt_203187	---NA---		NO-H
ppt_40400	---NA---		NO-H
ppt_126367	A4ZDL6sp=Antifungal protein ginkbilobin-2 Ginkgo biloba (Ginkgo) (Maidenhair tree)	GO:0009737, GO:0012502, GO:0031640, GO:0042742, GO:0050832, GO:0003779, GO:0005537, GO:0019828, GO:0005615	NO-H
ppt_144723	G9B4E9tr=Class I chitinase Pinus contorta (Shore pine) (Lodgepole pine)	GO:0005975, GO:0006032, GO:0016998, GO:0004568, GO:0008061	NO-H
ppt_73944	O65014tr=PRE87 protein Pinus radiata (Monterey pine) (Pinus insignis)	GO:0019310, GO:0055114, GO:0005506, GO:0050113, GO:0005737	NO-H
ppt_199521	A9NK17tr=Putative uncharacterized protein Picea sitchensis (Sitka spruce) (Pinus sitchensis)	GO:0016020	NO-H
ppt_207390	---NA---		NO-H
ppt_174736	---NA---		NO-H
ppt_128668	---NA---		NO-H
ppt_50946	---NA---		NO-H
ppt_206286	---NA---		NO-H
ppt_203182	---NA---		NO-H
ppt_61740	---NA---		NO-H
ppt_135507	A0A0C9RS04tr=TSA: Wollemia nobilis Ref_Wollemi_Transcript_15880_863 transcribed RNA sequence Wollemia nobilis	GO:0016740	NO-H
ppt_50949	---NA---		NO-H
ppt_81727	---NA---		NO-H
ppt_44536	O65014tr=PRE87 protein Pinus radiata (Monterey pine) (Pinus insignis)	GO:0019310, GO:0055114, GO:0005506, GO:0050113, GO:0005737	NO-H
ppt_165868	Q6ZFZ4sp=Calpain-type cysteine protease ADL1 Oryza sativa subsp. japonica (Rice)	GO:0008234, GO:0016020	NO-H
ppt_68794	O80337sp=Ethylene-responsive transcription factor 1A Arabidopsis thaliana (Mouse-ear cress)	GO:0009624, GO:0010087, GO:0010200, GO:0051301	NO-H
ppt_120249	A0A088BGJ0tr=Flavanone 3-hydroxylase Pinus radiata (Monterey pine) (Pinus insignis)	GO:0055114, GO:0016491, GO:0046872	NO-H
ppt_144726	G9B4E9tr=Class I chitinase Pinus contorta (Shore pine) (Lodgepole pine)	GO:0005975, GO:0006032, GO:0016998, GO:0004568, GO:0008061	NO-H
ppt_137327	---NA---		NO-H
ppt_129993	---NA---		NO-H
ppt_132852	---NA---		NO-H
ppt_225673	---NA---		NO-H
ppt_135505	A0A0C9RS04tr=TSA: Wollemia nobilis Ref_Wollemi_Transcript_15880_863 transcribed RNA sequence Wollemia nobilis		NO-H
ppt_126534	---NA---		NO-H
ppt_132853	---NA---		NO-H
ppt_129989	---NA---		NO-H
ppt_203179	---NA---		NO-H
ppt_64532	---NA---		NO-H
ppt_159934	---NA---		NO-H
ppt_92211	---NA---		NO-H
ppt_53317	D3IZ10tr=Thaumatin-like protein L6 Pinus monticola (Western white pine) (Strobus monticola)	GO:0016021	NO-H
ppt_65810	---NA---		NO-H
ppt_245593	---NA---		NO-H
ppt_140102	PubMed:18943919} Pinus monticola (Western white pine) (Strobus monticola)	GO:0006952, GO:0044419, GO:0045926, GO:0005576, GO:0005618	NO-H
ppt_226760	Q40374sp=Pathogenesis-related protein PR-1 Medicago truncatula (Barrel medic) (Medicago tribuloides)	GO:0050896, GO:0005615	NO-H
ppt_230639	---NA---		NO-H
ppt_129889	---NA---		NO-H
ppt_202175	A0A0D6QR66tr=Uncharacterized protein Araucaria cunninghamii (Hoop pine) (Moreton Bay pine)	GO:0006468, GO:0004672, GO:0005524, GO:0016020, GO:0016021	NO-H
ppt_68609	---NA---		NO-H
ppt_128667	---NA---		NO-H
ppt_173552	---NA---		NO-H
ppt_49130	A0A1D6RKP9tr=Uncharacterized protein Triticum aestivum (Wheat)		NO-H
ppt_135503	A0A0C9RS04tr=TSA: Wollemia nobilis Ref_Wollemi_Transcript_15880_863 transcribed RNA sequence Wollemia nobilis		NO-H
ppt_110097	A0A061F960tr=Cobalt ion binding Theobroma cacao (Cacao) (Cocoa)	GO:0016554, GO:0080156, GO:0005739	NO-H
ppt_160384	EnsemblPlants:Si001268m} Setaria italica (Foxtail millet) (Panicum italicum)	GO:0016020	NO-H
ppt_66809	A0A061E4Z6tr=Uncharacterized protein Theobroma cacao (Cacao) (Cocoa)		NO-H
ppt_129990	---NA---		NO-H
ppt_141089	A9SXX8tr=Predicted protein Physcomitrella patens subsp. patens (Moss)	GO:0010017, GO:0016567, GO:0005488, GO:0061630, GO:0005622, GO:0110165	NO-H
ppt_172625	G9B4E9tr=Class I chitinase Pinus contorta (Shore pine) (Lodgepole pine)	GO:0005975, GO:0006032, GO:0016998, GO:0004568, GO:0008061	NO-H
ppt_137326	---NA---		NO-H
ppt_241352	A0A167V901tr=Transcription factor MYB30 Picea abies (Norway spruce) (Picea excelsa)	GO:0003677, GO:0005634	NO-H
ppt_119413	A0A0B0PV38tr=Transcription factor bHLH93-like protein Gossypium arboreum (Tree cotton) (Gossypium nanking)	GO:0006355, GO:0005634	NO-H
ppt_199723	A9NUR2sp=Beta-galactosidase Picea sitchensis (Sitka spruce) (Pinus sitchensis)	GO:0005975, GO:0004565, GO:0030246, GO:0005618, GO:0005773	NO-H
ppt_237806	---NA---		NO-H
ppt_194958	---NA---		NO-H
ppt_68610	---NA---		NO-H
ppt_250520	---NA---		NO-H
ppt_129991	---NA---		NO-H
ppt_199725	A9NUR2sp=Beta-galactosidase Picea sitchensis (Sitka spruce) (Pinus sitchensis)	GO:0005975, GO:0004565, GO:0030246, GO:0005618, GO:0005773	NO-H
ppt_128150	C0PRV6tr=Putative uncharacterized protein Picea sitchensis (Sitka spruce) (Pinus sitchensis)		NO-H
ppt_113455	---NA---		NO-H
ppt_68792	O80337sp=Ethylene-responsive transcription factor 1A Arabidopsis thaliana (Mouse-ear cress)	GO:0009624, GO:0010087, GO:0010200, GO:0051301	NO-H
ppt_63049	---NA---		NO-H
ppt_138675	D7P710tr=Class IV chitinase 4-4 Pseudotsuga menziesii (Douglas-fir) (Abies menziesii)	GO:0005975, GO:0006032, GO:0016998, GO:0004568, GO:0008061	NO-H
ppt_100818	---NA---		NO-H
ppt_68797	O80337sp=Ethylene-responsive transcription factor 1A Arabidopsis thaliana (Mouse-ear cress)	GO:0009624, GO:0010087, GO:0010200, GO:0051301	NO-H
ppt_112480	---NA---		NO-H
ppt_78646	C0PSX7tr=Putative uncharacterized protein Picea sitchensis (Sitka spruce) (Pinus sitchensis)	GO:0016413, GO:0005794	NO-H
ppt_221152	A0A0C9S6H0sp=Glycosyltransferase Wollemia nobilis	GO:0016740	NO-H
ppt_241350	A0A167V901tr=Transcription factor MYB30 Picea abies (Norway spruce) (Picea excelsa)	GO:0003677, GO:0005634	NO-H
ppt_151306	A0A0C9QR68tr=TSA: Wollemia nobilis Ref_Wollemi_Transcript_13132_1327 transcribed RNA sequence Wollemia nobilis	GO:0005975, GO:0004553	NO-H
ppt_144735	C3VP99tr=Class IV chitinase Pseudotsuga menziesii (Douglas-fir) (Abies menziesii)	GO:0005975, GO:0006032, GO:0016998, GO:0004568, GO:0008061	NO-H
ppt_72372	P48619sp=Omega-3 fatty acid desaturase, chloroplastic Ricinus communis (Castor bean)	GO:0006631, GO:0016491, GO:0009536, GO:0016020	NO-H
ppt_241346	A0A167V901tr=Transcription factor MYB30 Picea abies (Norway spruce) (Picea excelsa)	GO:0003677, GO:0005634	NO-H
ppt_241344	A0A167V901tr=Transcription factor MYB30 Picea abies (Norway spruce) (Picea excelsa)	GO:0003677, GO:0005634	NO-H
ppt_155049	A0A118JUQ8tr=Rapid ALkalinization Factor Cynara cardunculus var. scolymus (Artichoke) (Cynara scolymus)	GO:0019722, GO:0009506	NO-H
ppt_237807	---NA---		NO-H
ppt_87273	G9B4E6tr=Class VII chitinase Picea engelmannii x Picea glauca	GO:0005975, GO:0006032, GO:0016998, GO:0004568	NO-H
ppt_277270	---NA---		NO-H
ppt_155676	A9NKS8tr=Putative uncharacterized protein Picea sitchensis (Sitka spruce) (Pinus sitchensis)	GO:0046872	NO-H
ppt_241347	A0A167V901tr=Transcription factor MYB30 Picea abies (Norway spruce) (Picea excelsa)	GO:0003677, GO:0005634	NO-H
ppt_72719	---NA---		NO-H
ppt_107105	---NA---		NO-H
ppt_256785	---NA---		NO-H
ppt_68611	---NA---		NO-H
ppt_211443	---NA---		NO-H
ppt_230643	---NA---		NO-H
ppt_64534	---NA---		NO-H
ppt_254334	---NA---		NO-H
ppt_136474	A0A0E0I742tr=Uncharacterized protein Oryza nivara (Indian wild rice)	GO:0016020	NO-H
ppt_62366	B9N7D3tr=Nucleosidase-related family protein Populus trichocarpa (Western balsam poplar) (Populus balsamifera subsp. trichocarpa)	GO:0009116, GO:0003824, GO:0016021	NO-H
ppt_250685	---NA---		NO-H
ppt_119853	---NA---		NO-H
ppt_244488	---NA---		NO-H
ppt_215365	D5ABF1tr=Putative uncharacterized protein Picea sitchensis (Sitka spruce) (Pinus sitchensis)		NO-H
ppt_223439	Q43011sp=Asparagine synthetase	GO:0006529, GO:0006541, GO:0004066, GO:0005524	NO-H
ppt_132856	---NA---		NO-H
ppt_251347	---NA---		NO-H
ppt_237810	---NA---		NO-H
ppt_241349	A0A167V901tr=Transcription factor MYB30 Picea abies (Norway spruce) (Picea excelsa)	GO:0003677, GO:0005634	NO-H
ppt_73885	---NA---		NO-H
ppt_138672	D7P710tr=Class IV chitinase 4-4 Pseudotsuga menziesii (Douglas-fir) (Abies menziesii)	GO:0005975, GO:0006032, GO:0016998, GO:0004568, GO:0008061	NO-H
ppt_126365	A4ZDL6sp=Antifungal protein ginkbilobin-2 Ginkgo biloba (Ginkgo) (Maidenhair tree)	GO:0009737, GO:0031640, GO:0042742, GO:0050794, GO:0050832, GO:0003779, GO:0005537, GO:0019828, GO:0005615	NO-H
ppt_126366	A4ZDL6sp=Antifungal protein ginkbilobin-2 Ginkgo biloba (Ginkgo) (Maidenhair tree)	GO:0009737, GO:0012502, GO:0031640, GO:0042742, GO:0050832, GO:0003779, GO:0005537, GO:0019828, GO:0005615	NO-H
ppt_242151	A9NUR2sp=Beta-galactosidase Picea sitchensis (Sitka spruce) (Pinus sitchensis)	GO:0004553, GO:0110165	NO-H
ppt_183847	EnsemblPlants:TRIUR3_22729-P1} Triticum urartu (Red wild einkorn) (Crithodium urartu)		NO-H
ppt_72717	---NA---		NO-H
ppt_202177	A0A0D6QR66tr=Uncharacterized protein Araucaria cunninghamii (Hoop pine) (Moreton Bay pine)	GO:0006468, GO:0004672, GO:0005524, GO:0016020, GO:0016021	NO-H
ppt_177230	---NA---		NO-H
ppt_113452	---NA---		NO-H
ppt_73941	A0A1D1XJA1tr=Putative inositol oxygenase Anthurium amnicola	GO:0019310, GO:0055114, GO:0005506, GO:0050113, GO:0005737, GO:0016020	NO-H
ppt_72713	---NA---		NO-H
ppt_75636	---NA---		NO-H
ppt_183846	EnsemblPlants:TRIUR3_22729-P1} Triticum urartu (Red wild einkorn) (Crithodium urartu)		NO-H
ppt_158275	---NA---		NO-H
ppt_188406	A0A0C9S364tr=TSA: Wollemia nobilis Ref_Wollemi_Transcript_15592_1653 transcribed RNA sequence Wollemia nobilis		NO-H
ppt_56627	---NA---		NO-H
ppt_138674	D7P710tr=Class IV chitinase 4-4 Pseudotsuga menziesii (Douglas-fir) (Abies menziesii)	GO:0005975, GO:0006032, GO:0016998, GO:0004568, GO:0008061	NO-H
ppt_239296	---NA---		NO-H
ppt_83752	---NA---		NO-H
ppt_72714	---NA---		NO-H
ppt_108650	---NA---		NO-H
ppt_120294	---NA---		NO-H
ppt_114489	N1R5G2tr=Blue copper protein Aegilops tauschii (Tausch's goatgrass) (Aegilops squarrosa)	GO:0022900, GO:0009055	NO-H
ppt_211258	B9VUU9tr=Xyloglucan-specific endoglucanase inhibitor protein Capsicum annuum (Bell pepper)	GO:0006508, GO:0004190	NO-H
ppt_220314	---NA---		NO-H
ppt_78611	A9NUR2sp=Beta-galactosidase Picea sitchensis (Sitka spruce) (Pinus sitchensis)	GO:0016787	NO-H
ppt_212250	---NA---		NO-H
ppt_183849	EnsemblPlants:TRIUR3_22729-P1} Triticum urartu (Red wild einkorn) (Crithodium urartu)		NO-H
ppt_60440	F2XF99tr=(E,E)-alpha-farnesene synthase/(E)-beta-ocimene synthase Picea engelmannii x Picea glauca	GO:0000287, GO:0010333	NO-H
ppt_256786	---NA---		NO-H
ppt_132843	---NA---		NO-H
ppt_47455	A0A199VL31tr=ABC transporter G family member 39 Ananas comosus (Pineapple) (Ananas ananas)	GO:0000166, GO:0005524, GO:0016887, GO:0016020, GO:0016021	NO-H
ppt_132855	---NA---		NO-H
ppt_120291	---NA---		NO-H
ppt_81723	---NA---		NO-H
ppt_66808	A0A061E4Z6tr=Uncharacterized protein Theobroma cacao (Cacao) (Cocoa)		NO-H
ppt_45832	A0A1D6NQ59tr=Uncharacterized protein Zea mays (Maize)	GO:0000381, GO:0005634	NO-H
ppt_173840	---NA---		NO-H
ppt_72716	---NA---		NO-H
ppt_251345	---NA---		NO-H
ppt_223440	Q43011sp=Asparagine synthetase	GO:0006529, GO:0006541, GO:0004066, GO:0005524	NO-H
ppt_209775	---NA---		NO-H
ppt_129754	---NA---		NO-H
ppt_75312	---NA---		NO-H
ppt_131053	---NA---		NO-H
ppt_46270	---NA---		NO-H
ppt_146852	---NA---		NO-H
ppt_230635	---NA---		NO-H
ppt_114491	N1R5G2tr=Blue copper protein Aegilops tauschii (Tausch's goatgrass) (Aegilops squarrosa)	GO:0022900, GO:0009055, GO:0016020, GO:0016021	NO-H
ppt_117740	---NA---		NO-H
ppt_132847	---NA---		NO-H
ppt_132851	---NA---		NO-H
ppt_47453	A0A199VL31tr=ABC transporter G family member 39 Ananas comosus (Pineapple) (Ananas ananas)	GO:0005524, GO:0016887, GO:0016021	NO-H
ppt_134748	---NA---		NO-H
ppt_144568	Q9LHR0tr=Non-LTR retrolelement reverse transcriptase-like protein Arabidopsis thaliana (Mouse-ear cress)	GO:0006278, GO:0003676, GO:0003964, GO:0008270	NO-H
ppt_73946	A0A1D1XJA1tr=Putative inositol oxygenase Anthurium amnicola	GO:0019310, GO:0055114, GO:0005506, GO:0050113, GO:0005737	NO-H
ppt_90361	---NA---		NO-H
ppt_183651	G9B4E6tr=Class VII chitinase Picea engelmannii x Picea glauca	GO:0005975, GO:0006032, GO:0016998, GO:0004568	NO-H
ppt_90518	---NA---		NO-H
ppt_113454	---NA---		NO-H
ppt_45831	A0A1D6NQ59tr=Uncharacterized protein Zea mays (Maize)	GO:0000381, GO:0005634	NO-H
ppt_166512	---NA---		NO-H
ppt_40493	---NA---		NO-H
ppt_69217	---NA---		NO-H
ppt_119381	---NA---		NO-H
ppt_84569	---NA---		NO-H
ppt_218902	---NA---		NO-H
ppt_183845	EnsemblPlants:TRIUR3_22729-P1} Triticum urartu (Red wild einkorn) (Crithodium urartu)		NO-H
ppt_71347	EnsemblPlants:GLYMA14G02641.1} Glycine max (Soybean) (Glycine hispida)		NO-H
ppt_218675	---NA---		NO-H
ppt_92213	---NA---		NO-H
ppt_123396	A0A0C9RGR2tr=TSA: Wollemia nobilis Ref_Wollemi_Transcript_25871_1634 transcribed RNA sequence Wollemia nobilis	GO:0006355, GO:0003677, GO:0005634	NO-H
ppt_257753	---NA---		NO-H
ppt_100765	---NA---		NO-H
ppt_135966	A5AJG2tr=Putative uncharacterized protein Vitis vinifera (Grape)	GO:0015074, GO:0003676	NO-H
ppt_82243	B8LN22tr=Putative uncharacterized protein Picea sitchensis (Sitka spruce) (Pinus sitchensis)	GO:0006508, GO:0004190, GO:0016020, GO:0016021	NO-H
ppt_208652	---NA---		NO-H
ppt_85658	---NA---		NO-H
ppt_32470	---NA---		NO-H
ppt_131052	---NA---		NO-H
ppt_72720	---NA---		NO-H
ppt_123398	A0A0C9RGR2tr=TSA: Wollemia nobilis Ref_Wollemi_Transcript_25871_1634 transcribed RNA sequence Wollemia nobilis	GO:0006355, GO:0003677, GO:0005634	NO-H
ppt_124895	---NA---		NO-H
ppt_77166	---NA---		NO-H
ppt_75209	A9NR85tr=Putative uncharacterized protein Picea sitchensis (Sitka spruce) (Pinus sitchensis)		NO-H
ppt_183848	EnsemblPlants:TRIUR3_22729-P1} Triticum urartu (Red wild einkorn) (Crithodium urartu)		NO-H
ppt_232758	A0A0C9RGZ2tr=TSA: Wollemia nobilis Ref_Wollemi_Transcript_25156_2068 transcribed RNA sequence Wollemia nobilis		NO-H
ppt_183843	EnsemblPlants:TRIUR3_22729-P1} Triticum urartu (Red wild einkorn) (Crithodium urartu)		NO-H
ppt_123987	A0A0D6QT39tr=Uncharacterized protein Araucaria cunninghamii (Hoop pine) (Moreton Bay pine)	GO:0006468, GO:0004672, GO:0004674, GO:0005524, GO:0016020, GO:0016021	NO-H
ppt_166595	C0PRI9tr=Putative uncharacterized protein Picea sitchensis (Sitka spruce) (Pinus sitchensis)	GO:0006468, GO:0004675, GO:0005524, GO:0005886, GO:0016021	NO-H
ppt_123487	M8BNL4tr=Lysosomal beta glucosidase Aegilops tauschii (Tausch's goatgrass) (Aegilops squarrosa)	GO:0005975, GO:0004553	NO-H
ppt_170444	E9NZS6tr=Putative TIR-NBS-LRR protein Pinus monticola (Western white pine) (Strobus monticola)	GO:0007165, GO:0043531	NO-H
ppt_173841	---NA---		NO-H
ppt_59901	---NA---		NO-H
ppt_56040	A9P0N0tr=Putative uncharacterized protein Picea sitchensis (Sitka spruce) (Pinus sitchensis)		NO-H
ppt_44527	---NA---		NO-H
ppt_188408	A0A0C9S364tr=TSA: Wollemia nobilis Ref_Wollemi_Transcript_15592_1653 transcribed RNA sequence Wollemia nobilis		NO-H
ppt_60447	F2XF99tr=(E,E)-alpha-farnesene synthase/(E)-beta-ocimene synthase Picea engelmannii x Picea glauca	GO:0000287, GO:0010333	NO-H
ppt_75286	A9NZW2tr=Putative uncharacterized protein Picea sitchensis (Sitka spruce) (Pinus sitchensis)		NO-H
ppt_48340	---NA---		NO-H
ppt_60442	F2XF99tr=(E,E)-alpha-farnesene synthase/(E)-beta-ocimene synthase Picea engelmannii x Picea glauca	GO:0000287, GO:0010333	NO-H
ppt_60446	F2XF99tr=(E,E)-alpha-farnesene synthase/(E)-beta-ocimene synthase Picea engelmannii x Picea glauca	GO:0000287, GO:0010333	NO-H
ppt_66327	W9QRY6sp=Cytokinin riboside 5'-monophosphate phosphoribohydrolase Morus notabilis	GO:0009691, GO:0016799, GO:0016829, GO:0005634, GO:0005829	NO-H
ppt_137138	---NA---		NO-H
ppt_133162	---NA---		NO-H
ppt_271696	---NA---		NO-H
ppt_152908	---NA---		NO-H
ppt_206780	A0A0C9RGQ2tr=TSA: Wollemia nobilis Ref_Wollemi_Transcript_26035_1627 transcribed RNA sequence Wollemia nobilis	GO:0045735	NO-H
ppt_100819	---NA---		NO-H
ppt_51680	A9NUR2sp=Beta-galactosidase Picea sitchensis (Sitka spruce) (Pinus sitchensis)	GO:0004565, GO:0005618, GO:0005773	NO-H
ppt_69215	---NA---		NO-H
ppt_151138	---NA---		NO-H
ppt_194952	---NA---		NO-H
ppt_143033	A9NT82tr=Putative uncharacterized protein Picea sitchensis (Sitka spruce) (Pinus sitchensis)		NO-H
ppt_102677	---NA---		NO-H
ppt_113457	---NA---		NO-H
ppt_271695	---NA---		NO-H
ppt_177662	---NA---		NO-H
ppt_55658	---NA---		NO-H
ppt_197505	A0A103XPE0tr=Aspartic peptidase Cynara cardunculus var. scolymus (Artichoke) (Cynara scolymus)	GO:0006508, GO:0030163, GO:0004190	NO-H
ppt_77164	---NA---		NO-H
ppt_143029	A9NT82tr=Putative uncharacterized protein Picea sitchensis (Sitka spruce) (Pinus sitchensis)		NO-H
ppt_73884	---NA---		NO-H
ppt_183841	B8LPN4tr=Putative uncharacterized protein Picea sitchensis (Sitka spruce) (Pinus sitchensis)		NO-H
ppt_112220	---NA---		NO-H
ppt_220312	---NA---		NO-H
ppt_139613	---NA---		NO-H
ppt_189525	---NA---		NO-H
ppt_206091	---NA---		NO-H
ppt_170442	B8LRB4tr=Putative uncharacterized protein Picea sitchensis (Sitka spruce) (Pinus sitchensis)	GO:0007165, GO:0043531	NO-H
ppt_84687	B8LQX6tr=Putative uncharacterized protein Picea sitchensis (Sitka spruce) (Pinus sitchensis)	GO:0016021	NO-H
ppt_40492	---NA---		NO-H
ppt_233216	A9NUR2sp=Beta-galactosidase Picea sitchensis (Sitka spruce) (Pinus sitchensis)	GO:0008152, GO:0004565, GO:0005618, GO:0005773	NO-H
ppt_119855	---NA---		NO-H
ppt_128147	---NA---		NO-H
ppt_107506	EnsemblPlants:GLYMA02G18651.1} Glycine max (Soybean) (Glycine hispida)	GO:0003677, GO:0046983, GO:0016020, GO:0016021	NO-H
ppt_92530	---NA---		NO-H
ppt_258895	---NA---		NO-H
ppt_159935	---NA---		NO-H
ppt_87781	---NA---		NO-H
ppt_172626	G9B4E9tr=Class I chitinase Pinus contorta (Shore pine) (Lodgepole pine)	GO:0005975, GO:0006032, GO:0016998, GO:0004568, GO:0008061	NO-H
ppt_183842	A9TDA8tr=Predicted protein Physcomitrella patens subsp. patens (Moss)		NO-H
ppt_163259	---NA---		NO-H
ppt_144728	C3VP99tr=Class IV chitinase Pseudotsuga menziesii (Douglas-fir) (Abies menziesii)	GO:0005975, GO:0006032, GO:0016998, GO:0004568, GO:0008061	NO-H
ppt_188243	A9NPI2tr=Putative uncharacterized protein Picea sitchensis (Sitka spruce) (Pinus sitchensis)		NO-H
ppt_234190	---NA---		NO-H
ppt_120300	---NA---		NO-H
ppt_214417	---NA---		NO-H
ppt_75208	A9P0N0tr=Putative uncharacterized protein Picea sitchensis (Sitka spruce) (Pinus sitchensis)		NO-H
ppt_183127	A0A061GI87tr=Immunoglobulin E-set superfamily protein isoform 1 Theobroma cacao (Cacao) (Cocoa)	GO:0007266, GO:0005094, GO:0048365, GO:0005829, GO:0016020	NO-H
ppt_136473	A0A0E0I742tr=Uncharacterized protein Oryza nivara (Indian wild rice)	GO:0016020	NO-H
ppt_129888	---NA---		NO-H
ppt_91387	---NA---		NO-H
ppt_36648	---NA---		NO-H
ppt_78614	---NA---		NO-H
ppt_120289	---NA---		NO-H
ppt_215988	---NA---		NO-H
ppt_152903	---NA---		NO-H
ppt_83405	---NA---		NO-H
ppt_100026	---NA---		NO-H
ppt_110311	A0A067ED16sp=GATA transcription factor Citrus sinensis (Sweet orange) (Citrus aurantium var. sinensis)	GO:0006355, GO:0030154, GO:0045893, GO:0003677, GO:0008270, GO:0043565, GO:0046872, GO:0005634	NO-H
ppt_220354	P56647sp=Ribulose bisphosphate carboxylase large chain Setaria italica (Foxtail millet) (Panicum italicum) Plastid Chloroplast	GO:0009853, GO:0019253, GO:0055114, GO:0000287, GO:0004497, GO:0016984, GO:0009507	NO-H
ppt_91390	---NA---		NO-H
ppt_140098	PubMed:18943919} Pinus monticola (Western white pine) (Strobus monticola)	GO:0006952, GO:0045926, GO:0005576, GO:0005618	NO-H
ppt_150239	A2IA40tr=ACC synthase Picea engelmannii x Picea glauca	GO:0009058, GO:0016829, GO:0016020	NO-H
ppt_44787	---NA---		NO-H
ppt_211262	B8LN22tr=Putative uncharacterized protein Picea sitchensis (Sitka spruce) (Pinus sitchensis)	GO:0019538	NO-H
ppt_238882	A0A0C9S393tr=TSA: Wollemia nobilis Ref_Wollemi_Transcript_15475_2612 transcribed RNA sequence Wollemia nobilis	GO:0003824	NO-H
ppt_75206	A9P0N0tr=Putative uncharacterized protein Picea sitchensis (Sitka spruce) (Pinus sitchensis)		NO-H
ppt_48334	---NA---		NO-H
ppt_188672	Q69T29sp=Ammonium transporter 3 member 3 Oryza sativa subsp. japonica (Rice)	GO:0019740, GO:0072488, GO:0008519, GO:0005887, GO:0042025	NO-H
ppt_183844	EnsemblPlants:TRIUR3_22729-P1} Triticum urartu (Red wild einkorn) (Crithodium urartu)		NO-H
ppt_179838	---NA---		NO-H
ppt_145562	A0A0B0NI97tr=E3 ubiquitin-protein ligase UPL1-like protein Gossypium arboreum (Tree cotton) (Gossypium nanking)	GO:0016567, GO:0004842, GO:0016740	NO-H
ppt_60441	F2XF99tr=(E,E)-alpha-farnesene synthase/(E)-beta-ocimene synthase Picea engelmannii x Picea glauca	GO:0000287, GO:0010333	NO-H
ppt_106778	A0A0Q3J6F9tr=Uncharacterized protein Brachypodium distachyon (Purple false brome) (Trachynia distachya)		NO-H
ppt_188240	A9NPI2tr=Putative uncharacterized protein Picea sitchensis (Sitka spruce) (Pinus sitchensis)		NO-H
ppt_150240	A2IA40tr=ACC synthase Picea engelmannii x Picea glauca	GO:0009058, GO:0016829, GO:0016020	NO-H
ppt_56041	A9P0N0tr=Putative uncharacterized protein Picea sitchensis (Sitka spruce) (Pinus sitchensis)		NO-H
ppt_123993	A9NT90tr=Putative uncharacterized protein Picea sitchensis (Sitka spruce) (Pinus sitchensis)	GO:0016020, GO:0016021	NO-H
ppt_77168	---NA---		NO-H
ppt_206614	---NA---		NO-H
ppt_86508	A5JYF5tr=R2R3-MYB transcription factor MYB11 Picea glauca (White spruce) (Pinus glauca)	GO:0043565, GO:0005634	NO-H
ppt_217207	---NA---		NO-H
ppt_237816	---NA---		NO-H
ppt_202179	A0A0D6QR66tr=Uncharacterized protein Araucaria cunninghamii (Hoop pine) (Moreton Bay pine)	GO:0006468, GO:0004672, GO:0005524, GO:0016020, GO:0016021	NO-H
ppt_137137	---NA---		NO-H
ppt_65988	Q9XEX2sp=Peroxiredoxin-2B Arabidopsis thaliana (Mouse-ear cress)	GO:0034599, GO:0042744, GO:0045454, GO:0046686, GO:0055114, GO:0098869, GO:0008379, GO:0016831, GO:0030976, GO:0005759, GO:0005829, GO:0005886, GO:0009507, GO:0009579	NO-H
ppt_44526	---NA---		NO-H
ppt_231567	---NA---		NO-H
ppt_41670	D8QPC0tr=Putative uncharacterized protein Selaginella moellendorffii (Spikemoss)		NO-H
ppt_90370	---NA---		NO-H
ppt_108812	A0A0A7E9L1tr=Caffeic acid O-methyl transferase Pinus radiata (Monterey pine) (Pinus insignis)	GO:0032259, GO:0008171, GO:0046983	NO-H
ppt_240667	---NA---		NO-H
ppt_150027	---NA---		NO-H
ppt_59902	---NA---		NO-H
ppt_147981	---NA---		NO-H
ppt_222391	Q9SLC4sp=RING-H2 finger protein ATL40 Arabidopsis thaliana (Mouse-ear cress)	GO:0016020	NO-H
ppt_87092	A0A0C9RGQ2tr=TSA: Wollemia nobilis Ref_Wollemi_Transcript_26035_1627 transcribed RNA sequence Wollemia nobilis	GO:0045735	NO-H
ppt_128149	C0PRV6tr=Putative uncharacterized protein Picea sitchensis (Sitka spruce) (Pinus sitchensis)		NO-H
ppt_125245	---NA---		NO-H
ppt_60444	F2XF99tr=(E,E)-alpha-farnesene synthase/(E)-beta-ocimene synthase Picea engelmannii x Picea glauca	GO:0000287, GO:0010333	NO-H
ppt_189526	---NA---		NO-H
ppt_132599	---NA---		NO-H
ppt_189529	---NA---		NO-H
ppt_133160	---NA---		NO-H
ppt_246886	---NA---		NO-H
ppt_232762	A0A0C9RGZ2tr=TSA: Wollemia nobilis Ref_Wollemi_Transcript_25156_2068 transcribed RNA sequence Wollemia nobilis		NO-H
ppt_148239	A5C171tr=Putative uncharacterized protein Vitis vinifera (Grape)	GO:0015979, GO:0003677, GO:0046983, GO:0009579, GO:0016021	NO-H
ppt_126657	A0A0D3FA18tr=Uncharacterized protein Oryza barthii	GO:0016020, GO:0016021	NO-H
ppt_120299	---NA---		NO-H
ppt_74285	---NA---		NO-H
ppt_41668	D8QPC0tr=Putative uncharacterized protein Selaginella moellendorffii (Spikemoss)		NO-H
ppt_243731	Q9FKL2sp=Transcription factor MYB36 Arabidopsis thaliana (Mouse-ear cress)	GO:0008285, GO:0035987, GO:0045597, GO:0045892, GO:0045893, GO:0050801, GO:2000067, GO:0003700, GO:0043565, GO:0005634, GO:0048226	NO-H
ppt_103765	A0A0G7ZP16tr=Putative 4-coumarate-CoA ligase Picea glauca (White spruce) (Pinus glauca)	GO:0016207, GO:0016021	NO-H
ppt_87979	A0A0A7E9L1tr=Caffeic acid O-methyl transferase Pinus radiata (Monterey pine) (Pinus insignis)	GO:0032259, GO:0008171, GO:0046983	NO-H
ppt_159771	F2XF99tr=(E,E)-alpha-farnesene synthase/(E)-beta-ocimene synthase Picea engelmannii x Picea glauca	GO:0000287, GO:0010333, GO:0009536	NO-H
ppt_183400	---NA---		NO-H
ppt_283219	---NA---		NO-H
ppt_133154	---NA---		NO-H
ppt_233179	A0A1D6BS21tr=Uncharacterized protein Triticum aestivum (Wheat)	GO:0090502, GO:0003676, GO:0004523	NO-H
ppt_155988	---NA---		NO-H
ppt_154863	---NA---		NO-H
ppt_75207	A9NPI2tr=Putative uncharacterized protein Picea sitchensis (Sitka spruce) (Pinus sitchensis)		NO-H
ppt_100766	---NA---		NO-H
ppt_221427	---NA---		NO-H
ppt_108809	A0A0A7E9L1tr=Caffeic acid O-methyl transferase Pinus radiata (Monterey pine) (Pinus insignis)	GO:0032259, GO:0008171, GO:0046983	NO-H
ppt_88611	---NA---		NO-H
ppt_107505	EnsemblPlants:GLYMA02G18651.1} Glycine max (Soybean) (Glycine hispida)	GO:0003677, GO:0046983, GO:0016020, GO:0016021	NO-H
ppt_78612	A9NUR2sp=Beta-galactosidase Picea sitchensis (Sitka spruce) (Pinus sitchensis)	GO:0016787	NO-H
ppt_186312	SAAS:SAAS00506982} Vitis vinifera (Grape)	GO:0008152, GO:0009987, GO:0050896, GO:0004601, GO:0005488, GO:0009505, GO:0009506	NO-H
ppt_188241	A9NPI2tr=Putative uncharacterized protein Picea sitchensis (Sitka spruce) (Pinus sitchensis)		NO-H
ppt_150237	A2IA40tr=ACC synthase Picea engelmannii x Picea glauca	GO:0009058, GO:0016829, GO:0016020	NO-H
ppt_108810	A0A0A7E9L1tr=Caffeic acid O-methyl transferase Pinus radiata (Monterey pine) (Pinus insignis)	GO:0032259, GO:0008171, GO:0046983	NO-H
ppt_87984	A0A0A7E9L1tr=Caffeic acid O-methyl transferase Pinus radiata (Monterey pine) (Pinus insignis)	GO:0032259, GO:0008171, GO:0046983	NO-H
ppt_87980	A0A0A7E9L1tr=Caffeic acid O-methyl transferase Pinus radiata (Monterey pine) (Pinus insignis)	GO:0032259, GO:0008171, GO:0046983	NO-H
ppt_172037	---NA---		NO-H
ppt_86570	---NA---		NO-H
ppt_133150	---NA---		NO-H
ppt_140477	---NA---		NO-H
ppt_108813	A0A0A7E9L1tr=Caffeic acid O-methyl transferase Pinus radiata (Monterey pine) (Pinus insignis)	GO:0032259, GO:0008171, GO:0046983	NO-H
ppt_113461	---NA---		NO-H
ppt_203994	A0A0C9S6I8tr=TSA: Wollemia nobilis Ref_Wollemi_Transcript_14780_2565 transcribed RNA sequence Wollemia nobilis	GO:0006468, GO:0004672, GO:0005524, GO:0016020, GO:0016021	NO-H
ppt_221814	---NA---		NO-H
ppt_109556	M9RSD2tr=F-box/kelch-repeat protein Caragana korshinskii	GO:0016567, GO:0031146, GO:0004842	NO-H
ppt_27665	---NA---	GO:0006278, GO:0090502, GO:0003676, GO:0003964, GO:0004523	NO-H
ppt_173834	---NA---		NO-H
ppt_140475	---NA---		NO-H
ppt_81572	---NA---		NO-H
ppt_44242	A0A061FPZ6tr=Pathogenesis-related protein P2 Theobroma cacao (Cacao) (Cocoa)	GO:0006468, GO:0042742, GO:0050832, GO:0004672, GO:0005524	NO-H
ppt_107510	A5AXS2tr=Putative uncharacterized protein Vitis vinifera (Grape)	GO:0003676, GO:0003677, GO:0046983	NO-H
ppt_44245	A0A061FPZ6tr=Pathogenesis-related protein P2 Theobroma cacao (Cacao) (Cocoa)	GO:0006468, GO:0042742, GO:0050832, GO:0004672, GO:0005524	NO-H
ppt_46968	---NA---		NO-H
ppt_133161	---NA---		NO-H
ppt_196138	---NA---		NO-H
ppt_104445	A0A1D1ZEE3tr=Carboxylate-amine ligase Rxyl_1127 Anthurium amnicola	GO:0016874	NO-H
ppt_132598	---NA---		NO-H
ppt_193491	---NA---		NO-H
ppt_54841	P49730sp=Ribonucleoside-diphosphate reductase small chain Nicotiana tabacum (Common tobacco)	GO:0006260, GO:0006281, GO:0007275, GO:0009259, GO:0009263, GO:0012501, GO:0051726, GO:0055114, GO:0004748, GO:0046872, GO:0005634, GO:0005971	NO-H
ppt_137009	---NA---		NO-H
ppt_206092	---NA---		NO-H
ppt_237725	---NA---		NO-H
ppt_93436	---NA---		NO-H
ppt_249029	---NA---		NO-H
ppt_268906	---NA---		NO-H
ppt_91338	---NA---		NO-H
ppt_93487	O48713sp=Suppressor of mec-8 and unc-52 protein homolog 2 Arabidopsis thaliana (Mouse-ear cress)	GO:0005634	NO-H
ppt_207743	---NA---		NO-H
ppt_179459	---NA---		NO-H
ppt_221429	---NA---		NO-H
ppt_194953	---NA---		NO-H
ppt_74290	A0A0K9REH7tr=Uncharacterized protein Spinacia oleracea (Spinach)		NO-H
ppt_57008	---NA---		NO-H
ppt_48329	---NA---		NO-H
ppt_193665	C0PST5tr=Putative uncharacterized protein Picea sitchensis (Sitka spruce) (Pinus sitchensis)		NO-H
ppt_139075	A0A176WCN8tr=Uncharacterized protein Marchantia polymorpha subsp. polymorpha	GO:0055085, GO:0000166, GO:0005524, GO:0016887, GO:0042626, GO:0005886, GO:0016020, GO:0016021	NO-H
ppt_220353	---NA---		NO-H
ppt_238881	A0A0C9S393tr=TSA: Wollemia nobilis Ref_Wollemi_Transcript_15475_2612 transcribed RNA sequence Wollemia nobilis	GO:0003824	NO-H
ppt_136841	---NA---		NO-H
ppt_84568	---NA---		NO-H
ppt_87978	A0A0A7E9L1tr=Caffeic acid O-methyl transferase Pinus radiata (Monterey pine) (Pinus insignis)	GO:0032259, GO:0008171, GO:0046983	NO-H
ppt_188673	Q69T29sp=Ammonium transporter 3 member 3 Oryza sativa subsp. japonica (Rice)	GO:0019740, GO:0072488, GO:0008519, GO:0005887, GO:0042025	NO-H
ppt_107509	A5AWE7tr=Putative uncharacterized protein Vitis vinifera (Grape)	GO:0005975, GO:0003676, GO:0003677, GO:0004553, GO:0046983	NO-H
ppt_112495	---NA---		NO-H
ppt_206611	---NA---		NO-H
ppt_209343	---NA---		NO-H
ppt_87976	A0A0A7E9L1tr=Caffeic acid O-methyl transferase Pinus radiata (Monterey pine) (Pinus insignis)	GO:0032259, GO:0008171, GO:0046983	NO-H
ppt_168569	G9C2U5tr=Putative jasmonate O-methyltransferase Oryza punctata (Red rice)	GO:0051749	NO-H
ppt_156970	A0A0D9VS03tr=Uncharacterized protein Leersia perrieri	GO:0006355	NO-H
ppt_86569	D5ACL6tr=Putative uncharacterized protein Picea sitchensis (Sitka spruce) (Pinus sitchensis)		NO-H
ppt_48330	---NA---		NO-H
ppt_276796	---NA---		NO-H
ppt_50039	---NA---		NO-H
ppt_188245	A9NPI2tr=Putative uncharacterized protein Picea sitchensis (Sitka spruce) (Pinus sitchensis)		NO-H
ppt_123988	A9NT90tr=Putative uncharacterized protein Picea sitchensis (Sitka spruce) (Pinus sitchensis)	GO:0016020, GO:0016021	NO-H
ppt_45828	A0A1D6NQ59tr=Uncharacterized protein Zea mays (Maize)	GO:0000381, GO:0005634	NO-H
ppt_137139	---NA---		NO-H
ppt_204842	A0A1D1Y188tr=F-box protein At2g02240 Anthurium amnicola		NO-H
ppt_165591	Q93Y09sp=Serine carboxypeptidase-like 45 Arabidopsis thaliana (Mouse-ear cress)	GO:0051603, GO:0004185, GO:0005773, GO:0009505, GO:0009506	NO-H
ppt_168574	G9C2U5tr=Putative jasmonate O-methyltransferase Oryza punctata (Red rice)	GO:0008168	NO-H
ppt_168571	G9C2U5tr=Putative jasmonate O-methyltransferase Oryza punctata (Red rice)	GO:0051749	NO-H
ppt_127433	---NA---		NO-H
ppt_221428	---NA---		NO-H
ppt_36650	---NA---		NO-H
ppt_215366	D5ABF1tr=Putative uncharacterized protein Picea sitchensis (Sitka spruce) (Pinus sitchensis)		NO-H
ppt_91388	---NA---		NO-H
ppt_65597	A0A1D1YCR0tr=Ganglioside-induced differentiation-associated protein 2 Anthurium amnicola		NO-H
ppt_195126	A0A0C9S982tr=TSA: Wollemia nobilis Ref_Wollemi_Transcript_8676_899 transcribed RNA sequence Wollemia nobilis		NO-H
ppt_249027	---NA---		NO-H
ppt_107508	EnsemblPlants:GLYMA02G18651.1} Glycine max (Soybean) (Glycine hispida)	GO:0003677, GO:0046983, GO:0016020, GO:0016021	NO-H
ppt_199119	---NA---		NO-H
ppt_150238	A2IA40tr=ACC synthase Picea engelmannii x Picea glauca	GO:0009058, GO:0016829, GO:0016020	NO-H
ppt_168573	G9C2U5tr=Putative jasmonate O-methyltransferase Oryza punctata (Red rice)	GO:0051749	NO-H
ppt_114466	B8LN22tr=Putative uncharacterized protein Picea sitchensis (Sitka spruce) (Pinus sitchensis)	GO:0019538	NO-H
ppt_179846	---NA---		NO-H
ppt_48341	---NA---		NO-H
ppt_172029	---NA---		NO-H
ppt_199116	---NA---		NO-H
ppt_120301	---NA---		NO-H
ppt_168568	G9C2U5tr=Putative jasmonate O-methyltransferase Oryza punctata (Red rice)	GO:0051749	NO-H
ppt_209342	---NA---		NO-H
ppt_36861	A0A0A7RED0tr=Late embryogenesis abundant protein LEA4-2 Pinus tabuliformis (Chinese pine) (Pinus leucosperma)		NO-H
ppt_206352	D5AA67tr=Putative uncharacterized protein Picea sitchensis (Sitka spruce) (Pinus sitchensis)		NO-H
ppt_165588	Q93Y09sp=Serine carboxypeptidase-like 45 Arabidopsis thaliana (Mouse-ear cress)	GO:0006508, GO:0004180, GO:0009505, GO:0009506	NO-H
ppt_65601	A0A0C9S831tr=TSA: Wollemia nobilis Ref_Wollemi_Transcript_6287_1253 transcribed RNA sequence Wollemia nobilis		NO-H
ppt_93242	Q0DKW8sp=Hydrophobic protein LTI6B Oryza sativa subsp. japonica (Rice)	GO:0009409, GO:0009414, GO:0009737, GO:0042538, GO:0016021	NO-H
ppt_73785	---NA---		NO-H
ppt_162689	---NA---		NO-H
ppt_155986	---NA---		NO-H
ppt_100817	---NA---		NO-H
ppt_232760	A0A0C9RGZ2tr=TSA: Wollemia nobilis Ref_Wollemi_Transcript_25156_2068 transcribed RNA sequence Wollemia nobilis		NO-H
ppt_243549	B8LQ54tr=Putative uncharacterized protein Picea sitchensis (Sitka spruce) (Pinus sitchensis)		NO-H
ppt_266660	A0A0V0ISM6tr=Putative ovule protein Solanum chacoense (Chaco potato)		NO-H
ppt_66550	A0A164W2L9tr=Uncharacterized protein Daucus carota subsp. sativus		NO-H
ppt_107507	V7BQC0tr=Uncharacterized protein Phaseolus vulgaris (Kidney bean) (French bean)	GO:0003677, GO:0046983	NO-H
ppt_65607	A0A1D1YCR0tr=Ganglioside-induced differentiation-associated protein 2 Anthurium amnicola		NO-H
ppt_84570	---NA---		NO-H
ppt_168572	G9C2U5tr=Putative jasmonate O-methyltransferase Oryza punctata (Red rice)	GO:0051749	NO-H
ppt_120288	---NA---		NO-H
ppt_56031	A9NPI2tr=Putative uncharacterized protein Picea sitchensis (Sitka spruce) (Pinus sitchensis)		NO-H
ppt_227599	A0A0D2ZRP0tr=Uncharacterized protein Brassica oleracea var. oleracea		NO-H
ppt_90371	---NA---		NO-H
ppt_140478	---NA---		NO-H
ppt_209258	---NA---		NO-H
ppt_84867	K7Z277tr=Cinnamoyl-CoA reductase Cunninghamia lanceolata (China fir) (Pinus lanceolata)	GO:0055114, GO:0016621	NO-H
ppt_194617	---NA---		NO-H
ppt_143809	A0A199V0I9sp=Peroxidase Ananas comosus (Pineapple) (Ananas ananas)	GO:0008152, GO:0009987, GO:0050896, GO:0004601, GO:0005488, GO:0009505, GO:0009506	NO-H
ppt_42109	---NA---		NO-H
ppt_157948	A0A078IVB5tr=BnaA04g29400D protein Brassica napus (Rape)	GO:0005515	NO-H
ppt_78613	---NA---		NO-H
ppt_133858	---NA---		NO-H
ppt_110993	---NA---		NO-H
ppt_120303	---NA---		NO-H
ppt_108092	B9R6R0sp=Protein DETOXIFICATION Ricinus communis (Castor bean)	GO:0042908, GO:0055085, GO:0015297, GO:0042910, GO:0016021	NO-H
ppt_243098	---NA---		NO-H
ppt_243097	---NA---		NO-H
ppt_194987	---NA---		NO-H
ppt_161777	---NA---		NO-H
ppt_65604	A0A0C9S831tr=TSA: Wollemia nobilis Ref_Wollemi_Transcript_6287_1253 transcribed RNA sequence Wollemia nobilis		NO-H
ppt_112341	M1B510tr=Uncharacterized protein Solanum tuberosum (Potato)		NO-H
ppt_109022	A0A023ZYJ7tr=Ethylene responsive factor 1-like protein Pinus massoniana	GO:0006355, GO:0003677, GO:0003700, GO:0005634	NO-H
ppt_150622	A0A124SCZ4tr=Cation/H+ exchanger Cynara cardunculus var. scolymus (Artichoke) (Cynara scolymus)	GO:0006885, GO:1902600, GO:0015299, GO:0012505, GO:0016021	NO-H
ppt_155989	---NA---		NO-H
ppt_213781	---NA---		NO-H
ppt_123992	A9NT90tr=Putative uncharacterized protein Picea sitchensis (Sitka spruce) (Pinus sitchensis)	GO:0016020, GO:0016021	NO-H
ppt_77165	---NA---		NO-H
ppt_123816	---NA---		NO-H
ppt_194957	---NA---		NO-H
ppt_110995	---NA---		NO-H
ppt_74286	---NA---		NO-H
ppt_253557	---NA---		NO-H
ppt_170414	O04856sp=Serine/threonine-protein phosphatase PP1 isozyme 1 Nicotiana tabacum (Common tobacco)	GO:0006470, GO:0007165, GO:0004722, GO:0046872, GO:0005634, GO:0005737	NO-H
ppt_194946	---NA---		NO-H
ppt_161782	---NA---		NO-H
ppt_194950	---NA---		NO-H
ppt_230632	---NA---		NO-H
ppt_86932	---NA---		NO-H
ppt_145560	---NA---		NO-H
ppt_188239	A9NPI2tr=Putative uncharacterized protein Picea sitchensis (Sitka spruce) (Pinus sitchensis)		NO-H
ppt_142451	---NA---		NO-H
ppt_38912	A0A0D6R613tr=Uncharacterized protein Araucaria cunninghamii (Hoop pine) (Moreton Bay pine)	GO:0006468, GO:0004672, GO:0005524, GO:0016020, GO:0016021	NO-H
ppt_173836	---NA---		NO-H
ppt_61342	A0A0G7ZNY1tr=Putative 4-coumarate-CoA ligase Picea glauca (White spruce) (Pinus glauca)	GO:0016207, GO:0016021	NO-H
ppt_232765	A0A0C9RGZ2tr=TSA: Wollemia nobilis Ref_Wollemi_Transcript_25156_2068 transcribed RNA sequence Wollemia nobilis		NO-H
ppt_32610	---NA---		NO-H
ppt_95064	A0A078IVH8sp=Calcium-transporting ATPase Brassica napus (Rape)	GO:0006355, GO:0006816, GO:0000166, GO:0008270, GO:0043565, GO:0016021	NO-H
ppt_114465	B8LN22tr=Putative uncharacterized protein Picea sitchensis (Sitka spruce) (Pinus sitchensis)	GO:0019538	NO-H
ppt_60621	Q40854sp=Metallothionein-like protein EMB30 Picea glauca (White spruce) (Pinus glauca)	GO:0046872	NO-H
ppt_198381	Q9SHD3sp=Cyclin-U2-1 Arabidopsis thaliana (Mouse-ear cress)	GO:0000079, GO:0007049, GO:0051301, GO:0019901	NO-H
ppt_254057	A9NUV3tr=Putative uncharacterized protein Picea sitchensis (Sitka spruce) (Pinus sitchensis)		NO-H
ppt_40837	---NA---		NO-H
ppt_120296	---NA---		NO-H
ppt_25667	A0A078IU12tr=BnaC01g42330D protein Brassica napus (Rape)	GO:0016788	NO-H
ppt_206353	A9SVA4tr=Predicted protein Physcomitrella patens subsp. patens (Moss)		NO-H
ppt_227847	---NA---		NO-H
ppt_84865	A0A0G7ZNS3tr=Putative cinnamoyl-CoA reductase Picea glauca (White spruce) (Pinus glauca)	GO:0055114, GO:0016621	NO-H
ppt_56045	A9NPI2tr=Putative uncharacterized protein Picea sitchensis (Sitka spruce) (Pinus sitchensis)		NO-H
ppt_120297	---NA---		NO-H
ppt_23261	---NA---		NO-H
ppt_191366	A0A0R0HZ72tr=Uncharacterized protein Glycine max (Soybean) (Glycine hispida)	GO:0003677, GO:0046983, GO:0016020, GO:0016021	NO-H
ppt_232756	A0A0C9RGZ2tr=TSA: Wollemia nobilis Ref_Wollemi_Transcript_25156_2068 transcribed RNA sequence Wollemia nobilis		NO-H
ppt_135985	---NA---		NO-H
ppt_117768	---NA---		NO-H
ppt_251192	---NA---		NO-H
ppt_237597	---NA---		NO-H
ppt_90391	---NA---		NO-H
ppt_194941	---NA---		NO-H
ppt_142904	---NA---		NO-H
ppt_246457	A0A0B2SL07tr=GPI ethanolamine phosphate transferase 3 Glycine soja (Wild soybean)	GO:0006506, GO:0003824, GO:0016772, GO:0051377, GO:0005789, GO:0016020, GO:0016021	NO-H
ppt_140474	---NA---		NO-H
ppt_65599	A0A1D1YCR0tr=Ganglioside-induced differentiation-associated protein 2 Anthurium amnicola		NO-H
ppt_165590	Q93Y09sp=Serine carboxypeptidase-like 45 Arabidopsis thaliana (Mouse-ear cress)	GO:0051603, GO:0004185, GO:0005773, GO:0009505, GO:0009506	NO-H
ppt_251194	---NA---		NO-H
ppt_123985	A9NT90tr=Putative uncharacterized protein Picea sitchensis (Sitka spruce) (Pinus sitchensis)	GO:0016020, GO:0016021	NO-H
ppt_228634	A9NUS7tr=Putative uncharacterized protein Picea sitchensis (Sitka spruce) (Pinus sitchensis)	GO:0003824	NO-H
ppt_59055	---NA---		NO-H
ppt_65598	A0A1D1YCR0tr=Ganglioside-induced differentiation-associated protein 2 Anthurium amnicola		NO-H
ppt_209259	---NA---		NO-H
ppt_124350	---NA---		NO-H
ppt_190155	---NA---		NO-H
ppt_124375	A0A0C9S6I8tr=TSA: Wollemia nobilis Ref_Wollemi_Transcript_14780_2565 transcribed RNA sequence Wollemia nobilis	GO:0006468, GO:0004672, GO:0005524, GO:0016020, GO:0016021	NO-H
ppt_224460	---NA---		NO-H
ppt_219468	---NA---		NO-H
ppt_81571	---NA---		NO-H
ppt_251325	---NA---		NO-H
ppt_110996	---NA---		NO-H
ppt_112899	A0A0C9S982tr=TSA: Wollemia nobilis Ref_Wollemi_Transcript_8676_899 transcribed RNA sequence Wollemia nobilis		NO-H
ppt_219477	---NA---		NO-H
ppt_42463	---NA---		NO-H
ppt_123989	A9NT90tr=Putative uncharacterized protein Picea sitchensis (Sitka spruce) (Pinus sitchensis)	GO:0016020, GO:0016021	NO-H
ppt_109692	---NA---		NO-H
ppt_233627	A0A1D1ZEE3tr=Carboxylate-amine ligase Rxyl_1127 Anthurium amnicola	GO:0016874	NO-H
ppt_223494	---NA---		NO-H
ppt_235993	---NA---		NO-H
ppt_92543	A0A0B2PY10tr=NIPA-like protein Glycine soja (Wild soybean)		NO-H
ppt_168576	V4WCX0sp=tRNA (guanine(37)-N1)-methyltransferase Citrus clementina	GO:0008152, GO:0009987, GO:0016740, GO:0005622, GO:0016020	NO-H
ppt_64713	A0A061DK69tr=Catalytic LigB subunit of aromatic ring-opening dioxygenase family isoform 1 Theobroma cacao (Cacao) (Cocoa)	GO:0006725, GO:0055114, GO:0008198, GO:0008270, GO:0016491, GO:0016701, GO:0051213, GO:0016020, GO:0016021	NO-H
ppt_232761	A0A0C9RGZ2tr=TSA: Wollemia nobilis Ref_Wollemi_Transcript_25156_2068 transcribed RNA sequence Wollemia nobilis		NO-H
ppt_77167	---NA---		NO-H
ppt_127413	A0A1D6RKP9tr=Uncharacterized protein Triticum aestivum (Wheat)		NO-H
ppt_184574	W9RUH7tr=Zinc transporter 1 Morus notabilis	GO:0055114, GO:0071577, GO:0005385, GO:0032440, GO:0016021	NO-H
ppt_194948	---NA---		NO-H
ppt_186715	---NA---		NO-H
ppt_75120	---NA---		NO-H
ppt_128157	---NA---		NO-H
ppt_196547	D5ACN2tr=Putative uncharacterized protein Picea sitchensis (Sitka spruce) (Pinus sitchensis)		NO-H
ppt_146873	---NA---		NO-H
ppt_50101	A9NV00tr=Putative uncharacterized protein Picea sitchensis (Sitka spruce) (Pinus sitchensis)	GO:0006468, GO:0004672, GO:0005524	NO-H
ppt_180382	---NA---		NO-H
ppt_237844	---NA---		NO-H
ppt_145869	---NA---		NO-H
ppt_250967	---NA---		NO-H
ppt_241656	A0A151TVG1tr=Protein STRUBBELIG-RECEPTOR FAMILY 8 Cajanus cajan (Pigeon pea) (Cajanus indicus)	GO:0005488, GO:0016020	NO-H
ppt_92542	A0A0B2PY10tr=NIPA-like protein Glycine soja (Wild soybean)		NO-H
ppt_237594	---NA---		NO-H
ppt_171491	A5BAN9tr=Putative uncharacterized protein Vitis vinifera (Grape)		NO-H
ppt_191715	---NA---		NO-H
ppt_77405	A9NWJ8sp=Alpha-galactosidase Picea sitchensis (Sitka spruce) (Pinus sitchensis)	GO:0005975, GO:0052692, GO:0009505	NO-H
ppt_140622	A0A164XKC0sp=Plasma membrane ATPase Daucus carota subsp. sativus	GO:0120029, GO:0005524, GO:0008553, GO:0016787, GO:0005886, GO:0016021	NO-H
ppt_232757	A0A0C9RGZ2tr=TSA: Wollemia nobilis Ref_Wollemi_Transcript_25156_2068 transcribed RNA sequence Wollemia nobilis		NO-H
ppt_96712	A0A0D6QTZ7tr=Uncharacterized protein Araucaria cunninghamii (Hoop pine) (Moreton Bay pine)	GO:0006468, GO:0004672, GO:0005524, GO:0016021	NO-H
ppt_150200	D5AB91tr=Putative uncharacterized protein Picea sitchensis (Sitka spruce) (Pinus sitchensis)		NO-H
ppt_241820	---NA---		NO-H
ppt_160545	A0A061DIV4tr=Cupredoxin superfamily protein isoform 1 Theobroma cacao (Cacao) (Cocoa)	GO:0055114, GO:0005507, GO:0016491, GO:0005576, GO:0016021	NO-H
ppt_232763	A0A0C9RGZ2tr=TSA: Wollemia nobilis Ref_Wollemi_Transcript_25156_2068 transcribed RNA sequence Wollemia nobilis		NO-H
ppt_36856	---NA---		NO-H
ppt_117762	---NA---		NO-H
ppt_118223	---NA---		NO-H
ppt_30355	---NA---		NO-H
ppt_171492	A5AG95tr=Putative uncharacterized protein Vitis vinifera (Grape)		NO-H
ppt_177124	A0A022S0H1tr=Uncharacterized protein Erythranthe guttata (Yellow monkey flower) (Mimulus guttatus)	GO:0016021	NO-H
ppt_238883	A0A0C9S393tr=TSA: Wollemia nobilis Ref_Wollemi_Transcript_15475_2612 transcribed RNA sequence Wollemia nobilis	GO:0003824	NO-H
ppt_86965	---NA---		NO-H
ppt_86964	---NA---		NO-H
ppt_165589	A0A0D9W4D7sp=Carboxypeptidase Leersia perrieri	GO:0051603, GO:0004185, GO:0005773	NO-H
ppt_60059	---NA---		NO-H
ppt_79330	A0A061GQX0tr=NAD(P)-binding Rossmann-fold superfamily protein Theobroma cacao (Cacao) (Cocoa)	GO:0008152, GO:0016616	NO-H
ppt_239480	A0A175Y9M7tr=Uncharacterized protein Daucus carota subsp. sativus	GO:0007266, GO:0050790, GO:0005094, GO:0048365, GO:0005737, GO:0005829, GO:0016020	NO-H
ppt_84566	---NA---		NO-H
ppt_194940	---NA---		NO-H
ppt_206609	---NA---		NO-H
ppt_256560	---NA---		NO-H
ppt_268908	---NA---		NO-H
ppt_127410	A0A1D6RKP9tr=Uncharacterized protein Triticum aestivum (Wheat)		NO-H
ppt_44302	---NA---		NO-H
ppt_251193	B8LS43tr=Putative uncharacterized protein Picea sitchensis (Sitka spruce) (Pinus sitchensis)	GO:0043531	NO-H
ppt_215993	---NA---		NO-H
ppt_137468	---NA---		NO-H
ppt_230231	---NA---		NO-H
ppt_194947	---NA---		NO-H
ppt_150623	A0A124SCZ4tr=Cation/H+ exchanger Cynara cardunculus var. scolymus (Artichoke) (Cynara scolymus)	GO:0006885, GO:1902600, GO:0015299, GO:0012505, GO:0016021	NO-H
ppt_219474	---NA---		NO-H
ppt_221899	O64836sp=LOB domain-containing protein 10 Arabidopsis thaliana (Mouse-ear cress)	GO:0008150, GO:0016020, GO:0016021	NO-H
ppt_165592	Q93Y09sp=Serine carboxypeptidase-like 45 Arabidopsis thaliana (Mouse-ear cress)	GO:0051603, GO:0004185, GO:0005773, GO:0009505, GO:0009506	NO-H
ppt_117771	---NA---		NO-H
ppt_219467	---NA---		NO-H
ppt_111731	---NA---		NO-H
ppt_117767	---NA---		NO-H
ppt_133860	---NA---		NO-H
ppt_194943	---NA---		NO-H
ppt_218911	A1YIQ6tr=Putative zinc transporter Solanum lycopersicum (Tomato) (Lycopersicon esculentum)	GO:0071577, GO:0005385, GO:0016021	NO-H
ppt_237664	A9NTN9tr=Putative uncharacterized protein Picea sitchensis (Sitka spruce) (Pinus sitchensis)	GO:0055114, GO:0008270, GO:0016491	NO-H
ppt_241819	---NA---		NO-H
ppt_133159	---NA---		NO-H
ppt_145861	---NA---		NO-H
ppt_107106	---NA---		NO-H
ppt_194949	---NA---		NO-H
ppt_161786	---NA---		NO-H
ppt_171398	---NA---		NO-H
ppt_174741	A0A199VH64tr=Putative receptor-like protein kinase Ananas comosus (Pineapple) (Ananas ananas)	GO:0006468, GO:0000166, GO:0004675, GO:0005886	NO-H
ppt_266281	---NA---		NO-H
ppt_194954	---NA---		NO-H
ppt_256368	---NA---		NO-H
ppt_209936	A0A0C9S878tr=TSA: Wollemia nobilis Ref_Wollemi_Transcript_12179_1769 transcribed RNA sequence Wollemia nobilis	GO:0016021	NO-H
ppt_12446	---NA---		NO-H
ppt_163043	---NA---		NO-H
ppt_190154	---NA---		NO-H
ppt_238884	A0A0C9S393tr=TSA: Wollemia nobilis Ref_Wollemi_Transcript_15475_2612 transcribed RNA sequence Wollemia nobilis	GO:0003824	NO-H
ppt_117770	---NA---		NO-H
ppt_194956	---NA---		NO-H
ppt_109020	Q9LY05sp=Ethylene-responsive transcription factor ERF106 Arabidopsis thaliana (Mouse-ear cress)	GO:0006355, GO:0009873, GO:0003677, GO:0003700, GO:0005634	NO-H
ppt_127414	A0A1D6RKP9tr=Uncharacterized protein Triticum aestivum (Wheat)		NO-H
ppt_110183	A7VLV1sp=Protein STAY-GREEN, chloroplastic Pisum sativum (Garden pea)	GO:0010271, GO:0009507	NO-H
ppt_77092	A9NYE6tr=Putative uncharacterized protein Picea sitchensis (Sitka spruce) (Pinus sitchensis)		NO-H
ppt_137467	---NA---		NO-H
ppt_159709	---NA---		NO-H
ppt_76394	---NA---		NO-H
ppt_135993	---NA---		NO-H
ppt_239478	A0A175Y9M7tr=Uncharacterized protein Daucus carota subsp. sativus	GO:0007266, GO:0050790, GO:0005094, GO:0048365, GO:0005737, GO:0005829, GO:0016020	NO-H
ppt_189839	---NA---		NO-H
ppt_204239	---NA---		NO-H
ppt_194944	---NA---		NO-H
ppt_254097	---NA---		NO-H
ppt_183231	---NA---		NO-H
ppt_242148	A9NUR2sp=Beta-galactosidase Picea sitchensis (Sitka spruce) (Pinus sitchensis)	GO:0004553, GO:0110165	NO-H
ppt_150791	---NA---		NO-H
ppt_260058	---NA---		NO-H
ppt_194955	---NA---		NO-H
ppt_95063	A0A078IVH8sp=Calcium-transporting ATPase Brassica napus (Rape)	GO:0006355, GO:0006816, GO:0000166, GO:0008270, GO:0043565, GO:0016021	NO-H
ppt_193583	A5AWJ9tr=Putative uncharacterized protein Vitis vinifera (Grape)	GO:0006351	NO-H
ppt_237335	---NA---		NO-H
ppt_111732	---NA---		NO-H
ppt_188769	Q85WX0sp=Photosystem I P700 chlorophyll a apoprotein A2 Pinus koraiensis (Korean pine) Plastid Chloroplast	GO:0008152, GO:0005488, GO:0005622, GO:0016020	NO-H
ppt_65840	---NA---		NO-H
ppt_79329	A0A061GQX0tr=NAD(P)-binding Rossmann-fold superfamily protein Theobroma cacao (Cacao) (Cocoa)	GO:0008152, GO:0016616	NO-H
ppt_155816	---NA---		NO-H
ppt_219715	Q71H73sp=Histone H3.3 Vitis vinifera (Grape)	GO:0003677, GO:0046982, GO:0000786, GO:0030875	NO-H
ppt_56037	A9NPI2tr=Putative uncharacterized protein Picea sitchensis (Sitka spruce) (Pinus sitchensis)		NO-H
ppt_218987	---NA---		NO-H
ppt_193633	---NA---		NO-H
ppt_206489	---NA---		NO-H
ppt_95062	A0A078IVH8sp=Calcium-transporting ATPase Brassica napus (Rape)	GO:0006355, GO:0006816, GO:0000166, GO:0008270, GO:0043565, GO:0016021	NO-H
ppt_161787	---NA---		NO-H
ppt_134089	A9TAW4tr=Predicted protein Physcomitrella patens subsp. patens (Moss)	GO:0003723	NO-H
ppt_230228	---NA---		NO-H
ppt_220492	---NA---		NO-H
ppt_131992	A0A0G7ZNV2tr=Putative 4-coumarate-CoA ligase Picea glauca (White spruce) (Pinus glauca)	GO:0016207, GO:0016021	NO-H
ppt_218978	---NA---		NO-H
ppt_64192	A0A0B2SUF2tr=Putative multidrug resistance protein Glycine soja (Wild soybean)	GO:0055085, GO:0000166, GO:0005524, GO:0016787, GO:0016887, GO:0042626, GO:0016020, GO:0016021	NO-H
ppt_167648	M5WQQ9tr=Uncharacterized protein Prunus persica (Peach) (Amygdalus persica)	GO:0006281, GO:0007064, GO:0000785, GO:0005634	NO-H
ppt_117764	B8LLQ6tr=Putative uncharacterized protein Picea sitchensis (Sitka spruce) (Pinus sitchensis)	GO:0006629	NO-H
ppt_162747	A0A0D6QZL6tr=Uncharacterized protein Araucaria cunninghamii (Hoop pine) (Moreton Bay pine)	GO:0016020, GO:0016021	NO-H
ppt_150236	A2IA40tr=ACC synthase Picea engelmannii x Picea glauca	GO:0009058, GO:0016829, GO:0016020	NO-H
ppt_192878	B8LS21sp=Glycosyltransferase Picea sitchensis (Sitka spruce) (Pinus sitchensis)	GO:0016758	NO-H
ppt_232759	A0A0C9RGZ2tr=TSA: Wollemia nobilis Ref_Wollemi_Transcript_25156_2068 transcribed RNA sequence Wollemia nobilis		NO-H
ppt_69963	C7J8E5sp=Regulatory-associated protein of TOR 2 Oryza sativa subsp. japonica (Rice)	GO:0050794, GO:0051716, GO:0110165	NO-H
ppt_55418	A5BPN6tr=Putative uncharacterized protein Vitis vinifera (Grape)		NO-H
ppt_123888	A9NWJ8sp=Alpha-galactosidase Picea sitchensis (Sitka spruce) (Pinus sitchensis)	GO:0005975, GO:0052692, GO:0009505	NO-H
ppt_256565	---NA---		NO-H
ppt_221818	---NA---		NO-H
ppt_75082	A0A023SF71tr=Caffeoyl-CoA O-methyltransferase Pinus taeda (Loblolly pine)	GO:0008168	NO-H
ppt_155815	---NA---		NO-H
ppt_142901	---NA---		NO-H
ppt_47286	---NA---		NO-H
ppt_119875	---NA---		NO-H
ppt_219470	---NA---		NO-H
ppt_161785	---NA---		NO-H
ppt_50098	A0A1D1YZG5tr=Serine/threonine-protein kinase PEPKR2 Anthurium amnicola	GO:0018105, GO:0035556, GO:0046777, GO:0005516, GO:0005524, GO:0009931, GO:0005634, GO:0005737	NO-H
ppt_176282	---NA---		NO-H
ppt_135992	---NA---		NO-H
ppt_231148	---NA---		NO-H
ppt_123824	---NA---		NO-H
ppt_81730	---NA---		NO-H
ppt_86928	Q9LMH4tr=F16A14.4 Arabidopsis thaliana (Mouse-ear cress)	GO:0016020, GO:0016021	NO-H
ppt_145866	---NA---		NO-H
ppt_54599	---NA---		NO-H
ppt_113453	---NA---		NO-H
ppt_97476	---NA---		NO-H
ppt_133862	---NA---		NO-H
ppt_106675	A0A0D9X6A5tr=Uncharacterized protein Leersia perrieri	GO:0006468, GO:0000166, GO:0004672, GO:0004674, GO:0005524, GO:0016020, GO:0016021	NO-H
ppt_138389	A0A072VLH4tr=BHLH transcription factor-like protein Medicago truncatula (Barrel medic) (Medicago tribuloides)	GO:0006355, GO:0048364, GO:0003700, GO:0046983, GO:0005634	NO-H
ppt_147673	---NA---		NO-H
ppt_86933	Q9LMH4tr=F16A14.4 Arabidopsis thaliana (Mouse-ear cress)	GO:0016020, GO:0016021	NO-H
ppt_229281	---NA---		NO-H
ppt_100062	S8CXX9sp=Calcium-transporting ATPase Genlisea aurea	GO:0016020	NO-H
ppt_123238	D5AAD7tr=Putative uncharacterized protein Picea sitchensis (Sitka spruce) (Pinus sitchensis)	GO:0016787	NO-H
ppt_161780	---NA---		NO-H
ppt_104914	---NA---		NO-H
ppt_130645	---NA---		NO-H
ppt_266658	A0A1D5V7N8tr=Uncharacterized protein Triticum aestivum (Wheat)	GO:0003676, GO:0008270	NO-H
ppt_121712	---NA---		NO-H
ppt_64992	---NA---		NO-H
ppt_36857	A0A0A7RED0tr=Late embryogenesis abundant protein LEA4-2 Pinus tabuliformis (Chinese pine) (Pinus leucosperma)		NO-H
ppt_115894	A9NR89tr=Putative uncharacterized protein Picea sitchensis (Sitka spruce) (Pinus sitchensis)	GO:0016021	NO-H
ppt_247896	A0A199VG27tr=1,2-dihydroxy-3-keto-5-methylthiopentene dioxygenase 2 Ananas comosus (Pineapple) (Ananas ananas)	GO:0019509, GO:0055114, GO:0005506, GO:0010309, GO:0005634, GO:0005737	NO-H
ppt_104911	---NA---		NO-H
ppt_135994	---NA---		NO-H
ppt_218973	---NA---		NO-H
ppt_142905	---NA---		NO-H
ppt_176279	---NA---		NO-H
ppt_172084	M1DMN6tr=Uncharacterized protein Solanum tuberosum (Potato)		NO-H
ppt_208870	---NA---		NO-H
ppt_172907	T2B8B5tr=Dof3 Pinus pinaster (Maritime pine)	GO:0006355, GO:0003677	NO-H
ppt_188242	A9NPI2tr=Putative uncharacterized protein Picea sitchensis (Sitka spruce) (Pinus sitchensis)		NO-H
ppt_109960	A0A0K0M7E0sp=Patatin Pinus tabuliformis (Chinese pine) (Pinus leucosperma)	GO:0006629, GO:0016042, GO:0016740, GO:0016787	NO-H
ppt_157807	---NA---		NO-H
ppt_109019	A0A023ZYJ7tr=Ethylene responsive factor 1-like protein Pinus massoniana	GO:0006355, GO:0003677, GO:0003700, GO:0005634	NO-H
ppt_169746	V4NHM1tr=Uncharacterized protein Eutrema salsugineum (Saltwater cress) (Sisymbrium salsugineum)		NO-H
ppt_94688	M5X4A3tr=Uncharacterized protein Prunus persica (Peach) (Amygdalus persica)	GO:0015074, GO:0003676	NO-H
ppt_218694	EnsemblPlants:EMT13382} Aegilops tauschii (Tausch's goatgrass) (Aegilops squarrosa)	GO:0009143, GO:0047429, GO:0016021	NO-H
ppt_109017	A0A199W690tr=Ethylene-responsive transcription factor 2 Ananas comosus (Pineapple) (Ananas ananas)	GO:0006355, GO:0003677, GO:0003700, GO:0005634, GO:0016021	NO-H
ppt_97473	---NA---		NO-H
ppt_94689	M5X4A3tr=Uncharacterized protein Prunus persica (Peach) (Amygdalus persica)	GO:0015074, GO:0003676	NO-H
ppt_155985	---NA---		NO-H
ppt_88603	---NA---		NO-H
ppt_219102	Q5JQD7sp=Probable metal-nicotianamine transporter YSL12 Oryza sativa subsp. japonica (Rice)	GO:0055085, GO:0005886, GO:0016021	NO-H
ppt_192183	A0A199VU31tr=Target of Myb protein 1 Ananas comosus (Pineapple) (Ananas ananas)	GO:0005975, GO:0006886, GO:0004553	NO-H
ppt_253440	---NA---		NO-H
ppt_256394	B8LKC3tr=Putative uncharacterized protein Picea sitchensis (Sitka spruce) (Pinus sitchensis)	GO:0043531	NO-H
ppt_127409	A0A1D6RKP9tr=Uncharacterized protein Triticum aestivum (Wheat)		NO-H
ppt_64997	---NA---		NO-H
ppt_104913	---NA---		NO-H
ppt_233631	A0A1D1ZEE3tr=Carboxylate-amine ligase Rxyl_1127 Anthurium amnicola	GO:0016874	NO-H
ppt_40179	---NA---		NO-H
ppt_52667	---NA---		NO-H
ppt_109018	O80341sp=Ethylene-responsive transcription factor 5 Arabidopsis thaliana (Mouse-ear cress)	GO:0006355, GO:0009409, GO:0009873, GO:0010200, GO:0003677, GO:0003700, GO:0005634	NO-H
ppt_61431	---NA---		NO-H
ppt_159259	F4NCK9tr=Uncharacterized protein Beta vulgaris subsp. vulgaris	GO:0090502, GO:0003676, GO:0004523	NO-H
ppt_39498	---NA---		NO-H
ppt_109297	O24314tr=Water deficit inducible protein LP3 Pinus taeda (Loblolly pine)		NO-H
ppt_228250	A0A0C9RIB6tr=TSA: Wollemia nobilis Ref_Wollemi_Transcript_18603_1606 transcribed RNA sequence Wollemia nobilis		NO-H
ppt_224423	A0A0C9QQD1tr=TSA: Wollemia nobilis Ref_Wollemi_Transcript_13960_765 transcribed RNA sequence Wollemia nobilis	GO:0005509	NO-H
ppt_143175	A0A0C9RIB6tr=TSA: Wollemia nobilis Ref_Wollemi_Transcript_18603_1606 transcribed RNA sequence Wollemia nobilis	GO:0009611, GO:0031347, GO:2000022, GO:0005634	NO-H
ppt_171490	A5BAN9tr=Putative uncharacterized protein Vitis vinifera (Grape)		NO-H
ppt_114026	D5A8W4tr=Putative uncharacterized protein Picea sitchensis (Sitka spruce) (Pinus sitchensis)	GO:0046983	NO-H
ppt_55872	A9T9S8tr=Predicted protein Physcomitrella patens subsp. patens (Moss)	GO:0034219, GO:0015144, GO:0016021	NO-H
ppt_157808	---NA---		NO-H
ppt_97475	---NA---		NO-H
ppt_102323	---NA---		NO-H
ppt_48180	---NA---		NO-H
ppt_60063	---NA---		NO-H
ppt_191719	---NA---		NO-H
ppt_60062	---NA---		NO-H
ppt_226418	A9NLV9tr=Putative uncharacterized protein Picea sitchensis (Sitka spruce) (Pinus sitchensis)		NO-H
ppt_172483	A0A0C9S1S0tr=TSA: Wollemia nobilis Ref_Wollemi_Transcript_22827_1831 transcribed RNA sequence Wollemia nobilis	GO:0016021	NO-H
ppt_133859	---NA---		NO-H
ppt_40721	---NA---		NO-H
ppt_60064	---NA---		NO-H
ppt_167645	B9T579tr=Androgen induced inhibitor of proliferation (As3) / pds5, putative Ricinus communis (Castor bean)	GO:0043229	NO-H
ppt_75188	A9NNU1tr=Putative uncharacterized protein Picea sitchensis (Sitka spruce) (Pinus sitchensis)		NO-H
ppt_62313	---NA---		NO-H
ppt_126270	---NA---		NO-H
ppt_220495	---NA---		NO-H
ppt_104912	---NA---		NO-H
ppt_255373	A0A0G7ZNX2tr=Putative flavanone 3-dioxygenase Picea glauca (White spruce) (Pinus glauca)	GO:0051213	NO-H
ppt_157805	---NA---		NO-H
ppt_144793	---NA---		NO-H
ppt_104910	---NA---		NO-H
ppt_253437	---NA---		NO-H
ppt_86417	A0A0C9S8B0tr=TSA: Wollemia nobilis Ref_Wollemi_Transcript_11806_1374 transcribed RNA sequence Wollemia nobilis	GO:0016787	NO-H
ppt_137012	---NA---		NO-H
ppt_136471	---NA---		NO-H
ppt_198289	---NA---		NO-H
ppt_121511	SAAS:SAAS00506982} Zea mays (Maize)	GO:0008152, GO:0009987, GO:0050896, GO:0004601, GO:0005488, GO:0009505, GO:0009506	NO-H
ppt_119107	A0A0K0M7E4tr=SPL2 Pinus tabuliformis (Chinese pine) (Pinus leucosperma)	GO:0003677, GO:0046872, GO:0005634	NO-H
ppt_242817	---NA---		NO-H
ppt_56043	A9P0N0tr=Putative uncharacterized protein Picea sitchensis (Sitka spruce) (Pinus sitchensis)		NO-H
ppt_219103	A0A0C9RW35tr=TSA: Wollemia nobilis Ref_Wollemi_Transcript_9811_2096 transcribed RNA sequence Wollemia nobilis	GO:0010039, GO:0033214, GO:0048316, GO:0055085, GO:0051980, GO:0005886, GO:0016021	NO-H
ppt_126844	---NA---		NO-H
ppt_218969	---NA---		NO-H
ppt_74596	D5AA61tr=Putative uncharacterized protein Picea sitchensis (Sitka spruce) (Pinus sitchensis)		NO-H
ppt_151305	A0A0C9QR68tr=TSA: Wollemia nobilis Ref_Wollemi_Transcript_13132_1327 transcribed RNA sequence Wollemia nobilis	GO:0005975, GO:0004553	NO-H
ppt_220494	---NA---		NO-H
ppt_90016	---NA---		NO-H
ppt_198829	A0A0A7RK39tr=Late embryogenesis abundant protein LEA1-2 Pinus tabuliformis (Chinese pine) (Pinus leucosperma)	GO:0009793	NO-H
ppt_157803	---NA---		NO-H
ppt_119926	---NA---		NO-H
ppt_208656	A9NYQ4tr=Putative uncharacterized protein Picea sitchensis (Sitka spruce) (Pinus sitchensis)	GO:0006468, GO:0004674, GO:0005524	NO-H
ppt_142421	---NA---		NO-H
ppt_157804	---NA---		NO-H
ppt_169890	B9HFA7tr=Epoxide hydrolase family protein Populus trichocarpa (Western balsam poplar) (Populus balsamifera subsp. trichocarpa)	GO:0003824, GO:0016787	NO-H
ppt_150792	---NA---		NO-H
ppt_138794	---NA---		NO-H
ppt_206605	---NA---		NO-H
ppt_152852	---NA---		NO-H
ppt_42123	J3LC61tr=Uncharacterized protein Oryza brachyantha (malo sina)	GO:0007264, GO:0003924, GO:0005525	NO-H
ppt_233630	A0A1D1ZEE3tr=Carboxylate-amine ligase Rxyl_1127 Anthurium amnicola	GO:0016874	NO-H
ppt_114025	D5A8W4tr=Putative uncharacterized protein Picea sitchensis (Sitka spruce) (Pinus sitchensis)	GO:0046983	NO-H
ppt_172032	---NA---		NO-H
ppt_215989	---NA---		NO-H
ppt_214012	---NA---		NO-H
ppt_84567	---NA---		NO-H
ppt_104915	---NA---		NO-H
ppt_121514	SAAS:SAAS00506982} Amborella trichopoda	GO:0006979, GO:0042744, GO:0055114, GO:0098869, GO:0004601, GO:0020037, GO:0046872, GO:0005576, GO:0009505, GO:0009506	NO-H
ppt_225135	A0A0C9S982tr=TSA: Wollemia nobilis Ref_Wollemi_Transcript_8676_899 transcribed RNA sequence Wollemia nobilis		NO-H
ppt_120290	---NA---		NO-H
ppt_51068	A0A103YIX5tr=Concanavalin A-like lectin/glucanase, subgroup Cynara cardunculus var. scolymus (Artichoke) (Cynara scolymus)	GO:0016020	NO-H
ppt_62676	---NA---		NO-H
ppt_126383	A9NUS7tr=Putative uncharacterized protein Picea sitchensis (Sitka spruce) (Pinus sitchensis)	GO:0008202, GO:0009611, GO:0010051, GO:0055114, GO:0003824, GO:0035671, GO:0046983, GO:0050662, GO:0005829	NO-H
ppt_110928	A0A0C9QL26tr=TSA: Wollemia nobilis Ref_Wollemi_Transcript_28924_1096 transcribed RNA sequence Wollemia nobilis	GO:0015996, GO:0005515, GO:0009507	NO-H
ppt_5591	---NA---		NO-H
ppt_229239	B8LMZ7tr=Putative uncharacterized protein Picea sitchensis (Sitka spruce) (Pinus sitchensis)		NO-H
ppt_115215	---NA---		NO-H
ppt_109298	O24314tr=Water deficit inducible protein LP3 Pinus taeda (Loblolly pine)		NO-H
ppt_62675	---NA---		NO-H
ppt_118846	---NA---		NO-H
ppt_85475	EnsemblPlants:Zm00001d034108_T002} Zea mays (Maize)	GO:0008270, GO:0005634, GO:0005737	NO-H
ppt_252178	C0PQB7tr=Putative uncharacterized protein Picea sitchensis (Sitka spruce) (Pinus sitchensis)	GO:0043531	NO-H
ppt_55419	A5BPN6tr=Putative uncharacterized protein Vitis vinifera (Grape)		NO-H
ppt_132682	W9RWJ9sp=Bidirectional sugar transporter SWEET Morus notabilis	GO:0008643, GO:0051119, GO:0016021	NO-H
ppt_48654	Q9FLV5sp=Probable peroxidase 61 Arabidopsis thaliana (Mouse-ear cress)	GO:0110165	NO-H
ppt_95078	EnsemblPlants:EMT26013} Aegilops tauschii (Tausch's goatgrass) (Aegilops squarrosa)	GO:0005488	NO-H
ppt_48655	Q9FLV5sp=Probable peroxidase 61 Arabidopsis thaliana (Mouse-ear cress)	GO:0110165	NO-H
ppt_196786	I1R322tr=Uncharacterized protein Oryza glaberrima (African rice)		NO-H
ppt_215727	A0A0K9PSN5tr=Basic helix-loop-helix (BHLH) DNA-binding superfamily Zostera marina (Eelgrass)	GO:0055114, GO:0003677, GO:0032440, GO:0046983	NO-H
ppt_147672	---NA---		NO-H
ppt_121515	SAAS:SAAS00506982} Amborella trichopoda	GO:0016491, GO:0110165	NO-H
ppt_130557	---NA---		NO-H
ppt_144429	B8LRV7tr=Putative uncharacterized protein Picea sitchensis (Sitka spruce) (Pinus sitchensis)		NO-H
ppt_131453	---NA---		NO-H
ppt_116086	---NA---		NO-H
ppt_252172	B8LKC3tr=Putative uncharacterized protein Picea sitchensis (Sitka spruce) (Pinus sitchensis)	GO:0043531	NO-H
ppt_102360	---NA---		NO-H
ppt_199390	---NA---		NO-H
ppt_155682	---NA---		NO-H
ppt_218980	---NA---		NO-H
ppt_127938	A0A0C9RIE7tr=TSA: Wollemia nobilis Ref_Wollemi_Transcript_17198_659 transcribed RNA sequence Wollemia nobilis	GO:0016567, GO:0046872, GO:0061630	NO-H
ppt_60057	---NA---		NO-H
ppt_185836	D5AB76tr=Putative uncharacterized protein Picea sitchensis (Sitka spruce) (Pinus sitchensis)		NO-H
ppt_126727	---NA---		NO-H
ppt_39382	Q94JC6tr=Os01g0591300 protein Oryza sativa subsp. japonica (Rice)	GO:0055114, GO:0004029	NO-H
ppt_198831	A0A0A7RK39tr=Late embryogenesis abundant protein LEA1-2 Pinus tabuliformis (Chinese pine) (Pinus leucosperma)	GO:0009793	NO-H
ppt_74762	A9NZS1tr=Putative uncharacterized protein Picea sitchensis (Sitka spruce) (Pinus sitchensis)		NO-H
ppt_16511	---NA---		NO-H
ppt_158322	---NA---		NO-H
ppt_37395	---NA---		NO-H
ppt_62677	---NA---		NO-H
ppt_211259	EnsemblPlants:GLYMA02G16710.1} Glycine max (Soybean) (Glycine hispida)	GO:0006508, GO:0030163, GO:0004190	NO-H
ppt_206495	---NA---		NO-H
ppt_113309	A0A0C9S7N4tr=TSA: Wollemia nobilis Ref_Wollemi_Transcript_13118_5590 transcribed RNA sequence Wollemia nobilis	GO:0006468, GO:0009788, GO:0016567, GO:0045324, GO:0004672, GO:0004842, GO:0005524, GO:0005769, GO:0005802	NO-H
ppt_192988	---NA---		NO-H
ppt_121512	SAAS:SAAS00506982} Zea mays (Maize)	GO:0008152, GO:0009987, GO:0050896, GO:0004601, GO:0005488, GO:0009505, GO:0009506	NO-H
ppt_100269	---NA---		NO-H
ppt_212964	---NA---		NO-H
ppt_92241	---NA---		NO-H
ppt_144787	D5A9F8tr=Putative uncharacterized protein Picea sitchensis (Sitka spruce) (Pinus sitchensis)		NO-H
ppt_117774	---NA---		NO-H
ppt_231220	A0A023ZYJ7tr=Ethylene responsive factor 1-like protein Pinus massoniana	GO:0006355, GO:0006952, GO:0009624, GO:0009873, GO:0010087, GO:0010200, GO:0051301, GO:0003677, GO:0003700, GO:0005634	NO-H
ppt_282915	---NA---		NO-H
ppt_158321	---NA---		NO-H
ppt_179837	---NA---		NO-H
ppt_142407	---NA---		NO-H
ppt_113079	---NA---		NO-H
ppt_84564	---NA---		NO-H
ppt_218445	D5AC87tr=Putative uncharacterized protein Picea sitchensis (Sitka spruce) (Pinus sitchensis)		NO-H
ppt_218974	---NA---		NO-H
ppt_102359	---NA---		NO-H
ppt_223496	---NA---		NO-H
ppt_45332	---NA---		NO-H
ppt_177241	D5A819tr=Putative uncharacterized protein Picea sitchensis (Sitka spruce) (Pinus sitchensis)		NO-H
ppt_92237	A0A061SAH5tr=Guanosine-3',5'-bis(Diphosphate) 3'-pyrophosphohydrolase Tetraselmis sp. GSL018	GO:0015969, GO:0016787	NO-H
ppt_119872	---NA---		NO-H
ppt_97474	---NA---		NO-H
ppt_130553	---NA---		NO-H
ppt_174414	---NA---		NO-H
ppt_237331	---NA---		NO-H
ppt_206613	---NA---		NO-H
ppt_29366	---NA---		NO-H
ppt_218982	---NA---		NO-H
ppt_228136	---NA---		NO-H
ppt_115295	---NA---		NO-H
ppt_77283	---NA---		NO-H
ppt_40722	---NA---		NO-H
ppt_117142	D5A9M9tr=Putative uncharacterized protein Picea sitchensis (Sitka spruce) (Pinus sitchensis)	GO:0003824, GO:0050662	NO-H
ppt_215728	A0A0K9PSN5tr=Basic helix-loop-helix (BHLH) DNA-binding superfamily Zostera marina (Eelgrass)	GO:0003677, GO:0046983	NO-H
ppt_182481	D5ACC7tr=Putative uncharacterized protein Picea sitchensis (Sitka spruce) (Pinus sitchensis)	GO:0016020, GO:0016021	NO-H
ppt_79552	---NA---		NO-H
ppt_209255	---NA---		NO-H
ppt_54197	---NA---		NO-H
ppt_188244	A9NPI2tr=Putative uncharacterized protein Picea sitchensis (Sitka spruce) (Pinus sitchensis)		NO-H
ppt_60058	---NA---		NO-H
ppt_241410	---NA---		NO-H
ppt_188932	---NA---		NO-H
ppt_39385	A0A061GUM6tr=Aldehyde dehydrogenase 2C4 Theobroma cacao (Cacao) (Cocoa)	GO:0004029	NO-H
ppt_427	---NA---		NO-H
ppt_76037	D5A871tr=Putative uncharacterized protein Picea sitchensis (Sitka spruce) (Pinus sitchensis)	GO:0016787	NO-H
ppt_130556	---NA---		NO-H
ppt_142406	---NA---		NO-H
ppt_172470	---NA---		NO-H
ppt_247571	F6HXT5tr=Putative uncharacterized protein Vitis vinifera (Grape)	GO:0009987, GO:0004674, GO:0016020	NO-H
ppt_252390	---NA---		NO-H
ppt_176746	---NA---		NO-H
ppt_206218	---NA---		NO-H
ppt_228737	---NA---		NO-H
ppt_158210	Q8H038sp=Xyloglucan galactosyltransferase KATAMARI1 homolog Oryza sativa subsp. japonica (Rice)	GO:0016051, GO:0034645, GO:0071840, GO:0016740, GO:0000139, GO:0016021, GO:0098791	NO-H
ppt_166018	A0A059BT18tr=Uncharacterized protein Eucalyptus grandis (Flooded gum)	GO:0003677, GO:0005634	NO-H
ppt_62679	---NA---		NO-H
ppt_74266	---NA---		NO-H
ppt_200122	---NA---		NO-H
ppt_84487	A0A0K0M752tr=RNAase Pinus tabuliformis (Chinese pine) (Pinus leucosperma)	GO:0090502, GO:0003676, GO:0004523, GO:0016020, GO:0016021	NO-H
ppt_199394	---NA---		NO-H
ppt_198837	---NA---		NO-H
ppt_192877	B8LS21sp=Glycosyltransferase Picea sitchensis (Sitka spruce) (Pinus sitchensis)	GO:0016758	NO-H
ppt_77995	---NA---		NO-H
ppt_204266	---NA---		NO-H
ppt_165043	---NA---		NO-H
ppt_157806	---NA---		NO-H
ppt_117975	---NA---		NO-H
ppt_198720	---NA---		NO-H
ppt_156172	---NA---		NO-H
ppt_155678	A9NKS8tr=Putative uncharacterized protein Picea sitchensis (Sitka spruce) (Pinus sitchensis)	GO:0046872	NO-H
ppt_150715	---NA---		NO-H
ppt_142410	---NA---		NO-H
ppt_223493	W9RRK1tr=Putative receptor-like protein kinase Morus notabilis	GO:0006468, GO:0007178, GO:0004675, GO:0005524, GO:0005886, GO:0016021	NO-H
ppt_130552	---NA---		NO-H
ppt_55712	---NA---		NO-H
ppt_44168	D5AA69tr=Putative uncharacterized protein Picea sitchensis (Sitka spruce) (Pinus sitchensis)	GO:0009987, GO:0004674, GO:0016020	NO-H
ppt_65836	---NA---		NO-H
ppt_65136	---NA---		NO-H
ppt_230232	---NA---		NO-H
ppt_193629	---NA---		NO-H
ppt_230229	---NA---		NO-H
ppt_123819	---NA---		NO-H
ppt_40718	---NA---		NO-H
ppt_230225	---NA---		NO-H
ppt_90285	Q8LPF3sp=Probable pectinesterase 68 Arabidopsis thaliana (Mouse-ear cress)	GO:0016788	NO-H
ppt_75248	---NA---		NO-H
ppt_224425	A0A0C9QQD1tr=TSA: Wollemia nobilis Ref_Wollemi_Transcript_13960_765 transcribed RNA sequence Wollemia nobilis	GO:0005509	NO-H
ppt_144245	---NA---		NO-H
ppt_116087	---NA---		NO-H
ppt_72438	---NA---		NO-H
ppt_55129	O82166sp=AT-hook motif nuclear-localized protein 21 Arabidopsis thaliana (Mouse-ear cress)	GO:0045892, GO:0048440, GO:0048653, GO:0003680, GO:0005654	NO-H
ppt_228135	---NA---		NO-H
ppt_206607	---NA---		NO-H
ppt_56686	---NA---		NO-H
ppt_174156	---NA---		NO-H
ppt_255372	A0A0G7ZNX2tr=Putative flavanone 3-dioxygenase Picea glauca (White spruce) (Pinus glauca)	GO:0051213	NO-H
ppt_143712	Q69L87sp=Potassium transporter 22 Oryza sativa subsp. japonica (Rice)	GO:0006813, GO:0016020	NO-H
ppt_247572	F6HXT5tr=Putative uncharacterized protein Vitis vinifera (Grape)	GO:0004672, GO:0016020	NO-H
ppt_51877	---NA---		NO-H
ppt_224938	A0A0D6R436sp=Bidirectional sugar transporter SWEET Araucaria cunninghamii (Hoop pine) (Moreton Bay pine)	GO:0016020	NO-H
ppt_174967	A0A061GG97tr=Cysteine-rich RLK 10 Theobroma cacao (Cacao) (Cocoa)	GO:0006468, GO:0048544, GO:0004672, GO:0004674, GO:0005524, GO:0005886, GO:0016020, GO:0016021	NO-H
ppt_89170	Q06XL9sp=Potassium transporter Vitis vinifera (Grape)	GO:0071805, GO:0015079, GO:0016021	NO-H
ppt_43937	---NA---		NO-H
ppt_79118	---NA---		NO-H
ppt_47934	---NA---		NO-H
ppt_78939	---NA---		NO-H
ppt_142414	---NA---		NO-H
ppt_190689	W1PSJ7tr=Uncharacterized protein Amborella trichopoda		NO-H
ppt_47722	EnsemblPlants:Si035193m} Setaria italica (Foxtail millet) (Panicum italicum)	GO:0046323, GO:1902600, GO:0005351, GO:0005887	NO-H
ppt_37409	D5ADM0tr=Putative uncharacterized protein Picea sitchensis (Sitka spruce) (Pinus sitchensis)	GO:0016021	NO-H
ppt_40715	---NA---		NO-H
ppt_48176	A9SFL8tr=Predicted protein Physcomitrella patens subsp. patens (Moss)	GO:0006351, GO:0006355, GO:0006952, GO:0009410, GO:0009626, GO:0009862, GO:0045892, GO:0045893, GO:0000976, GO:0003677, GO:0003700, GO:0005515, GO:0043565, GO:0005634, GO:0005737	NO-H
ppt_206575	---NA---		NO-H
ppt_159729	---NA---		NO-H
ppt_230234	---NA---		NO-H
ppt_30859	---NA---		NO-H
ppt_84878	---NA---		NO-H
ppt_234172	A0A199UF22tr=CSC1-like protein RXW8 Ananas comosus (Pineapple) (Ananas ananas)	GO:0016021	NO-H
ppt_40308	---NA---		NO-H
ppt_165604	---NA---		NO-H
ppt_206425	---NA---		NO-H
ppt_192990	---NA---		NO-H
ppt_148084	---NA---		NO-H
ppt_202326	---NA---		NO-H
ppt_146536	B8LLN9tr=Putative uncharacterized protein Picea sitchensis (Sitka spruce) (Pinus sitchensis)	GO:0009987, GO:0032559, GO:0043168	NO-H
ppt_173838	---NA---		NO-H
ppt_74012	---NA---		NO-H
ppt_57464	---NA---		NO-H
ppt_225105	Q0ZPV5tr=CXE carboxylesterase Actinidia deliciosa (Kiwi)	GO:0016787	NO-H
ppt_208014	---NA---		NO-H
ppt_106674	J3LA89tr=Uncharacterized protein Oryza brachyantha (malo sina)	GO:0000166, GO:0004672, GO:0016020	NO-H
ppt_192987	---NA---		NO-H
ppt_120137	---NA---		NO-H
ppt_241411	---NA---		NO-H
ppt_237337	---NA---		NO-H
ppt_84871	---NA---		NO-H
ppt_100820	---NA---		NO-H
ppt_146849	M4CL13sp=3-phosphoshikimate 1-carboxyvinyltransferase Brassica rapa subsp. pekinensis (Chinese cabbage) (Brassica pekinensis)	GO:0006388, GO:0009073, GO:0009423, GO:0000215, GO:0003866	NO-H
ppt_218449	D5AC87tr=Putative uncharacterized protein Picea sitchensis (Sitka spruce) (Pinus sitchensis)		NO-H
ppt_253784	---NA---		NO-H
ppt_237338	---NA---		NO-H
ppt_174745	A0A199VH64tr=Putative receptor-like protein kinase Ananas comosus (Pineapple) (Ananas ananas)	GO:0006468, GO:0000166, GO:0004675, GO:0005886	NO-H
ppt_81514	---NA---		NO-H
ppt_155673	A9NKS8tr=Putative uncharacterized protein Picea sitchensis (Sitka spruce) (Pinus sitchensis)	GO:0046872	NO-H
ppt_41669	D8QPC0tr=Putative uncharacterized protein Selaginella moellendorffii (Spikemoss)		NO-H
ppt_122456	---NA---		NO-H
ppt_209249	---NA---		NO-H
ppt_190691	W1PSJ7tr=Uncharacterized protein Amborella trichopoda		NO-H
ppt_52523	A0A0C9S5U6tr=TSA: Wollemia nobilis Ref_Wollemi_Transcript_12442_2004 transcribed RNA sequence Wollemia nobilis	GO:0042882, GO:0046323, GO:1902600, GO:0005351, GO:0042900, GO:0005887, GO:0012505, GO:0090406	NO-H
ppt_173833	---NA---		NO-H
ppt_239074	---NA---		NO-H
ppt_142415	---NA---		NO-H
ppt_211261	EnsemblPlants:GLYMA02G16710.1} Glycine max (Soybean) (Glycine hispida)	GO:0006508, GO:0030163, GO:0004190	NO-H
ppt_40719	---NA---		NO-H
ppt_257321	---NA---		NO-H
ppt_43935	D5AA69tr=Putative uncharacterized protein Picea sitchensis (Sitka spruce) (Pinus sitchensis)	GO:0006468, GO:0007178, GO:0004675, GO:0005524, GO:0005886, GO:0016021	NO-H
ppt_146437	---NA---		NO-H
ppt_221791	---NA---		NO-H
ppt_62680	---NA---		NO-H
ppt_78738	A0A078EQI8tr=BnaC06g28430D protein Brassica napus (Rape)		NO-H
ppt_174742	---NA---		NO-H
ppt_208651	---NA---		NO-H
ppt_87907	Q93W88sp=Transcription factor bHLH137 Arabidopsis thaliana (Mouse-ear cress)	GO:0009739, GO:0005515	NO-H
ppt_123818	---NA---		NO-H
ppt_78091	Q40857tr=EMB34 protein Picea glauca (White spruce) (Pinus glauca)	GO:0008168	NO-H
ppt_158320	---NA---		NO-H
ppt_219578	---NA---		NO-H
ppt_56685	---NA---		NO-H
ppt_60060	---NA---		NO-H
ppt_40720	---NA---		NO-H
ppt_113074	---NA---		NO-H
ppt_146435	---NA---		NO-H
ppt_275056	---NA---		NO-H
ppt_50042	---NA---		NO-H
ppt_84874	---NA---		NO-H
ppt_219580	---NA---		NO-H
ppt_74269	---NA---		NO-H
ppt_132597	---NA---		NO-H
ppt_148859	---NA---		NO-H
ppt_44169	D5AA69tr=Putative uncharacterized protein Picea sitchensis (Sitka spruce) (Pinus sitchensis)	GO:0006468, GO:0007178, GO:0004675, GO:0005524, GO:0005886, GO:0016021	NO-H
ppt_79122	A0A061FFC3tr=Ubiquitin-specific protease 16, putative isoform 1 Theobroma cacao (Cacao) (Cocoa)	GO:0006508, GO:0009987, GO:0048731, GO:0008234	NO-H
ppt_78092	Q40857tr=EMB34 protein Picea glauca (White spruce) (Pinus glauca)	GO:0008168	NO-H
ppt_128472	---NA---		NO-H
ppt_156271	A0A0C9RMD2tr=TSA: Wollemia nobilis Ref_Wollemi_Transcript_11092_3323 transcribed RNA sequence Wollemia nobilis	GO:0006355, GO:0003677, GO:0003700, GO:0043565, GO:0005634	NO-H
ppt_152855	A9NUB5tr=Putative uncharacterized protein Picea sitchensis (Sitka spruce) (Pinus sitchensis)		NO-H
ppt_51874	---NA---		NO-H
ppt_219471	---NA---		NO-H
ppt_148851	A0A151SIK8tr=Transposon TX1 uncharacterized Cajanus cajan (Pigeon pea) (Cajanus indicus)		NO-H
ppt_142442	---NA---		NO-H
ppt_142416	---NA---		NO-H
ppt_148103	---NA---		NO-H
ppt_132600	---NA---		NO-H
ppt_204261	W9R5S0tr=Chaperone protein dnaJ 8 Morus notabilis	GO:0009416, GO:0005634, GO:0009507, GO:0009570	NO-H
ppt_252391	---NA---		NO-H
ppt_172048	---NA---		NO-H
ppt_191718	---NA---		NO-H
ppt_257520	Q8LGG8sp=Universal stress protein A-like protein Arabidopsis thaliana (Mouse-ear cress)	GO:0016208, GO:0005886	NO-H
ppt_208015	---NA---		NO-H
ppt_174968	J3M1Q3tr=Uncharacterized protein Oryza brachyantha (malo sina)	GO:0006468, GO:0048544, GO:0004672, GO:0004674, GO:0005524, GO:0016020, GO:0016021	NO-H
ppt_56106	A0A072VX57tr=Caleosin CLO1-1 Medicago truncatula (Barrel medic) (Medicago tribuloides)	GO:0005488, GO:0016491, GO:0012511	NO-H
ppt_224926	A0A0D6R436sp=Bidirectional sugar transporter SWEET Araucaria cunninghamii (Hoop pine) (Moreton Bay pine)	GO:0016020	NO-H
ppt_142440	---NA---		NO-H
ppt_209252	---NA---		NO-H
ppt_78097	Q40857tr=EMB34 protein Picea glauca (White spruce) (Pinus glauca)	GO:0008168	NO-H
ppt_45331	---NA---		NO-H
ppt_60061	---NA---		NO-H
ppt_134038	---NA---		NO-H
ppt_48521	---NA---		NO-H
ppt_210213	---NA---		NO-H
ppt_223492	W9RRK1tr=Putative receptor-like protein kinase Morus notabilis	GO:0006468, GO:0004674, GO:0005524, GO:0016021	NO-H
ppt_48178	A9SFL8tr=Predicted protein Physcomitrella patens subsp. patens (Moss)	GO:0006351, GO:0043565	NO-H
ppt_174746	A0A199VH64tr=Putative receptor-like protein kinase Ananas comosus (Pineapple) (Ananas ananas)	GO:0006468, GO:0000166, GO:0004675, GO:0005886	NO-H
ppt_117143	D5A9M9tr=Putative uncharacterized protein Picea sitchensis (Sitka spruce) (Pinus sitchensis)	GO:0003824, GO:0050662	NO-H
ppt_152201	A0A0G7ZNW4tr=Putative caffeoyl-CoA O-methyltransferase Picea glauca (White spruce) (Pinus glauca)	GO:0032259, GO:0042409	NO-H
ppt_162103	A0A0D3BM55tr=Uncharacterized protein Brassica oleracea var. oleracea	GO:0015074, GO:0003676, GO:0008270	NO-H
ppt_202320	---NA---		NO-H
ppt_224940	A0A0D6R436sp=Bidirectional sugar transporter SWEET Araucaria cunninghamii (Hoop pine) (Moreton Bay pine)	GO:0016020	NO-H
ppt_159734	---NA---		NO-H
ppt_112390	B8LRT5tr=Putative uncharacterized protein Picea sitchensis (Sitka spruce) (Pinus sitchensis)	GO:0003824, GO:0050662	NO-H
ppt_61444	A0A0C9S4H3tr=TSA: Wollemia nobilis Ref_Wollemi_Transcript_25180_1580 transcribed RNA sequence Wollemia nobilis	GO:0055114, GO:0016621, GO:0045552, GO:0005829	NO-H
ppt_235515	---NA---		NO-H
ppt_251711	---NA---		NO-H
ppt_221532	---NA---		NO-H
ppt_141233	A0A103Y5W6tr=Putative S-adenosyl-L-methionine-dependent methyltransferase Cynara cardunculus var. scolymus (Artichoke) (Cynara scolymus)	GO:0032259, GO:0008168, GO:0016021	NO-H
ppt_40307	---NA---		NO-H
ppt_203010	---NA---		NO-H
ppt_181585	A0A0K9NLT4tr=Hydroxycinnamaldehyde dehydrogenase Zostera marina (Eelgrass)	GO:0055114, GO:0004029	NO-H
ppt_55881	A9T9S8tr=Predicted protein Physcomitrella patens subsp. patens (Moss)	GO:0016020	NO-H
ppt_25590	Q40857tr=EMB34 protein Picea glauca (White spruce) (Pinus glauca)	GO:0008168	NO-H
ppt_263643	---NA---		NO-H
ppt_66358	A9NPT6tr=Putative uncharacterized protein Picea sitchensis (Sitka spruce) (Pinus sitchensis)		NO-H
ppt_268905	---NA---		NO-H
ppt_84486	A0A0K0M752tr=RNAase Pinus tabuliformis (Chinese pine) (Pinus leucosperma)	GO:0090502, GO:0003676, GO:0004523, GO:0016020, GO:0016021	NO-H
ppt_237334	---NA---		NO-H
ppt_235518	---NA---		NO-H
ppt_206729	D5AC87tr=Putative uncharacterized protein Picea sitchensis (Sitka spruce) (Pinus sitchensis)		NO-H
ppt_90512	---NA---		NO-H
ppt_158319	---NA---		NO-H
ppt_220959	---NA---		NO-H
ppt_63878	A0A103XR17tr=Beta-ketoacyl synthase, active site-containing protein Cynara cardunculus var. scolymus (Artichoke) (Cynara scolymus)	GO:0006633, GO:0016747, GO:0016021	NO-H
ppt_62312	---NA---		NO-H
ppt_121031	---NA---		NO-H
ppt_221509	---NA---		NO-H
ppt_53378	---NA---		NO-H
ppt_62860	---NA---		NO-H
ppt_230221	---NA---		NO-H
ppt_58264	---NA---		NO-H
ppt_194184	A0A072TU06tr=BolA family transcriptional regulator Medicago truncatula (Barrel medic) (Medicago tribuloides)	GO:0006879, GO:0044571, GO:0051536, GO:0005634, GO:0005829	NO-H
ppt_87919	---NA---		NO-H
ppt_148104	---NA---		NO-H
ppt_230227	---NA---		NO-H
ppt_221529	---NA---		NO-H
ppt_223491	---NA---		NO-H
ppt_169889	B9HFA7tr=Epoxide hydrolase family protein Populus trichocarpa (Western balsam poplar) (Populus balsamifera subsp. trichocarpa)	GO:0003824, GO:0016787	NO-H
ppt_206610	---NA---		NO-H
ppt_119899	---NA---		NO-H
ppt_69956	C7J8E5sp=Regulatory-associated protein of TOR 2 Oryza sativa subsp. japonica (Rice)	GO:0050794, GO:0051716, GO:0110165	NO-H
ppt_132603	---NA---		NO-H
ppt_208016	---NA---		NO-H
ppt_209247	---NA---		NO-H
ppt_84881	---NA---		NO-H
ppt_48335	---NA---		NO-H
ppt_257519	Q8LGG8sp=Universal stress protein A-like protein Arabidopsis thaliana (Mouse-ear cress)	GO:0016208, GO:0005886	NO-H
ppt_132608	---NA---		NO-H
ppt_200125	---NA---		NO-H
ppt_155507	---NA---		NO-H
ppt_112393	B8LRT5tr=Putative uncharacterized protein Picea sitchensis (Sitka spruce) (Pinus sitchensis)	GO:0003824, GO:0050662	NO-H
ppt_69579	---NA---		NO-H
ppt_98442	A0A1D5YN92tr=Uncharacterized protein Triticum aestivum (Wheat)		NO-H
ppt_122457	---NA---		NO-H
ppt_98441	A0A1D5YN92tr=Uncharacterized protein Triticum aestivum (Wheat)		NO-H
ppt_84872	---NA---		NO-H
ppt_220957	---NA---		NO-H
ppt_135292	---NA---		NO-H
ppt_109620	---NA---		NO-H
ppt_161636	A0A0R5QM78tr=Ketoacyl-ACP Reductase Salvia miltiorrhiza (Chinese sage)	GO:0030497, GO:0055114, GO:0004316, GO:0051287, GO:0102131, GO:0102132, GO:0009507	NO-H
ppt_218447	D5AC87tr=Putative uncharacterized protein Picea sitchensis (Sitka spruce) (Pinus sitchensis)		NO-H
ppt_58994	---NA---		NO-H
ppt_16209	---NA---		NO-H
ppt_239073	---NA---		NO-H
ppt_75100	A0A0B0PGL7tr=Major facilitator superfamily domain-containing protein 5 Gossypium arboreum (Tree cotton) (Gossypium nanking)	GO:0015689, GO:0015098, GO:0005768, GO:0005802, GO:0005886, GO:0016021	NO-H
ppt_177429	B8LQT0tr=Putative uncharacterized protein Picea sitchensis (Sitka spruce) (Pinus sitchensis)	GO:0016788	NO-H
ppt_181586	A0A0K9NLT4tr=Hydroxycinnamaldehyde dehydrogenase Zostera marina (Eelgrass)	GO:0055114, GO:0000166, GO:0004029, GO:0043878	NO-H
ppt_210067	---NA---		NO-H
ppt_113713	Q1JR82tr=Caffeoyl CoA O-methyltransferase Picea abies (Norway spruce) (Picea excelsa)	GO:0032259, GO:0042409	NO-H
ppt_218459	D5AC87tr=Putative uncharacterized protein Picea sitchensis (Sitka spruce) (Pinus sitchensis)		NO-H
ppt_141231	A0A103Y5W6tr=Putative S-adenosyl-L-methionine-dependent methyltransferase Cynara cardunculus var. scolymus (Artichoke) (Cynara scolymus)	GO:0032259, GO:0008168, GO:0016021	NO-H
ppt_58261	---NA---		NO-H
ppt_37837	---NA---		NO-H
ppt_112387	B8LRT5tr=Putative uncharacterized protein Picea sitchensis (Sitka spruce) (Pinus sitchensis)	GO:0003824, GO:0050662	NO-H
ppt_206735	D5AD87tr=Putative uncharacterized protein Picea sitchensis (Sitka spruce) (Pinus sitchensis)		NO-H
ppt_97349	A9NPT6tr=Putative uncharacterized protein Picea sitchensis (Sitka spruce) (Pinus sitchensis)		NO-H
ppt_132609	---NA---		NO-H
ppt_39694	---NA---		NO-H
ppt_181176	---NA---		NO-H
ppt_135546	---NA---		NO-H
ppt_69954	---NA---		NO-H
ppt_87917	Q93W88sp=Transcription factor bHLH137 Arabidopsis thaliana (Mouse-ear cress)	GO:0009739, GO:0005515	NO-H
ppt_147041	A0A151RVV4tr=Pyruvate decarboxylase isozyme 2 Cajanus cajan (Pigeon pea) (Cajanus indicus)	GO:0016831, GO:0046872	NO-H
ppt_91336	A9NWB1sp=Alpha-galactosidase Picea sitchensis (Sitka spruce) (Pinus sitchensis)	GO:0004553	NO-H
ppt_209248	---NA---		NO-H
ppt_159735	---NA---		NO-H
ppt_205270	O81086sp=Alpha-bisabolene synthase Abies grandis (Grand fir) (Pinus grandis)	GO:0000287, GO:0010333, GO:0016829, GO:0046872, GO:0052681, GO:0005737	NO-H
ppt_62678	---NA---		NO-H
ppt_119106	A0A0K0M7E4tr=SPL2 Pinus tabuliformis (Chinese pine) (Pinus leucosperma)	GO:0003677, GO:0046872, GO:0005634	NO-H
ppt_219537	A0A0D6R3Z4tr=Uncharacterized protein Araucaria cunninghamii (Hoop pine) (Moreton Bay pine)	GO:0016020	NO-H
ppt_123820	---NA---		NO-H
ppt_206606	---NA---		NO-H
ppt_208317	A0A0C9RIE7tr=TSA: Wollemia nobilis Ref_Wollemi_Transcript_17198_659 transcribed RNA sequence Wollemia nobilis	GO:0016567, GO:0008270, GO:0046872, GO:0061630, GO:0016020, GO:0016021	NO-H
ppt_237342	---NA---		NO-H
ppt_256819	---NA---		NO-H
ppt_199956	---NA---		NO-H
ppt_39471	---NA---		NO-H
ppt_89457	---NA---		NO-H
ppt_74253	---NA---		NO-H
ppt_82383	---NA---		NO-H
ppt_54597	---NA---		NO-H
ppt_98443	A0A1D5YN92tr=Uncharacterized protein Triticum aestivum (Wheat)		NO-H
ppt_219533	A0A103YKA9tr=Cytochrome b561, eukaryote Cynara cardunculus var. scolymus (Artichoke) (Cynara scolymus)	GO:0055114, GO:0046872, GO:0016020, GO:0016021	NO-H
ppt_163731	---NA---		NO-H
ppt_79898	---NA---		NO-H
ppt_232869	---NA---		NO-H
ppt_119643	B4FFK9sp=Oil body-associated protein 2A Zea mays (Maize)	GO:0008150	NO-H
ppt_142403	---NA---		NO-H
ppt_177240	D5A819tr=Putative uncharacterized protein Picea sitchensis (Sitka spruce) (Pinus sitchensis)		NO-H
ppt_112385	B8LRT5tr=Putative uncharacterized protein Picea sitchensis (Sitka spruce) (Pinus sitchensis)	GO:0003824, GO:0050662	NO-H
ppt_60385	---NA---		NO-H
ppt_56038	A9NPI2tr=Putative uncharacterized protein Picea sitchensis (Sitka spruce) (Pinus sitchensis)		NO-H
ppt_158234	A9NRJ6tr=Putative uncharacterized protein Picea sitchensis (Sitka spruce) (Pinus sitchensis)	GO:0016020, GO:0016021	NO-H
ppt_142413	---NA---		NO-H
ppt_223550	---NA---		NO-H
ppt_205268	O81086sp=Alpha-bisabolene synthase Abies grandis (Grand fir) (Pinus grandis)	GO:0000287, GO:0010333, GO:0052681, GO:0005737	NO-H
ppt_151463	---NA---		NO-H
ppt_53718	A0A0L9THA7tr=Uncharacterized protein Phaseolus angularis (Azuki bean) (Vigna angularis)	GO:0008270	NO-H
ppt_93886	A0A1D1XR97tr=Potassium transporter 5 Anthurium amnicola	GO:0006813, GO:0015079, GO:0016020	NO-H
ppt_117120	---NA---		NO-H
ppt_117600	P46607sp=Homeobox-leucine zipper protein GLABRA 2 Arabidopsis thaliana (Mouse-ear cress)	GO:0006355, GO:0008289, GO:0043565, GO:0005634	NO-H
ppt_97239	---NA---		NO-H
ppt_214231	---NA---		NO-H
ppt_216180	D5A8W4tr=Putative uncharacterized protein Picea sitchensis (Sitka spruce) (Pinus sitchensis)	GO:0046983	NO-H
ppt_135291	---NA---		NO-H
ppt_194739	---NA---		NO-H
ppt_36923	A0A0C9RW35tr=TSA: Wollemia nobilis Ref_Wollemi_Transcript_9811_2096 transcribed RNA sequence Wollemia nobilis	GO:0055085, GO:0016021	NO-H
ppt_190718	---NA---		NO-H
ppt_230233	---NA---		NO-H
ppt_135545	---NA---		NO-H
ppt_142418	---NA---		NO-H
ppt_161028	---NA---		NO-H
ppt_206493	---NA---		NO-H
ppt_78615	---NA---		NO-H
ppt_159728	---NA---		NO-H
ppt_219095	Q5JQD7sp=Probable metal-nicotianamine transporter YSL12 Oryza sativa subsp. japonica (Rice)	GO:0055085, GO:0005886, GO:0016021	NO-H
ppt_48177	A9SFL8tr=Predicted protein Physcomitrella patens subsp. patens (Moss)	GO:0003677	NO-H
ppt_112386	B8LRT5tr=Putative uncharacterized protein Picea sitchensis (Sitka spruce) (Pinus sitchensis)	GO:0003824, GO:0050662	NO-H
ppt_36858	A0A0A7RED0tr=Late embryogenesis abundant protein LEA4-2 Pinus tabuliformis (Chinese pine) (Pinus leucosperma)		NO-H
ppt_220614	B8LQW4sp=Glycosyltransferase Picea sitchensis (Sitka spruce) (Pinus sitchensis)	GO:0016757	NO-H
ppt_156264	---NA---		NO-H
ppt_86930	Q9LMH4tr=F16A14.4 Arabidopsis thaliana (Mouse-ear cress)	GO:0016020, GO:0016021	NO-H
ppt_132607	---NA---		NO-H
ppt_134037	---NA---		NO-H
ppt_205267	O81086sp=Alpha-bisabolene synthase Abies grandis (Grand fir) (Pinus grandis)	GO:0000287, GO:0010333, GO:0016829, GO:0046872, GO:0052681, GO:0005737	NO-H
ppt_5115	A0A0K0M6V9tr=AGO10 Pinus tabuliformis (Chinese pine) (Pinus leucosperma)	GO:0006468, GO:0004674, GO:0005524, GO:0005622, GO:0110165	NO-H
ppt_239071	---NA---		NO-H
ppt_237333	---NA---		NO-H
ppt_237329	---NA---		NO-H
ppt_121038	---NA---		NO-H
ppt_124652	---NA---		NO-H
ppt_241771	---NA---		NO-H
ppt_214232	---NA---		NO-H
ppt_61580	---NA---		NO-H
ppt_78094	Q40857tr=EMB34 protein Picea glauca (White spruce) (Pinus glauca)	GO:0008168	NO-H
ppt_233517	---NA---		NO-H
ppt_237341	---NA---		NO-H
ppt_182960	A0A078FH23tr=BnaA06g31980D protein Brassica napus (Rape)	GO:0006468, GO:0004674, GO:0005524	NO-H
ppt_251712	---NA---		NO-H
ppt_141010	---NA---		NO-H
ppt_59727	M7ZS52tr=Cullin-associated NEDD8-dissociated protein 1 Triticum urartu (Red wild einkorn) (Crithodium urartu)	GO:0007275, GO:0005622, GO:0016020, GO:0071944	NO-H
ppt_156267	A0A0C9RMD2tr=TSA: Wollemia nobilis Ref_Wollemi_Transcript_11092_3323 transcribed RNA sequence Wollemia nobilis	GO:0006355, GO:0003677, GO:0003700, GO:0043565, GO:0005634	NO-H
ppt_42120	J3LC61tr=Uncharacterized protein Oryza brachyantha (malo sina)	GO:0007264, GO:0003924, GO:0005525	NO-H
ppt_124940	---NA---		NO-H
ppt_179666	M1B510tr=Uncharacterized protein Solanum tuberosum (Potato)		NO-H
ppt_48338	---NA---		NO-H
ppt_223488	W9RRK1tr=Putative receptor-like protein kinase Morus notabilis	GO:0006468, GO:0004674, GO:0005524, GO:0016021	NO-H
ppt_252450	EnsemblPlants:GLYMA17G24930.1} Glycine max (Soybean) (Glycine hispida)	GO:0016021	NO-H
ppt_228255	A0A0C9RIB6tr=TSA: Wollemia nobilis Ref_Wollemi_Transcript_18603_1606 transcribed RNA sequence Wollemia nobilis		NO-H
ppt_148693	K7K813tr=Uncharacterized protein Glycine max (Soybean) (Glycine hispida)		NO-H
ppt_181739	---NA---		NO-H
ppt_74272	---NA---		NO-H
ppt_220956	---NA---		NO-H
ppt_78095	Q40857tr=EMB34 protein Picea glauca (White spruce) (Pinus glauca)	GO:0008168	NO-H
ppt_43936	A0A061GQG8tr=Kinase superfamily protein Theobroma cacao (Cacao) (Cocoa)	GO:0016310, GO:0004674, GO:0016020	NO-H
ppt_225658	---NA---		NO-H
ppt_225110	D5AB04tr=Putative uncharacterized protein Picea sitchensis (Sitka spruce) (Pinus sitchensis)	GO:0009056, GO:0016787, GO:0016020	NO-H
ppt_132613	B8LQW4sp=Glycosyltransferase Picea sitchensis (Sitka spruce) (Pinus sitchensis)	GO:0016757	NO-H
ppt_84875	---NA---		NO-H
ppt_112391	B8LRT5tr=Putative uncharacterized protein Picea sitchensis (Sitka spruce) (Pinus sitchensis)	GO:0003824, GO:0050662	NO-H
ppt_275055	---NA---		NO-H
ppt_44166	D5AA69tr=Putative uncharacterized protein Picea sitchensis (Sitka spruce) (Pinus sitchensis)	GO:0006468, GO:0007178, GO:0004675, GO:0005524, GO:0005886, GO:0016021	NO-H
ppt_206730	D5AD87tr=Putative uncharacterized protein Picea sitchensis (Sitka spruce) (Pinus sitchensis)		NO-H
ppt_48179	D8S0I7tr=Putative uncharacterized protein Selaginella moellendorffii (Spikemoss)	GO:0006351, GO:0043565	NO-H
ppt_142445	---NA---		NO-H
ppt_75084	A0A0G7ZNX4tr=Putative caffeoyl-CoA O-methyltransferase Picea glauca (White spruce) (Pinus glauca)	GO:0032259, GO:0042409	NO-H
ppt_191714	---NA---		NO-H
ppt_226384	Q40857tr=EMB34 protein Picea glauca (White spruce) (Pinus glauca)	GO:0008168	NO-H
ppt_50100	A9NV00tr=Putative uncharacterized protein Picea sitchensis (Sitka spruce) (Pinus sitchensis)	GO:0006468, GO:0004672, GO:0005524	NO-H
ppt_247995	A0A1D1Y5T0tr=Major facilitator superfamily domain-containing protein 5 Anthurium amnicola	GO:0005737, GO:0012505, GO:0016020, GO:0043227, GO:0043229	NO-H
ppt_142419	---NA---		NO-H
ppt_250880	---NA---		NO-H
ppt_203977	---NA---		NO-H
ppt_204841	A0A1D1Y188tr=F-box protein At2g02240 Anthurium amnicola		NO-H
ppt_84907	---NA---		NO-H
ppt_225660	---NA---		NO-H
ppt_176010	---NA---		NO-H
ppt_193635	---NA---		NO-H
ppt_115226	---NA---		NO-H
ppt_90513	---NA---		NO-H
ppt_205271	O81086sp=Alpha-bisabolene synthase Abies grandis (Grand fir) (Pinus grandis)	GO:0000287, GO:0010333, GO:0052681, GO:0005737	NO-H
ppt_235829	---NA---		NO-H
ppt_209253	---NA---		NO-H
ppt_194962	A9NZA1sp=Peroxidase Picea sitchensis (Sitka spruce) (Pinus sitchensis)	GO:0006979, GO:0042744, GO:0055114, GO:0098869, GO:0004601, GO:0020037, GO:0046872, GO:0005576	NO-H
ppt_214399	A0A061GUM6tr=Aldehyde dehydrogenase 2C4 Theobroma cacao (Cacao) (Cocoa)	GO:0009699, GO:0055114, GO:0001758, GO:0004029, GO:0050269	NO-H
ppt_98444	A0A1D5YN92tr=Uncharacterized protein Triticum aestivum (Wheat)		NO-H
ppt_132614	---NA---		NO-H
ppt_133758	---NA---		NO-H
ppt_237330	---NA---		NO-H
ppt_160284	---NA---		NO-H
ppt_193631	---NA---		NO-H
ppt_205269	O81086sp=Alpha-bisabolene synthase Abies grandis (Grand fir) (Pinus grandis)	GO:0000287, GO:0010333, GO:0052681, GO:0005737	NO-H
ppt_93440	---NA---		NO-H
ppt_74255	---NA---		NO-H
ppt_190694	W1PSJ7tr=Uncharacterized protein Amborella trichopoda		NO-H
ppt_237340	---NA---		NO-H
ppt_62682	---NA---		NO-H
ppt_239072	---NA---		NO-H
ppt_117976	---NA---		NO-H
ppt_132602	B8LQW4sp=Glycosyltransferase Picea sitchensis (Sitka spruce) (Pinus sitchensis)	GO:0016757	NO-H
ppt_44171	D5AA69tr=Putative uncharacterized protein Picea sitchensis (Sitka spruce) (Pinus sitchensis)	GO:0006468, GO:0007178, GO:0004675, GO:0005524, GO:0005886, GO:0016021	NO-H
ppt_253441	---NA---		NO-H
ppt_48533	---NA---		NO-H
ppt_148846	A0A151SIK8tr=Transposon TX1 uncharacterized Cajanus cajan (Pigeon pea) (Cajanus indicus)		NO-H
ppt_60381	---NA---		NO-H
ppt_223495	---NA---		NO-H
ppt_119118	---NA---		NO-H
ppt_169788	---NA---		NO-H
ppt_215946	A9NNX8sp=Cysteine proteinase inhibitor Picea sitchensis (Sitka spruce) (Pinus sitchensis)	GO:0010951, GO:0004869	NO-H
ppt_75885	---NA---		NO-H
ppt_205266	O81086sp=Alpha-bisabolene synthase Abies grandis (Grand fir) (Pinus grandis)	GO:0000287, GO:0010333, GO:0052681, GO:0005737	NO-H
ppt_206488	---NA---		NO-H
ppt_169792	---NA---		NO-H
ppt_87913	Q93W88sp=Transcription factor bHLH137 Arabidopsis thaliana (Mouse-ear cress)	GO:0009739, GO:0005515	NO-H
ppt_133757	---NA---		NO-H
ppt_132601	---NA---		NO-H
ppt_225659	---NA---		NO-H
ppt_87817	---NA---		NO-H
ppt_204683	---NA---		NO-H
ppt_205265	O81086sp=Alpha-bisabolene synthase Abies grandis (Grand fir) (Pinus grandis)	GO:0000287, GO:0010333, GO:0052681, GO:0005737	NO-H
ppt_202096	B9HVV3tr=Cationic amino acid transporter 6 family protein Populus trichocarpa (Western balsam poplar) (Populus balsamifera subsp. trichocarpa)	GO:0006865, GO:0055085, GO:0015171, GO:0005886	NO-H
ppt_223515	A9P2J3tr=Putative uncharacterized protein Picea sitchensis (Sitka spruce) (Pinus sitchensis)	GO:0016020, GO:0016021	NO-H
ppt_141232	A0A103Y5W6tr=Putative S-adenosyl-L-methionine-dependent methyltransferase Cynara cardunculus var. scolymus (Artichoke) (Cynara scolymus)	GO:0032259, GO:0008168, GO:0016021	NO-H
ppt_256823	A0A072VN36tr=Chromatin remodeling complex subunit Medicago truncatula (Barrel medic) (Medicago tribuloides)	GO:0003682, GO:0005524	NO-H
ppt_158015	---NA---		NO-H
ppt_187726	---NA---		NO-H
ppt_233628	A0A1D1ZEE3tr=Carboxylate-amine ligase Rxyl_1127 Anthurium amnicola	GO:0016874	NO-H
ppt_205273	O81086sp=Alpha-bisabolene synthase Abies grandis (Grand fir) (Pinus grandis)	GO:0000287, GO:0010333, GO:0052681, GO:0005737	NO-H
ppt_63950	---NA---		NO-H
ppt_190690	W1PSJ7tr=Uncharacterized protein Amborella trichopoda		NO-H
ppt_234829	A0A161ZKN0tr=Uncharacterized protein Daucus carota subsp. sativus		NO-H
ppt_60379	---NA---		NO-H
ppt_91345	D5ADT9sp=Alpha-galactosidase Picea sitchensis (Sitka spruce) (Pinus sitchensis)	GO:0003824	NO-H
ppt_119507	---NA---		NO-H
ppt_49963	A0A118JYZ7tr=Histidine kinase-like ATPase, ATP-binding domain-containing protein Cynara cardunculus var. scolymus (Artichoke) (Cynara scolymus)	GO:0006468, GO:0016310, GO:0003677, GO:0004672, GO:0005524, GO:0016301	NO-H
ppt_180170	---NA---		NO-H
ppt_60377	---NA---		NO-H
ppt_60384	---NA---		NO-H
ppt_121037	---NA---		NO-H
ppt_215949	C0PQN5sp=Cysteine proteinase inhibitor Picea sitchensis (Sitka spruce) (Pinus sitchensis)	GO:0010951, GO:0004869	NO-H
ppt_74239	---NA---		NO-H
ppt_169791	---NA---		NO-H
ppt_180172	---NA---		NO-H
ppt_58263	---NA---		NO-H
ppt_248183	---NA---		NO-H
ppt_234189	---NA---		NO-H
ppt_82360	---NA---		NO-H
ppt_123817	---NA---		NO-H
ppt_208248	A0A0C9S364tr=TSA: Wollemia nobilis Ref_Wollemi_Transcript_15592_1653 transcribed RNA sequence Wollemia nobilis		NO-H
ppt_78694	B8LN85tr=Putative uncharacterized protein Picea sitchensis (Sitka spruce) (Pinus sitchensis)		NO-H
ppt_259481	---NA---		NO-H
ppt_41337	W8PA20tr=Mannose binding lectin Fragaria x ananassa subsp. ananassa	GO:0030246	NO-H
ppt_220391	---NA---		NO-H
ppt_241773	---NA---		NO-H
ppt_237339	---NA---		NO-H
ppt_75101	---NA---		NO-H
ppt_119109	D5ADN9tr=Putative uncharacterized protein Picea sitchensis (Sitka spruce) (Pinus sitchensis)	GO:0003824, GO:0050662	NO-H
ppt_87916	Q93W88sp=Transcription factor bHLH137 Arabidopsis thaliana (Mouse-ear cress)	GO:0009739, GO:0005515	NO-H
ppt_124939	---NA---		NO-H
ppt_252202	A0A199W720tr=Ninja-family protein 8 Ananas comosus (Pineapple) (Ananas ananas)	GO:0007165, GO:0009753	NO-H
ppt_252205	A0A0C9RJ18tr=TSA: Wollemia nobilis Ref_Wollemi_Transcript_15145_2014 transcribed RNA sequence Wollemia nobilis	GO:0007165	NO-H
ppt_257571	A9NNV9sp=Ribosomal protein Picea sitchensis (Sitka spruce) (Pinus sitchensis)	GO:0005840	NO-H
ppt_41343	W8PA20tr=Mannose binding lectin Fragaria x ananassa subsp. ananassa	GO:0030246	NO-H
ppt_156269	A0A0C9RMD2tr=TSA: Wollemia nobilis Ref_Wollemi_Transcript_11092_3323 transcribed RNA sequence Wollemia nobilis	GO:0006355, GO:0003677, GO:0003700, GO:0043565, GO:0005634	NO-H
ppt_41341	A0A061GEZ4tr=D-mannose binding lectin protein with Apple-like carbohydrate-binding domain, putative Theobroma cacao (Cacao) (Cocoa)	GO:0048544, GO:0030246, GO:0016020, GO:0016021	NO-H
ppt_136690	A9NV33tr=Putative uncharacterized protein Picea sitchensis (Sitka spruce) (Pinus sitchensis)		NO-H
ppt_134872	A0A0C9S8A9tr=TSA: Wollemia nobilis Ref_Wollemi_Transcript_11827_1539 transcribed RNA sequence Wollemia nobilis		NO-H
ppt_132336	Q84MC1sp=Gamma-glutamylcyclotransferase 2-2 Arabidopsis thaliana (Mouse-ear cress)	GO:0006751, GO:0003839, GO:0110165	NO-H
ppt_78089	Q40857tr=EMB34 protein Picea glauca (White spruce) (Pinus glauca)	GO:0008168	NO-H
ppt_148083	---NA---		NO-H
ppt_143343	---NA---		NO-H
ppt_114298	---NA---		NO-H
ppt_86700	---NA---		NO-H
ppt_181738	---NA---		NO-H
ppt_79066	---NA---		NO-H
ppt_145299	A0A0B0PUK5tr=Protein FD-like protein Gossypium arboreum (Tree cotton) (Gossypium nanking)	GO:0010043, GO:0003677, GO:0005515, GO:0005634	NO-H
ppt_137011	---NA---		NO-H
ppt_51875	---NA---		NO-H
ppt_123825	---NA---		NO-H
ppt_169881	A0A118K1Q5tr=Alpha/beta hydrolase fold-1 Cynara cardunculus var. scolymus (Artichoke) (Cynara scolymus)	GO:0003824, GO:0016787	NO-H
ppt_202322	---NA---		NO-H
ppt_241772	---NA---		NO-H
ppt_205264	O81086sp=Alpha-bisabolene synthase Abies grandis (Grand fir) (Pinus grandis)	GO:0000287, GO:0010333, GO:0052681, GO:0005737	NO-H
ppt_124649	---NA---		NO-H
ppt_252204	A0A199W720tr=Ninja-family protein 8 Ananas comosus (Pineapple) (Ananas ananas)	GO:0007165, GO:0009753	NO-H
ppt_206461	B8LPR0tr=Putative uncharacterized protein Picea sitchensis (Sitka spruce) (Pinus sitchensis)	GO:0009733	NO-H
ppt_156270	A0A0C9RMD2tr=TSA: Wollemia nobilis Ref_Wollemi_Transcript_11092_3323 transcribed RNA sequence Wollemia nobilis	GO:0006355, GO:0003677, GO:0003700, GO:0043565, GO:0005634	NO-H
ppt_250877	---NA---		NO-H
ppt_194983	---NA---		NO-H
ppt_97232	---NA---		NO-H
ppt_97229	---NA---		NO-H
ppt_143342	---NA---		NO-H
ppt_73825	A0A059BT18tr=Uncharacterized protein Eucalyptus grandis (Flooded gum)	GO:0003677, GO:0005634	NO-H
ppt_35663	---NA---		NO-H
ppt_139074	A0A176WCN8tr=Uncharacterized protein Marchantia polymorpha subsp. polymorpha	GO:0005524, GO:0016887, GO:0016021	NO-H
ppt_223549	---NA---		NO-H
ppt_233345	---NA---		NO-H
ppt_84880	---NA---		NO-H
ppt_146438	---NA---		NO-H
ppt_44167	D5AA69tr=Putative uncharacterized protein Picea sitchensis (Sitka spruce) (Pinus sitchensis)	GO:0006468, GO:0007178, GO:0004675, GO:0005524, GO:0005886, GO:0016021	NO-H
ppt_112146	P0C5C9sp=1-Cys peroxiredoxin A Oryza sativa subsp. japonica (Rice)	GO:0016209, GO:0016491	NO-H
ppt_222865	---NA---		NO-H
ppt_36925	A0A0C9RW35tr=TSA: Wollemia nobilis Ref_Wollemi_Transcript_9811_2096 transcribed RNA sequence Wollemia nobilis	GO:0055085, GO:0016021	NO-H
ppt_215954	C0PQN5sp=Cysteine proteinase inhibitor Picea sitchensis (Sitka spruce) (Pinus sitchensis)	GO:0010951, GO:0004869	NO-H
ppt_62683	---NA---		NO-H
ppt_183230	---NA---		NO-H
ppt_148762	---NA---		NO-H
ppt_241775	---NA---		NO-H
ppt_223516	A9P2J3tr=Putative uncharacterized protein Picea sitchensis (Sitka spruce) (Pinus sitchensis)	GO:0016020, GO:0016021	NO-H
ppt_237332	---NA---		NO-H
ppt_74241	---NA---		NO-H
ppt_119114	D5ADN9tr=Putative uncharacterized protein Picea sitchensis (Sitka spruce) (Pinus sitchensis)	GO:0003824, GO:0050662	NO-H
ppt_223490	---NA---		NO-H
ppt_179672	B8LQ54tr=Putative uncharacterized protein Picea sitchensis (Sitka spruce) (Pinus sitchensis)		NO-H
ppt_188655	---NA---		NO-H
ppt_252116	A9NZG3tr=Putative uncharacterized protein Picea sitchensis (Sitka spruce) (Pinus sitchensis)		NO-H
ppt_60380	---NA---		NO-H
ppt_206728	D5AD87tr=Putative uncharacterized protein Picea sitchensis (Sitka spruce) (Pinus sitchensis)		NO-H
ppt_85967	G9LQW1tr=R2R3 MYB transcription factor Vaccinium corymbosum (Highbush blueberry)	GO:0006355, GO:0030154, GO:0003700, GO:0043565, GO:0005634	NO-H
ppt_112145	Q9SP12tr=1-Cys peroxiredoxin Fagopyrum esculentum (Common buckwheat) (Polygonum fagopyrum)	GO:0045454, GO:0055114, GO:0098869, GO:0004601, GO:0016209, GO:0016491, GO:0051920, GO:0005739, GO:0005829	NO-H
ppt_48336	---NA---		NO-H
ppt_230230	---NA---		NO-H
ppt_159387	---NA---		NO-H
ppt_156266	A0A118K370tr=DNA-binding WRKY Cynara cardunculus var. scolymus (Artichoke) (Cynara scolymus)	GO:0006355, GO:0003677, GO:0003700, GO:0043565, GO:0005634	NO-H
ppt_253400	D7U1J5tr=Putative uncharacterized protein Vitis vinifera (Grape)	GO:0016491, GO:0016020	NO-H
ppt_226383	Q40857tr=EMB34 protein Picea glauca (White spruce) (Pinus glauca)	GO:0032259, GO:0008168, GO:0016740	NO-H
ppt_207119	---NA---		NO-H
ppt_169885	A0A118K1Q5tr=Alpha/beta hydrolase fold-1 Cynara cardunculus var. scolymus (Artichoke) (Cynara scolymus)	GO:0003824, GO:0016787	NO-H
ppt_188411	A0A0C9S364tr=TSA: Wollemia nobilis Ref_Wollemi_Transcript_15592_1653 transcribed RNA sequence Wollemia nobilis		NO-H
ppt_84873	---NA---		NO-H
ppt_69208	---NA---		NO-H
ppt_136692	A9NV33tr=Putative uncharacterized protein Picea sitchensis (Sitka spruce) (Pinus sitchensis)		NO-H
ppt_198288	---NA---		NO-H
ppt_190127	A0A061E1D3tr=Sulfate transporter 1,3 isoform 1 Theobroma cacao (Cacao) (Cocoa)	GO:1902358, GO:0008271, GO:0015301, GO:0005887	NO-H
ppt_215953	C0PQN5sp=Cysteine proteinase inhibitor Picea sitchensis (Sitka spruce) (Pinus sitchensis)	GO:0010951, GO:0004869	NO-H
ppt_191717	---NA---		NO-H
ppt_169952	---NA---		NO-H
ppt_156274	A0A0D6QV38tr=Uncharacterized protein Araucaria cunninghamii (Hoop pine) (Moreton Bay pine)	GO:0006355, GO:0003677, GO:0003700, GO:0043565, GO:0005634	NO-H
ppt_69486	A9NQ28tr=Putative uncharacterized protein Picea sitchensis (Sitka spruce) (Pinus sitchensis)		NO-H
ppt_224930	M0RW60sp=Pectinesterase Musa acuminata subsp. malaccensis (Wild banana) (Musa malaccensis)	GO:0042545, GO:0045490, GO:0030599, GO:0045330, GO:0016021	NO-H
ppt_252206	A0A199W720tr=Ninja-family protein 8 Ananas comosus (Pineapple) (Ananas ananas)	GO:0007165, GO:0009753	NO-H
ppt_148086	---NA---		NO-H
ppt_69958	Q0IQN5sp=Regulatory-associated protein of TOR 1 Oryza sativa subsp. japonica (Rice)	GO:0050794, GO:0051716, GO:0110165	NO-H
ppt_169795	---NA---		NO-H
ppt_42322	---NA---		NO-H
[truncated: 930 more rows]

## Sheet: CYAN
Seq ID	Seq Description	GO ID	HUBGENE
[truncated: 61 more rows]

[truncated: 15 more sheets: GREEN, GREENYELLOW, GREY, GREY60, LIGHTCYAN, LIGHTGREEN, MAGENTA, MIDNIGHTBLUE, PINK, PURPLE, RED, SALMON, TAN, TURQUOISE, YELLOW]
