# Supplementary material for: Identification of Metabolic Pathways Differentially Regulated in Somatic and Zygotic Embryos of Maritime Pine
Source: Front Plant Sci. 2022 May 18;13:877960. doi: 10.3389/fpls.2022.877960 (PMC9159154; doi:10.3389/fpls.2022.877960)
Supplement: Supplementary File 2 — Distribution of functional categories in gene modules. [file Data_Sheet_2.xlsx]

## Sheet: BLACK
GO term	Ontology	Description	Number in input list	Number in BG/Ref	p-value	FDR
GO:0055114	BIOLOGICAL PROCESS	oxidation reduction	32	203	6.9e-30	6.7e-27
GO:0006302	BIOLOGICAL PROCESS	double-strand break repair	14	27	7.7e-20	3.7e-17
GO:0006099	BIOLOGICAL PROCESS	tricarboxylic acid cycle	13	21	2.8e-19	6.8e-17
GO:0046356	BIOLOGICAL PROCESS	acetyl-CoA catabolic process	13	21	2.8e-19	6.8e-17
GO:0006732	BIOLOGICAL PROCESS	coenzyme metabolic process	22	188	2.3e-18	4.4e-16
GO:0009060	BIOLOGICAL PROCESS	aerobic respiration	13	27	3.5e-18	4.8e-16
GO:0009109	BIOLOGICAL PROCESS	coenzyme catabolic process	13	27	3.5e-18	4.8e-16
GO:0006084	BIOLOGICAL PROCESS	acetyl-CoA metabolic process	13	35	5.3e-17	6.4e-15
GO:0051187	BIOLOGICAL PROCESS	cofactor catabolic process	13	45	8e-16	8.6e-14
GO:0032879	BIOLOGICAL PROCESS	regulation of localization	11	28	8.4e-15	8.1e-13
GO:0051186	BIOLOGICAL PROCESS	cofactor metabolic process	22	308	3.1e-14	2.7e-12
GO:0006081	BIOLOGICAL PROCESS	cellular aldehyde metabolic process	10	27	2.3e-13	1.9e-11
GO:0055085	BIOLOGICAL PROCESS	transmembrane transport	19	244	4.4e-13	3.3e-11
GO:0045333	BIOLOGICAL PROCESS	cellular respiration	13	85	1e-12	6.7e-11
GO:0015980	BIOLOGICAL PROCESS	energy derivation by oxidation of organic compounds	13	85	1e-12	6.7e-11
GO:0033865	BIOLOGICAL PROCESS	nucleoside bisphosphate metabolic process	7	7	5.8e-12	3.3e-10
GO:0015936	BIOLOGICAL PROCESS	coenzyme A metabolic process	7	7	5.8e-12	3.3e-10
GO:0006828	BIOLOGICAL PROCESS	manganese ion transport	7	8	1.1e-11	5.5e-10
GO:0055069	BIOLOGICAL PROCESS	zinc ion homeostasis	7	8	1.1e-11	5.5e-10
GO:0015691	BIOLOGICAL PROCESS	cadmium ion transport	7	9	1.9e-11	9.2e-10
GO:0008152	BIOLOGICAL PROCESS	metabolic process	137	10614	9e-11	4.2e-09
GO:0000725	BIOLOGICAL PROCESS	recombinational repair	7	13	1.2e-10	5.3e-09
GO:0000724	BIOLOGICAL PROCESS	double-strand break repair via homologous recombination	7	13	1.2e-10	5.3e-09
GO:0006826	BIOLOGICAL PROCESS	iron ion transport	7	16	3.9e-10	1.5e-08
GO:0006829	BIOLOGICAL PROCESS	zinc ion transport	7	16	3.9e-10	1.5e-08
GO:0046128	BIOLOGICAL PROCESS	purine ribonucleoside metabolic process	7	21	1.8e-09	6.5e-08
GO:0042278	BIOLOGICAL PROCESS	purine nucleoside metabolic process	7	21	1.8e-09	6.5e-08
GO:0019915	BIOLOGICAL PROCESS	lipid storage	7	24	3.9e-09	1.3e-07
GO:0010876	BIOLOGICAL PROCESS	lipid localization	7	24	3.9e-09	1.3e-07
GO:0006281	BIOLOGICAL PROCESS	DNA repair	14	214	4.6e-09	1.5e-07
GO:0006974	BIOLOGICAL PROCESS	response to DNA damage stimulus	14	221	6.7e-09	2.1e-07
GO:0048316	BIOLOGICAL PROCESS	seed development	20	530	2e-08	6.1e-07
GO:0009119	BIOLOGICAL PROCESS	ribonucleoside metabolic process	7	35	3.8e-08	1.1e-06
GO:0010154	BIOLOGICAL PROCESS	fruit development	20	557	4.4e-08	1.2e-06
GO:0006259	BIOLOGICAL PROCESS	DNA metabolic process	17	405	5.5e-08	1.5e-06
GO:0015674	BIOLOGICAL PROCESS	di-, tri-valent inorganic cation transport	7	43	1.3e-07	3.6e-06
GO:0006752	BIOLOGICAL PROCESS	group transfer coenzyme metabolic process	7	48	2.6e-07	6.8e-06
GO:0009116	BIOLOGICAL PROCESS	nucleoside metabolic process	7	50	3.3e-07	8.5e-06
GO:0009791	BIOLOGICAL PROCESS	post-embryonic development	21	705	4e-07	1e-05
GO:0006875	BIOLOGICAL PROCESS	cellular metal ion homeostasis	7	54	5.3e-07	1.3e-05
GO:0055065	BIOLOGICAL PROCESS	metal ion homeostasis	7	54	5.3e-07	1.3e-05
GO:0009845	BIOLOGICAL PROCESS	seed germination	8	83	6.5e-07	1.5e-05
GO:0006310	BIOLOGICAL PROCESS	DNA recombination	7	56	6.7e-07	1.5e-05
GO:0006091	BIOLOGICAL PROCESS	generation of precursor metabolites and energy	13	285	8.5e-07	1.9e-05
GO:0030005	BIOLOGICAL PROCESS	cellular di-, tri-valent inorganic cation homeostasis	7	59	9.2e-07	1.9e-05
GO:0034220	BIOLOGICAL PROCESS	ion transmembrane transport	7	59	9.2e-07	1.9e-05
GO:0000041	BIOLOGICAL PROCESS	transition metal ion transport	7	61	1.1e-06	2.3e-05
GO:0043687	BIOLOGICAL PROCESS	post-translational protein modification	28	1248	1.3e-06	2.6e-05
GO:0007602	BIOLOGICAL PROCESS	phototransduction	5	21	1.7e-06	3.2e-05
GO:0009583	BIOLOGICAL PROCESS	detection of light stimulus	5	21	1.7e-06	3.2e-05
GO:0009585	BIOLOGICAL PROCESS	red, far-red light phototransduction	5	21	1.7e-06	3.2e-05
GO:0055066	BIOLOGICAL PROCESS	di-, tri-valent inorganic cation homeostasis	7	65	1.7e-06	3.2e-05
GO:0006865	BIOLOGICAL PROCESS	amino acid transport	7	66	1.8e-06	3.4e-05
GO:0015837	BIOLOGICAL PROCESS	amine transport	7	67	2e-06	3.6e-05
GO:0009987	BIOLOGICAL PROCESS	cellular process	130	11684	4.5e-06	8e-05
GO:0009582	BIOLOGICAL PROCESS	detection of abiotic stimulus	5	27	5e-06	8.6e-05
GO:0006629	BIOLOGICAL PROCESS	lipid metabolic process	21	841	6e-06	0.0001
GO:0033554	BIOLOGICAL PROCESS	cellular response to stress	14	399	6.1e-06	0.0001
GO:0015849	BIOLOGICAL PROCESS	organic acid transport	7	81	6.5e-06	0.0001
GO:0046942	BIOLOGICAL PROCESS	carboxylic acid transport	7	81	6.5e-06	0.0001
GO:0030003	BIOLOGICAL PROCESS	cellular cation homeostasis	7	84	8.1e-06	0.00013
GO:0009581	BIOLOGICAL PROCESS	detection of external stimulus	5	31	9.1e-06	0.00014
GO:0009292	BIOLOGICAL PROCESS	genetic transfer	5	32	1e-05	0.00016
GO:0009294	BIOLOGICAL PROCESS	DNA mediated transformation	5	32	1e-05	0.00016
GO:0016126	BIOLOGICAL PROCESS	sterol biosynthetic process	5	32	1e-05	0.00016
GO:0055080	BIOLOGICAL PROCESS	cation homeostasis	7	90	1.2e-05	0.00018
GO:0051179	BIOLOGICAL PROCESS	localization	34	1922	1.5e-05	0.00021
GO:0016125	BIOLOGICAL PROCESS	sterol metabolic process	5	36	1.7e-05	0.00025
GO:0006873	BIOLOGICAL PROCESS	cellular ion homeostasis	7	96	1.8e-05	0.00026
GO:0048519	BIOLOGICAL PROCESS	negative regulation of biological process	14	442	1.9e-05	0.00026
GO:0055082	BIOLOGICAL PROCESS	cellular chemical homeostasis	7	97	1.9e-05	0.00026
GO:0051716	BIOLOGICAL PROCESS	cellular response to stimulus	20	840	1.9e-05	0.00026
GO:0008299	BIOLOGICAL PROCESS	isoprenoid biosynthetic process	8	135	1.9e-05	0.00026
GO:0006464	BIOLOGICAL PROCESS	protein modification process	28	1474	2.6e-05	0.00034
GO:0050801	BIOLOGICAL PROCESS	ion homeostasis	7	103	2.8e-05	0.00036
GO:0010017	BIOLOGICAL PROCESS	red or far-red light signaling pathway	5	41	3.1e-05	0.0004
GO:0032787	BIOLOGICAL PROCESS	monocarboxylic acid metabolic process	13	408	3.5e-05	0.00044
GO:0003006	BIOLOGICAL PROCESS	reproductive developmental process	21	978	5.2e-05	0.00064
GO:0048608	BIOLOGICAL PROCESS	reproductive structure development	21	978	5.2e-05	0.00064
GO:0043412	BIOLOGICAL PROCESS	macromolecule modification	29	1636	6.2e-05	0.00076
GO:0016310	BIOLOGICAL PROCESS	phosphorylation	22	1079	7.2e-05	0.00087
GO:0022414	BIOLOGICAL PROCESS	reproductive process	23	1161	7.6e-05	0.0009
GO:0006720	BIOLOGICAL PROCESS	isoprenoid metabolic process	8	168	8.4e-05	0.00098
GO:0051606	BIOLOGICAL PROCESS	detection of stimulus	5	52	8.8e-05	0.001
GO:0000003	BIOLOGICAL PROCESS	reproduction	23	1186	0.0001	0.0012
GO:0006694	BIOLOGICAL PROCESS	steroid biosynthetic process	5	56	0.00012	0.0014
GO:0048878	BIOLOGICAL PROCESS	chemical homeostasis	7	136	0.00015	0.0016
GO:0044262	BIOLOGICAL PROCESS	cellular carbohydrate metabolic process	12	417	0.00017	0.0019
GO:0006796	BIOLOGICAL PROCESS	phosphate metabolic process	22	1178	0.00024	0.0027
GO:0006793	BIOLOGICAL PROCESS	phosphorus metabolic process	22	1179	0.00025	0.0027
GO:0044248	BIOLOGICAL PROCESS	cellular catabolic process	16	746	0.00041	0.0044
GO:0044238	BIOLOGICAL PROCESS	primary metabolic process	97	8995	0.00053	0.0056
GO:0019725	BIOLOGICAL PROCESS	cellular homeostasis	7	174	0.00062	0.0064
GO:0044237	BIOLOGICAL PROCESS	cellular metabolic process	94	8722	0.00069	0.0071
GO:0008202	BIOLOGICAL PROCESS	steroid metabolic process	5	84	0.00071	0.0073
GO:0009117	BIOLOGICAL PROCESS	nucleotide metabolic process	7	180	0.00075	0.0075
GO:0006753	BIOLOGICAL PROCESS	nucleoside phosphate metabolic process	7	180	0.00075	0.0075
GO:0006139	BIOLOGICAL PROCESS	nucleobase, nucleoside, nucleotide and nucleic acid metabolic process	42	3198	0.00099	0.0097
GO:0008610	BIOLOGICAL PROCESS	lipid biosynthetic process	11	439	0.00098	0.0097
GO:0009793	BIOLOGICAL PROCESS	embryonic development ending in seed dormancy	11	465	0.0015	0.015
GO:0048856	BIOLOGICAL PROCESS	anatomical structure development	26	1726	0.0016	0.015
GO:0032502	BIOLOGICAL PROCESS	developmental process	32	2304	0.0017	0.017
GO:0007275	BIOLOGICAL PROCESS	multicellular organismal development	29	2020	0.0018	0.017
GO:0005975	BIOLOGICAL PROCESS	carbohydrate metabolic process	16	866	0.0019	0.018
GO:0006810	BIOLOGICAL PROCESS	transport	27	1846	0.002	0.018
GO:0051234	BIOLOGICAL PROCESS	establishment of localization	27	1851	0.0021	0.019
GO:0042592	BIOLOGICAL PROCESS	homeostatic process	7	216	0.0021	0.019
GO:0055086	BIOLOGICAL PROCESS	nucleobase, nucleoside and nucleotide metabolic process	7	221	0.0023	0.021
GO:0030001	BIOLOGICAL PROCESS	metal ion transport	7	224	0.0025	0.022
GO:0009605	BIOLOGICAL PROCESS	response to external stimulus	10	429	0.0027	0.024
GO:0032501	BIOLOGICAL PROCESS	multicellular organismal process	29	2094	0.003	0.026
GO:0009790	BIOLOGICAL PROCESS	embryonic development	11	535	0.0044	0.038
GO:0044255	BIOLOGICAL PROCESS	cellular lipid metabolic process	12	618	0.0046	0.04
GO:0003824	MOLECULAR FUNCTION	catalytic activity	150	9638	1.4e-19	5.7e-17
GO:0016838	MOLECULAR FUNCTION	carbon-oxygen lyase activity, acting on phosphates	10	14	1.4e-15	2.9e-13
GO:0020037	MOLECULAR FUNCTION	heme binding	15	97	1.6e-14	2.1e-12
GO:0046912	MOLECULAR FUNCTION	transferase activity, transferring acyl groups, acyl groups converted into alkyl on transfer	10	22	4.4e-14	4.4e-12
GO:0005506	MOLECULAR FUNCTION	iron ion binding	17	161	8.2e-14	6.6e-12
GO:0046906	MOLECULAR FUNCTION	tetrapyrrole binding	15	136	1.4e-12	9.2e-11
GO:0016763	MOLECULAR FUNCTION	transferase activity, transferring pentosyl groups	11	50	1.8e-12	1e-10
GO:0046983	MOLECULAR FUNCTION	protein dimerization activity	15	144	2.9e-12	1.5e-10
GO:0005381	MOLECULAR FUNCTION	iron ion transmembrane transporter activity	7	8	1.1e-11	4.3e-10
GO:0005384	MOLECULAR FUNCTION	manganese ion transmembrane transporter activity	7	8	1.1e-11	4.3e-10
GO:0042803	MOLECULAR FUNCTION	protein homodimerization activity	11	69	3.9e-11	1.4e-09
GO:0016491	MOLECULAR FUNCTION	oxidoreductase activity	38	1463	2.8e-10	9.5e-09
GO:0005385	MOLECULAR FUNCTION	zinc ion transmembrane transporter activity	7	16	3.9e-10	1.2e-08
GO:0000287	MOLECULAR FUNCTION	magnesium ion binding	10	66	4.8e-10	1.4e-08
GO:0016740	MOLECULAR FUNCTION	transferase activity	61	3321	7.6e-10	2e-08
GO:0015291	MOLECULAR FUNCTION	secondary active transmembrane transporter activity	18	345	8.8e-10	2.2e-08
GO:0004497	MOLECULAR FUNCTION	monooxygenase activity	12	127	1.3e-09	3e-08
GO:0043167	MOLECULAR FUNCTION	ion binding	45	2087	1.8e-09	3.8e-08
GO:0015562	MOLECULAR FUNCTION	efflux transmembrane transporter activity	7	21	1.8e-09	3.8e-08
GO:0042802	MOLECULAR FUNCTION	identical protein binding	11	112	4.3e-09	8.6e-08
GO:0046872	MOLECULAR FUNCTION	metal ion binding	43	1997	4.5e-09	8.7e-08
GO:0022804	MOLECULAR FUNCTION	active transmembrane transporter activity	23	664	7.9e-09	1.4e-07
GO:0043169	MOLECULAR FUNCTION	cation binding	43	2087	1.6e-08	2.8e-07
GO:0005261	MOLECULAR FUNCTION	cation channel activity	7	42	1.1e-07	1.9e-06
GO:0046915	MOLECULAR FUNCTION	transition metal ion transmembrane transporter activity	7	45	1.7e-07	2.8e-06
GO:0015297	MOLECULAR FUNCTION	antiporter activity	11	170	2.3e-07	3.6e-06
GO:0016746	MOLECULAR FUNCTION	transferase activity, transferring acyl groups	14	324	6e-07	8.9e-06
GO:0016835	MOLECULAR FUNCTION	carbon-oxygen lyase activity	10	163	1.3e-06	1.9e-05
GO:0045735	MOLECULAR FUNCTION	nutrient reservoir activity	7	63	1.4e-06	1.9e-05
GO:0015082	MOLECULAR FUNCTION	di-, tri-valent inorganic cation transmembrane transporter activity	7	65	1.7e-06	2.2e-05
GO:0003729	MOLECULAR FUNCTION	mRNA binding	5	21	1.7e-06	2.2e-05
GO:0022857	MOLECULAR FUNCTION	transmembrane transporter activity	26	1128	1.9e-06	2.4e-05
GO:0016757	MOLECULAR FUNCTION	transferase activity, transferring glycosyl groups	16	544	1.2e-05	0.00014
GO:0016616	MOLECULAR FUNCTION	oxidoreductase activity, acting on the CH-OH group of donors, NAD or NADP as acceptor	8	145	3.1e-05	0.00037
GO:0005216	MOLECULAR FUNCTION	ion channel activity	7	108	3.7e-05	0.00043
GO:0008081	MOLECULAR FUNCTION	phosphoric diester hydrolase activity	6	73	3.9e-05	0.00044
GO:0016705	MOLECULAR FUNCTION	oxidoreductase activity, acting on paired donors, with incorporation or reduction of molecular oxygen	9	198	4.3e-05	0.00047
GO:0046914	MOLECULAR FUNCTION	transition metal ion binding	29	1618	5.1e-05	0.00055
GO:0032559	MOLECULAR FUNCTION	adenyl ribonucleotide binding	26	1384	6.1e-05	0.00063
GO:0005509	MOLECULAR FUNCTION	calcium ion binding	9	215	7.9e-05	0.0008
GO:0030554	MOLECULAR FUNCTION	adenyl nucleotide binding	26	1465	0.00015	0.0014
GO:0001883	MOLECULAR FUNCTION	purine nucleoside binding	26	1465	0.00015	0.0014
GO:0001882	MOLECULAR FUNCTION	nucleoside binding	26	1465	0.00015	0.0014
GO:0005215	MOLECULAR FUNCTION	transporter activity	26	1477	0.00017	0.0015
GO:0016818	MOLECULAR FUNCTION	hydrolase activity, acting on acid anhydrides, in phosphorus-containing anhydrides	18	837	0.00018	0.0015
GO:0016614	MOLECULAR FUNCTION	oxidoreductase activity, acting on CH-OH group of donors	8	188	0.00018	0.0015
GO:0016817	MOLECULAR FUNCTION	hydrolase activity, acting on acid anhydrides	18	839	0.00018	0.0015
GO:0022803	MOLECULAR FUNCTION	passive transmembrane transporter activity	7	152	0.00028	0.0023
GO:0022838	MOLECULAR FUNCTION	substrate-specific channel activity	7	151	0.00027	0.0023
GO:0015267	MOLECULAR FUNCTION	channel activity	7	152	0.00028	0.0023
GO:0032555	MOLECULAR FUNCTION	purine ribonucleotide binding	27	1631	0.00033	0.0025
GO:0032553	MOLECULAR FUNCTION	ribonucleotide binding	27	1631	0.00033	0.0025
GO:0046873	MOLECULAR FUNCTION	metal ion transmembrane transporter activity	7	168	0.0005	0.0038
GO:0017076	MOLECULAR FUNCTION	purine nucleotide binding	27	1713	0.00068	0.0051
GO:0005524	MOLECULAR FUNCTION	ATP binding	23	1377	0.00081	0.0059
GO:0016787	MOLECULAR FUNCTION	hydrolase activity	44	3468	0.0015	0.011
GO:0016301	MOLECULAR FUNCTION	kinase activity	25	1641	0.0017	0.012
GO:0004672	MOLECULAR FUNCTION	protein kinase activity	17	953	0.002	0.014
GO:0022890	MOLECULAR FUNCTION	inorganic cation transmembrane transporter activity	7	228	0.0028	0.019
GO:0016829	MOLECULAR FUNCTION	lyase activity	10	430	0.0028	0.019
GO:0000166	MOLECULAR FUNCTION	nucleotide binding	30	2267	0.0048	0.032
GO:0016772	MOLECULAR FUNCTION	transferase activity, transferring phosphorus-containing groups	26	1887	0.0051	0.033
GO:0017111	MOLECULAR FUNCTION	nucleoside-triphosphatase activity	14	792	0.0052	0.033
GO:0016462	MOLECULAR FUNCTION	pyrophosphatase activity	14	832	0.0077	0.049
GO:0016021	CELLULAR COMPONENT	integral to membrane	113	395	3.2e-134	9.6e-132
GO:0031224	CELLULAR COMPONENT	intrinsic to membrane	115	806	4.6e-106	6.9e-104
GO:0044425	CELLULAR COMPONENT	membrane part	123	1360	3.4e-92	3.4e-90
GO:0016020	CELLULAR COMPONENT	membrane	142	4068	2.1e-56	1.6e-54
GO:0044464	CELLULAR COMPONENT	cell part	199	15217	1.1e-19	5.7e-18
GO:0005623	CELLULAR COMPONENT	cell	199	15217	1.1e-19	5.7e-18
GO:0005811	CELLULAR COMPONENT	lipid particle	9	10	9e-15	3.3e-13
GO:0012511	CELLULAR COMPONENT	monolayer-surrounded lipid storage body	9	10	9e-15	3.3e-13
GO:0005802	CELLULAR COMPONENT	trans-Golgi network	9	19	6.3e-13	2.1e-11
GO:0005777	CELLULAR COMPONENT	peroxisome	15	163	1.5e-11	4e-10
GO:0042579	CELLULAR COMPONENT	microbody	15	163	1.5e-11	4e-10
GO:0055044	CELLULAR COMPONENT	symplast	7	19	1e-09	2.3e-08
GO:0009506	CELLULAR COMPONENT	plasmodesma	7	19	1e-09	2.3e-08
GO:0005911	CELLULAR COMPONENT	cell-cell junction	7	21	1.8e-09	3.8e-08
GO:0030054	CELLULAR COMPONENT	cell junction	7	23	3.1e-09	6.1e-08
GO:0005768	CELLULAR COMPONENT	endosome	9	84	5.6e-08	1e-06
GO:0009705	CELLULAR COMPONENT	plant-type vacuole membrane	7	51	3.8e-07	6.6e-06
GO:0044431	CELLULAR COMPONENT	Golgi apparatus part	9	118	8.2e-07	1.4e-05
GO:0005789	CELLULAR COMPONENT	endoplasmic reticulum membrane	7	64	1.5e-06	2.4e-05
GO:0005778	CELLULAR COMPONENT	peroxisomal membrane	5	21	1.7e-06	2.4e-05
GO:0031903	CELLULAR COMPONENT	microbody membrane	5	21	1.7e-06	2.4e-05
GO:0042175	CELLULAR COMPONENT	nuclear envelope-endoplasmic reticulum network	7	67	2e-06	2.7e-05
GO:0044438	CELLULAR COMPONENT	microbody part	5	23	2.5e-06	3.1e-05
GO:0044439	CELLULAR COMPONENT	peroxisomal part	5	23	2.5e-06	3.1e-05
GO:0000325	CELLULAR COMPONENT	plant-type vacuole	7	73	3.4e-06	4.1e-05
GO:0044432	CELLULAR COMPONENT	endoplasmic reticulum part	7	75	4e-06	4.6e-05
GO:0031090	CELLULAR COMPONENT	organelle membrane	21	842	6.1e-06	6.7e-05
GO:0005774	CELLULAR COMPONENT	vacuolar membrane	7	100	2.3e-05	0.00025
GO:0044437	CELLULAR COMPONENT	vacuolar part	7	104	3e-05	0.00031
GO:0005794	CELLULAR COMPONENT	Golgi apparatus	11	293	3.4e-05	0.00034
GO:0043227	CELLULAR COMPONENT	membrane-bounded organelle	89	7622	6.5e-05	0.00062
GO:0043231	CELLULAR COMPONENT	intracellular membrane-bounded organelle	88	7615	0.00011	0.00099
GO:0044422	CELLULAR COMPONENT	organelle part	38	2562	0.00018	0.0017
GO:0005886	CELLULAR COMPONENT	plasma membrane	25	1456	0.00032	0.0028
GO:0043226	CELLULAR COMPONENT	organelle	89	8155	0.00068	0.0058
GO:0044446	CELLULAR COMPONENT	intracellular organelle part	36	2561	0.00073	0.006
GO:0043229	CELLULAR COMPONENT	intracellular organelle	88	8149	0.001	0.0084
GO:0005730	CELLULAR COMPONENT	nucleolus	7	209	0.0017	0.013
GO:0044459	CELLULAR COMPONENT	plasma membrane part	7	222	0.0024	0.018

## Sheet: BLUE
GO term	Ontology	Description	Number in input list	Number in BG/Ref	p-value	FDR
GO:0009987	BIOLOGICAL PROCESS	cellular process	2454	11684	7.2e-280	3.8e-276
GO:0008152	BIOLOGICAL PROCESS	metabolic process	2167	10614	4.3e-213	1.1e-209
GO:0044237	BIOLOGICAL PROCESS	cellular metabolic process	1831	8722	1.9e-177	3.4e-174
GO:0032774	BIOLOGICAL PROCESS	RNA biosynthetic process	548	1040	3.6e-166	4.7e-163
GO:0006351	BIOLOGICAL PROCESS	transcription, DNA-dependent	542	1039	8.8e-163	9.2e-160
GO:0051252	BIOLOGICAL PROCESS	regulation of RNA metabolic process	529	996	2.8e-161	2.4e-158
GO:0006355	BIOLOGICAL PROCESS	regulation of transcription, DNA-dependent	518	987	4.3e-156	3.2e-153
GO:0065007	BIOLOGICAL PROCESS	biological regulation	1112	4188	9.5e-153	6.3e-150
GO:0050789	BIOLOGICAL PROCESS	regulation of biological process	1022	3697	1.8e-148	1.1e-145
GO:0016070	BIOLOGICAL PROCESS	RNA metabolic process	646	1657	4e-145	2.1e-142
GO:0044238	BIOLOGICAL PROCESS	primary metabolic process	1752	8995	7.7e-137	3.7e-134
GO:0019222	BIOLOGICAL PROCESS	regulation of metabolic process	728	2210	5.1e-133	2.3e-130
GO:0006139	BIOLOGICAL PROCESS	nucleobase, nucleoside, nucleotide and nucleic acid metabolic process	885	3198	3.4e-126	1.4e-123
GO:0050794	BIOLOGICAL PROCESS	regulation of cellular process	902	3375	2.4e-121	9.2e-119
GO:0060255	BIOLOGICAL PROCESS	regulation of macromolecule metabolic process	669	2060	5.8e-119	2e-116
GO:0006807	BIOLOGICAL PROCESS	nitrogen compound metabolic process	967	3826	1.7e-118	5.6e-116
GO:0043170	BIOLOGICAL PROCESS	macromolecule metabolic process	1424	7127	6.1e-111	1.9e-108
GO:0044260	BIOLOGICAL PROCESS	cellular macromolecule metabolic process	1328	6447	4.9e-110	1.4e-107
GO:0031323	BIOLOGICAL PROCESS	regulation of cellular metabolic process	644	2036	6.4e-110	1.8e-107
GO:0010468	BIOLOGICAL PROCESS	regulation of gene expression	628	2001	9.1e-106	2.4e-103
GO:0019219	BIOLOGICAL PROCESS	regulation of nucleobase, nucleoside, nucleotide and nucleic acid metabolic process	574	1847	1.1e-94	2.7e-92
GO:0080090	BIOLOGICAL PROCESS	regulation of primary metabolic process	590	1952	1.8e-93	4.3e-91
GO:0051171	BIOLOGICAL PROCESS	regulation of nitrogen compound metabolic process	574	1888	1.3e-91	3e-89
GO:0006259	BIOLOGICAL PROCESS	DNA metabolic process	258	405	5.7e-90	1.2e-87
GO:0010556	BIOLOGICAL PROCESS	regulation of macromolecule biosynthetic process	551	1843	1.8e-85	3.8e-83
GO:0009889	BIOLOGICAL PROCESS	regulation of biosynthetic process	551	1881	9.4e-83	1.8e-80
GO:0031326	BIOLOGICAL PROCESS	regulation of cellular biosynthetic process	551	1881	9.4e-83	1.8e-80
GO:0006350	BIOLOGICAL PROCESS	transcription	542	1923	2.4e-76	4.5e-74
GO:0045449	BIOLOGICAL PROCESS	regulation of transcription	518	1802	3.3e-75	6e-73
GO:0007049	BIOLOGICAL PROCESS	cell cycle	194	275	5.4e-73	9.5e-71
GO:0006796	BIOLOGICAL PROCESS	phosphate metabolic process	395	1178	1.5e-71	2.6e-69
GO:0006793	BIOLOGICAL PROCESS	phosphorus metabolic process	395	1179	1.8e-71	3e-69
GO:0006996	BIOLOGICAL PROCESS	organelle organization	275	640	5.2e-67	8.2e-65
GO:0051276	BIOLOGICAL PROCESS	chromosome organization	158	216	4.1e-61	6.3e-59
GO:0043412	BIOLOGICAL PROCESS	macromolecule modification	439	1636	2.7e-56	4.1e-54
GO:0010605	BIOLOGICAL PROCESS	negative regulation of macromolecule metabolic process	149	219	8.2e-55	1.2e-52
GO:0044249	BIOLOGICAL PROCESS	cellular biosynthetic process	922	4925	5.5e-54	7.8e-52
GO:0051716	BIOLOGICAL PROCESS	cellular response to stimulus	288	840	1.5e-53	2.1e-51
GO:0009892	BIOLOGICAL PROCESS	negative regulation of metabolic process	150	236	1.9e-52	2.6e-50
GO:0034645	BIOLOGICAL PROCESS	cellular macromolecule biosynthetic process	732	3661	1.5e-50	1.9e-48
GO:0009058	BIOLOGICAL PROCESS	biosynthetic process	934	5118	1.7e-50	2.2e-48
GO:0009059	BIOLOGICAL PROCESS	macromolecule biosynthetic process	732	3685	1.2e-49	1.5e-47
GO:0048519	BIOLOGICAL PROCESS	negative regulation of biological process	196	442	1.8e-49	2.2e-47
GO:0043687	BIOLOGICAL PROCESS	post-translational protein modification	350	1248	3.2e-48	3.9e-46
GO:0022402	BIOLOGICAL PROCESS	cell cycle process	117	149	9.5e-48	1.1e-45
GO:0006325	BIOLOGICAL PROCESS	chromatin organization	124	175	3.8e-47	4.3e-45
GO:0016043	BIOLOGICAL PROCESS	cellular component organization	334	1179	9e-47	1e-44
GO:0048523	BIOLOGICAL PROCESS	negative regulation of cellular process	138	234	1.4e-45	1.6e-43
GO:0006464	BIOLOGICAL PROCESS	protein modification process	378	1474	1.8e-44	2e-42
GO:0031324	BIOLOGICAL PROCESS	negative regulation of cellular metabolic process	104	124	2.2e-44	2.3e-42
GO:0010629	BIOLOGICAL PROCESS	negative regulation of gene expression	125	197	7.7e-44	8e-42
GO:0016311	BIOLOGICAL PROCESS	dephosphorylation	92	94	4e-43	4.1e-41
GO:0016310	BIOLOGICAL PROCESS	phosphorylation	303	1079	8.3e-42	8.2e-40
GO:0010558	BIOLOGICAL PROCESS	negative regulation of macromolecule biosynthetic process	91	98	2e-41	1.9e-39
GO:0055085	BIOLOGICAL PROCESS	transmembrane transport	132	244	1.3e-40	1.3e-38
GO:0009890	BIOLOGICAL PROCESS	negative regulation of biosynthetic process	91	102	1.7e-40	1.6e-38
GO:0031327	BIOLOGICAL PROCESS	negative regulation of cellular biosynthetic process	91	102	1.7e-40	1.6e-38
GO:0033554	BIOLOGICAL PROCESS	cellular response to stress	167	399	8.7e-40	7.9e-38
GO:0007017	BIOLOGICAL PROCESS	microtubule-based process	90	114	3.6e-37	3.2e-35
GO:0016458	BIOLOGICAL PROCESS	gene silencing	97	138	5.8e-37	5.1e-35
GO:0010467	BIOLOGICAL PROCESS	gene expression	717	3962	1.6e-36	1.3e-34
GO:0022403	BIOLOGICAL PROCESS	cell cycle phase	81	93	1.1e-35	9.4e-34
GO:0005975	BIOLOGICAL PROCESS	carbohydrate metabolic process	248	866	2.1e-35	1.7e-33
GO:0016481	BIOLOGICAL PROCESS	negative regulation of transcription	77	86	1.5e-34	1.2e-32
GO:0070887	BIOLOGICAL PROCESS	cellular response to chemical stimulus	165	452	1.5e-33	1.2e-31
GO:0022607	BIOLOGICAL PROCESS	cellular component assembly	124	265	1.8e-33	1.5e-31
GO:0010604	BIOLOGICAL PROCESS	positive regulation of macromolecule metabolic process	72	76	1.9e-33	1.5e-31
GO:0044262	BIOLOGICAL PROCESS	cellular carbohydrate metabolic process	155	417	2.6e-32	2.1e-30
GO:0010557	BIOLOGICAL PROCESS	positive regulation of macromolecule biosynthetic process	67	69	1.2e-31	8.9e-30
GO:0045935	BIOLOGICAL PROCESS	positive regulation of nucleobase, nucleoside, nucleotide and nucleic acid metabolic process	67	69	1.2e-31	8.9e-30
GO:0051173	BIOLOGICAL PROCESS	positive regulation of nitrogen compound metabolic process	67	70	2.1e-31	1.6e-29
GO:0031325	BIOLOGICAL PROCESS	positive regulation of cellular metabolic process	72	91	4.6e-30	3.4e-28
GO:0006974	BIOLOGICAL PROCESS	response to DNA damage stimulus	107	221	5.1e-30	3.7e-28
GO:0009891	BIOLOGICAL PROCESS	positive regulation of biosynthetic process	67	76	5.6e-30	3.9e-28
GO:0031328	BIOLOGICAL PROCESS	positive regulation of cellular biosynthetic process	67	76	5.6e-30	3.9e-28
GO:0006281	BIOLOGICAL PROCESS	DNA repair	105	214	7.5e-30	5.1e-28
GO:0009893	BIOLOGICAL PROCESS	positive regulation of metabolic process	72	92	7.4e-30	5.1e-28
GO:0000279	BIOLOGICAL PROCESS	M phase	66	74	9.4e-30	6.4e-28
GO:0051726	BIOLOGICAL PROCESS	regulation of cell cycle	81	127	5.3e-29	3.5e-27
GO:0040029	BIOLOGICAL PROCESS	regulation of gene expression, epigenetic	97	189	7.7e-29	5.1e-27
GO:0043414	BIOLOGICAL PROCESS	macromolecule methylation	65	83	4.1e-27	2.7e-25
GO:0006629	BIOLOGICAL PROCESS	lipid metabolic process	218	841	2.5e-26	1.6e-24
GO:0051301	BIOLOGICAL PROCESS	cell division	68	99	6.3e-26	4e-24
GO:0016570	BIOLOGICAL PROCESS	histone modification	57	66	2e-25	1.3e-23
GO:0044248	BIOLOGICAL PROCESS	cellular catabolic process	199	746	2.2e-25	1.3e-23
GO:0048522	BIOLOGICAL PROCESS	positive regulation of cellular process	84	163	2.9e-25	1.8e-23
GO:0016569	BIOLOGICAL PROCESS	covalent chromatin modification	58	71	5.4e-25	3.3e-23
GO:0005976	BIOLOGICAL PROCESS	polysaccharide metabolic process	80	152	1.4e-24	8.5e-23
GO:0007010	BIOLOGICAL PROCESS	cytoskeleton organization	78	145	1.9e-24	1.1e-22
GO:0070647	BIOLOGICAL PROCESS	protein modification by small protein conjugation or removal	81	158	2.7e-24	1.6e-22
GO:0016052	BIOLOGICAL PROCESS	carbohydrate catabolic process	73	128	4.1e-24	2.4e-22
GO:0050790	BIOLOGICAL PROCESS	regulation of catalytic activity	76	141	6.7e-24	3.8e-22
GO:0043933	BIOLOGICAL PROCESS	macromolecular complex subunit organization	97	235	2.6e-23	1.5e-21
GO:0065003	BIOLOGICAL PROCESS	macromolecular complex assembly	91	210	4.2e-23	2.3e-21
GO:0034621	BIOLOGICAL PROCESS	cellular macromolecular complex subunit organization	94	224	4.9e-23	2.7e-21
GO:0016567	BIOLOGICAL PROCESS	protein ubiquitination	69	121	7.2e-23	3.9e-21
GO:0044085	BIOLOGICAL PROCESS	cellular component biogenesis	161	571	8.9e-23	4.8e-21
GO:0034622	BIOLOGICAL PROCESS	cellular macromolecular complex assembly	88	200	9.7e-23	5.2e-21
GO:0006323	BIOLOGICAL PROCESS	DNA packaging	52	64	1.7e-22	9.2e-21
GO:0032446	BIOLOGICAL PROCESS	protein modification by small protein conjugation	72	136	2.2e-22	1.2e-20
GO:0016568	BIOLOGICAL PROCESS	chromatin modification	61	95	2.6e-22	1.3e-20
GO:0065009	BIOLOGICAL PROCESS	regulation of molecular function	76	153	2.9e-22	1.5e-20
GO:0034728	BIOLOGICAL PROCESS	nucleosome organization	49	56	3.2e-22	1.6e-20
GO:0006334	BIOLOGICAL PROCESS	nucleosome assembly	46	56	3.4e-20	1.7e-18
GO:0044255	BIOLOGICAL PROCESS	cellular lipid metabolic process	161	618	6.2e-20	3.1e-18
GO:0042592	BIOLOGICAL PROCESS	homeostatic process	85	216	1.4e-19	7.1e-18
GO:0051321	BIOLOGICAL PROCESS	meiotic cell cycle	48	66	1.8e-19	8.9e-18
GO:0031497	BIOLOGICAL PROCESS	chromatin assembly	46	60	2.3e-19	1.1e-17
GO:0048518	BIOLOGICAL PROCESS	positive regulation of biological process	93	259	4e-19	1.9e-17
GO:0048878	BIOLOGICAL PROCESS	chemical homeostasis	65	136	1.4e-18	6.5e-17
GO:0007126	BIOLOGICAL PROCESS	meiosis	39	43	2.4e-18	1.1e-16
GO:0051327	BIOLOGICAL PROCESS	M phase of meiotic cell cycle	39	43	2.4e-18	1.1e-16
GO:0032870	BIOLOGICAL PROCESS	cellular response to hormone stimulus	100	321	5.4e-17	2.5e-15
GO:0009755	BIOLOGICAL PROCESS	hormone-mediated signaling pathway	100	321	5.4e-17	2.5e-15
GO:0031047	BIOLOGICAL PROCESS	gene silencing by RNA	55	110	1.3e-16	5.9e-15
GO:0006066	BIOLOGICAL PROCESS	alcohol metabolic process	88	270	4.4e-16	2e-14
GO:0006333	BIOLOGICAL PROCESS	chromatin assembly or disassembly	46	82	1.5e-15	6.8e-14
GO:0000910	BIOLOGICAL PROCESS	cytokinesis	34	43	5.7e-15	2.6e-13
GO:0046486	BIOLOGICAL PROCESS	glycerolipid metabolic process	39	64	2.9e-14	1.3e-12
GO:0044264	BIOLOGICAL PROCESS	cellular polysaccharide metabolic process	54	127	4.7e-14	2.1e-12
GO:0009734	BIOLOGICAL PROCESS	auxin mediated signaling pathway	32	42	7.3e-14	3.2e-12
GO:0042542	BIOLOGICAL PROCESS	response to hydrogen peroxide	35	53	1.1e-13	4.6e-12
GO:0007127	BIOLOGICAL PROCESS	meiosis I	27	28	1.4e-13	6.1e-12
GO:0008610	BIOLOGICAL PROCESS	lipid biosynthetic process	111	439	1.9e-13	7.9e-12
GO:0007165	BIOLOGICAL PROCESS	signal transduction	231	1228	2.1e-13	8.7e-12
GO:0006633	BIOLOGICAL PROCESS	fatty acid biosynthetic process	54	140	1e-12	4.4e-11
GO:0033205	BIOLOGICAL PROCESS	cytokinesis during cell cycle	25	26	1.2e-12	4.9e-11
GO:0006644	BIOLOGICAL PROCESS	phospholipid metabolic process	49	121	2.8e-12	1.2e-10
GO:0050801	BIOLOGICAL PROCESS	ion homeostasis	45	103	2.8e-12	1.2e-10
GO:0046394	BIOLOGICAL PROCESS	carboxylic acid biosynthetic process	103	417	4.4e-12	1.8e-10
GO:0016053	BIOLOGICAL PROCESS	organic acid biosynthetic process	103	417	4.4e-12	1.8e-10
GO:0000302	BIOLOGICAL PROCESS	response to reactive oxygen species	40	85	7.5e-12	3e-10
GO:0044265	BIOLOGICAL PROCESS	cellular macromolecule catabolic process	110	465	8.2e-12	3.3e-10
GO:0055080	BIOLOGICAL PROCESS	cation homeostasis	41	90	9.2e-12	3.6e-10
GO:0009056	BIOLOGICAL PROCESS	catabolic process	234	1307	1.1e-11	4.2e-10
GO:0006800	BIOLOGICAL PROCESS	oxygen and reactive oxygen species metabolic process	35	66	1.2e-11	4.5e-10
GO:0006470	BIOLOGICAL PROCESS	protein amino acid dephosphorylation	37	76	2.1e-11	8.1e-10
GO:0019637	BIOLOGICAL PROCESS	organophosphate metabolic process	49	130	2.2e-11	8.4e-10
GO:0006950	BIOLOGICAL PROCESS	response to stress	367	2320	3.2e-11	1.2e-09
GO:0044275	BIOLOGICAL PROCESS	cellular carbohydrate catabolic process	47	125	6e-11	2.3e-09
GO:0006468	BIOLOGICAL PROCESS	protein amino acid phosphorylation	179	946	7.4e-11	2.8e-09
GO:0044036	BIOLOGICAL PROCESS	cell wall macromolecule metabolic process	28	45	8.3e-11	3.1e-09
GO:0051179	BIOLOGICAL PROCESS	localization	312	1922	9.4e-11	3.5e-09
GO:0006810	BIOLOGICAL PROCESS	transport	297	1846	6.2e-10	2.3e-08
GO:0030258	BIOLOGICAL PROCESS	lipid modification	29	55	7.3e-10	2.6e-08
GO:0051234	BIOLOGICAL PROCESS	establishment of localization	297	1851	7.9e-10	2.8e-08
GO:0007059	BIOLOGICAL PROCESS	chromosome segregation	21	27	1.1e-09	3.9e-08
GO:0006020	BIOLOGICAL PROCESS	inositol metabolic process	18	18	1.1e-09	4e-08
GO:0030003	BIOLOGICAL PROCESS	cellular cation homeostasis	35	84	1.9e-09	6.7e-08
GO:0007131	BIOLOGICAL PROCESS	reciprocal meiotic recombination	18	19	2e-09	7.1e-08
GO:0006631	BIOLOGICAL PROCESS	fatty acid metabolic process	62	225	2.4e-09	8.5e-08
GO:0007242	BIOLOGICAL PROCESS	intracellular signaling cascade	130	659	3.4e-09	1.2e-07
GO:0065008	BIOLOGICAL PROCESS	regulation of biological quality	130	665	5.5e-09	1.9e-07
GO:0006284	BIOLOGICAL PROCESS	base-excision repair	21	31	6.3e-09	2.1e-07
GO:0007018	BIOLOGICAL PROCESS	microtubule-based movement	25	46	6.7e-09	2.3e-07
GO:0006650	BIOLOGICAL PROCESS	glycerophospholipid metabolic process	27	55	9e-09	3e-07
GO:0006873	BIOLOGICAL PROCESS	cellular ion homeostasis	36	96	1e-08	3.5e-07
GO:0055082	BIOLOGICAL PROCESS	cellular chemical homeostasis	36	97	1.3e-08	4.3e-07
GO:0008643	BIOLOGICAL PROCESS	carbohydrate transport	24	45	1.8e-08	5.8e-07
GO:0019725	BIOLOGICAL PROCESS	cellular homeostasis	50	174	2.7e-08	8.9e-07
GO:0043085	BIOLOGICAL PROCESS	positive regulation of catalytic activity	23	43	3.3e-08	1.1e-06
GO:0044093	BIOLOGICAL PROCESS	positive regulation of molecular function	23	44	4.6e-08	1.5e-06
GO:0010564	BIOLOGICAL PROCESS	regulation of cell cycle process	18	26	5.9e-08	1.9e-06
GO:0051128	BIOLOGICAL PROCESS	regulation of cellular component organization	23	45	6.3e-08	2e-06
GO:0032787	BIOLOGICAL PROCESS	monocarboxylic acid metabolic process	87	408	7.3e-08	2.3e-06
GO:0033043	BIOLOGICAL PROCESS	regulation of organelle organization	20	34	8.1e-08	2.6e-06
GO:0043331	BIOLOGICAL PROCESS	response to dsRNA	18	27	9e-08	2.8e-06
GO:0070918	BIOLOGICAL PROCESS	production of small RNA involved in gene silencing by RNA	18	27	9e-08	2.8e-06
GO:0031050	BIOLOGICAL PROCESS	dsRNA fragmentation	18	27	9e-08	2.8e-06
GO:0033674	BIOLOGICAL PROCESS	positive regulation of kinase activity	17	24	1.1e-07	3.4e-06
GO:0045860	BIOLOGICAL PROCESS	positive regulation of protein kinase activity	17	24	1.1e-07	3.4e-06
GO:0009311	BIOLOGICAL PROCESS	oligosaccharide metabolic process	24	52	1.5e-07	4.4e-06
GO:0046165	BIOLOGICAL PROCESS	alcohol biosynthetic process	22	44	1.6e-07	5e-06
GO:0019318	BIOLOGICAL PROCESS	hexose metabolic process	39	126	1.8e-07	5.5e-06
GO:0051325	BIOLOGICAL PROCESS	interphase	15	19	2.3e-07	6.9e-06
GO:0051347	BIOLOGICAL PROCESS	positive regulation of transferase activity	17	26	2.5e-07	7.5e-06
GO:0016571	BIOLOGICAL PROCESS	histone methylation	18	30	2.9e-07	8.5e-06
GO:0010876	BIOLOGICAL PROCESS	lipid localization	16	24	4.7e-07	1.4e-05
GO:0006338	BIOLOGICAL PROCESS	chromatin remodeling	15	21	5.7e-07	1.7e-05
GO:0016125	BIOLOGICAL PROCESS	sterol metabolic process	19	36	6e-07	1.8e-05
GO:0051246	BIOLOGICAL PROCESS	regulation of protein metabolic process	23	54	8e-07	2.3e-05
GO:0034220	BIOLOGICAL PROCESS	ion transmembrane transport	24	59	8.9e-07	2.6e-05
GO:0006479	BIOLOGICAL PROCESS	protein amino acid methylation	18	34	1.1e-06	3.3e-05
GO:0008213	BIOLOGICAL PROCESS	protein amino acid alkylation	18	34	1.1e-06	3.3e-05
GO:0042546	BIOLOGICAL PROCESS	cell wall biogenesis	26	70	1.3e-06	3.6e-05
GO:0051302	BIOLOGICAL PROCESS	regulation of cell division	15	23	1.3e-06	3.7e-05
GO:0050832	BIOLOGICAL PROCESS	defense response to fungus	33	108	1.9e-06	5.4e-05
GO:0048583	BIOLOGICAL PROCESS	regulation of response to stimulus	47	188	2e-06	5.6e-05
GO:0034637	BIOLOGICAL PROCESS	cellular carbohydrate biosynthetic process	45	177	2.2e-06	6.2e-05
GO:0010252	BIOLOGICAL PROCESS	auxin homeostasis	14	21	2.4e-06	6.7e-05
GO:0051187	BIOLOGICAL PROCESS	cofactor catabolic process	20	45	2.5e-06	6.7e-05
GO:0005984	BIOLOGICAL PROCESS	disaccharide metabolic process	20	45	2.5e-06	6.7e-05
GO:0016071	BIOLOGICAL PROCESS	mRNA metabolic process	38	139	3.2e-06	8.8e-05
GO:0032268	BIOLOGICAL PROCESS	regulation of cellular protein metabolic process	20	47	4.1e-06	0.00011
GO:0043436	BIOLOGICAL PROCESS	oxoacid metabolic process	142	859	5.8e-06	0.00015
GO:0019752	BIOLOGICAL PROCESS	carboxylic acid metabolic process	142	859	5.8e-06	0.00015
GO:0030384	BIOLOGICAL PROCESS	phosphoinositide metabolic process	19	44	6e-06	0.00016
GO:0019751	BIOLOGICAL PROCESS	polyol metabolic process	19	44	6e-06	0.00016
GO:0006082	BIOLOGICAL PROCESS	organic acid metabolic process	142	860	6.1e-06	0.00016
GO:0010087	BIOLOGICAL PROCESS	phloem or xylem histogenesis	18	40	6.7e-06	0.00018
GO:0000280	BIOLOGICAL PROCESS	nuclear division	15	28	7.9e-06	0.00021
GO:0048571	BIOLOGICAL PROCESS	long-day photoperiodism	12	17	8.4e-06	0.00022
GO:0050896	BIOLOGICAL PROCESS	response to stimulus	536	4057	8.6e-06	0.00022
GO:0055066	BIOLOGICAL PROCESS	di-, tri-valent inorganic cation homeostasis	23	65	9.8e-06	0.00025
GO:0006289	BIOLOGICAL PROCESS	nucleotide-excision repair	11	14	9.9e-06	0.00025
GO:0070838	BIOLOGICAL PROCESS	divalent metal ion transport	13	21	1e-05	0.00026
GO:0009617	BIOLOGICAL PROCESS	response to bacterium	54	247	1.1e-05	0.00028
GO:0048585	BIOLOGICAL PROCESS	negative regulation of response to stimulus	26	82	1.3e-05	0.00034
GO:0010608	BIOLOGICAL PROCESS	posttranscriptional regulation of gene expression	37	144	1.4e-05	0.00035
GO:0005996	BIOLOGICAL PROCESS	monosaccharide metabolic process	41	168	1.4e-05	0.00035
GO:0044042	BIOLOGICAL PROCESS	glucan metabolic process	27	89	1.8e-05	0.00044
GO:0009072	BIOLOGICAL PROCESS	aromatic amino acid family metabolic process	23	68	1.8e-05	0.00044
GO:0042180	BIOLOGICAL PROCESS	cellular ketone metabolic process	142	882	1.9e-05	0.00046
GO:0042742	BIOLOGICAL PROCESS	defense response to bacterium	42	177	2e-05	0.00048
GO:0007166	BIOLOGICAL PROCESS	cell surface receptor linked signaling pathway	41	172	2.2e-05	0.00055
GO:0009791	BIOLOGICAL PROCESS	post-embryonic development	117	705	3.2e-05	0.00077
GO:0009100	BIOLOGICAL PROCESS	glycoprotein metabolic process	23	73	4.4e-05	0.0011
GO:0015674	BIOLOGICAL PROCESS	di-, tri-valent inorganic cation transport	17	43	4.5e-05	0.0011
GO:0055072	BIOLOGICAL PROCESS	iron ion homeostasis	10	14	4.5e-05	0.0011
GO:0010648	BIOLOGICAL PROCESS	negative regulation of cell communication	17	43	4.5e-05	0.0011
GO:0048586	BIOLOGICAL PROCESS	regulation of long-day photoperiodism, flowering	8	8	5.4e-05	0.0013
GO:0051247	BIOLOGICAL PROCESS	positive regulation of protein metabolic process	8	8	5.4e-05	0.0013
GO:0070828	BIOLOGICAL PROCESS	heterochromatin organization	8	8	5.4e-05	0.0013
GO:0034765	BIOLOGICAL PROCESS	regulation of ion transmembrane transport	8	8	5.4e-05	0.0013
GO:0034762	BIOLOGICAL PROCESS	regulation of transmembrane transport	8	8	5.4e-05	0.0013
GO:0006400	BIOLOGICAL PROCESS	tRNA modification	8	8	5.4e-05	0.0013
GO:0042752	BIOLOGICAL PROCESS	regulation of circadian rhythm	13	26	5.5e-05	0.0013
GO:0005992	BIOLOGICAL PROCESS	trehalose biosynthetic process	12	22	5.6e-05	0.0013
GO:0030005	BIOLOGICAL PROCESS	cellular di-, tri-valent inorganic cation homeostasis	20	59	5.9e-05	0.0014
GO:0009109	BIOLOGICAL PROCESS	coenzyme catabolic process	13	27	7.4e-05	0.0017
GO:0006073	BIOLOGICAL PROCESS	cellular glucan metabolic process	25	87	7.4e-05	0.0017
GO:0006816	BIOLOGICAL PROCESS	calcium ion transport	11	19	7.6e-05	0.0017
GO:0051329	BIOLOGICAL PROCESS	interphase of mitotic cell cycle	11	19	7.6e-05	0.0017
GO:0031048	BIOLOGICAL PROCESS	chromatin silencing by small RNA	8	9	9.4e-05	0.0021
GO:0051651	BIOLOGICAL PROCESS	maintenance of location in cell	10	16	0.0001	0.0023
GO:0000087	BIOLOGICAL PROCESS	M phase of mitotic cell cycle	12	24	0.00011	0.0023
GO:0007067	BIOLOGICAL PROCESS	mitosis	12	24	0.00011	0.0023
GO:0034641	BIOLOGICAL PROCESS	cellular nitrogen compound metabolic process	87	506	0.00011	0.0024
GO:0009968	BIOLOGICAL PROCESS	negative regulation of signal transduction	16	43	0.00013	0.0029
GO:0005991	BIOLOGICAL PROCESS	trehalose metabolic process	12	25	0.00014	0.0031
GO:0009620	BIOLOGICAL PROCESS	response to fungus	36	158	0.00015	0.0032
GO:0031399	BIOLOGICAL PROCESS	regulation of protein modification process	8	10	0.00015	0.0034
GO:0042147	BIOLOGICAL PROCESS	retrograde transport, endosome to Golgi	7	7	0.00016	0.0035
GO:0045787	BIOLOGICAL PROCESS	positive regulation of cell cycle	7	7	0.00016	0.0035
GO:0033865	BIOLOGICAL PROCESS	nucleoside bisphosphate metabolic process	7	7	0.00016	0.0035
GO:0015936	BIOLOGICAL PROCESS	coenzyme A metabolic process	7	7	0.00016	0.0035
GO:0016137	BIOLOGICAL PROCESS	glycoside metabolic process	27	104	0.00016	0.0035
GO:0006811	BIOLOGICAL PROCESS	ion transport	75	427	0.00018	0.0038
GO:0043413	BIOLOGICAL PROCESS	macromolecule glycosylation	20	66	0.00021	0.0044
GO:0006486	BIOLOGICAL PROCESS	protein amino acid glycosylation	20	66	0.00021	0.0044
GO:0070085	BIOLOGICAL PROCESS	glycosylation	20	66	0.00021	0.0044
GO:0009101	BIOLOGICAL PROCESS	glycoprotein biosynthetic process	20	66	0.00021	0.0044
GO:0080134	BIOLOGICAL PROCESS	regulation of response to stress	23	83	0.00022	0.0046
GO:0009606	BIOLOGICAL PROCESS	tropism	21	72	0.00023	0.0047
GO:0010044	BIOLOGICAL PROCESS	response to aluminum ion	7	8	0.00028	0.0056
GO:0010449	BIOLOGICAL PROCESS	root meristem growth	7	8	0.00028	0.0056
GO:0006662	BIOLOGICAL PROCESS	glycerol ether metabolic process	7	8	0.00028	0.0056
GO:0006639	BIOLOGICAL PROCESS	acylglycerol metabolic process	7	8	0.00028	0.0056
GO:0006638	BIOLOGICAL PROCESS	neutral lipid metabolic process	7	8	0.00028	0.0056
GO:0046417	BIOLOGICAL PROCESS	chorismate metabolic process	18	57	0.00028	0.0056
GO:0018904	BIOLOGICAL PROCESS	organic ether metabolic process	7	8	0.00028	0.0056
GO:0009073	BIOLOGICAL PROCESS	aromatic amino acid family biosynthetic process	18	57	0.00028	0.0056
GO:0010082	BIOLOGICAL PROCESS	regulation of root meristem growth	7	8	0.00028	0.0056
GO:0051235	BIOLOGICAL PROCESS	maintenance of location	10	19	0.00029	0.0058
GO:0009788	BIOLOGICAL PROCESS	negative regulation of abscisic acid mediated signaling pathway	10	19	0.00029	0.0058
GO:0009612	BIOLOGICAL PROCESS	response to mechanical stimulus	11	24	0.00037	0.0072
GO:0051493	BIOLOGICAL PROCESS	regulation of cytoskeleton organization	10	20	0.0004	0.0078
GO:0032147	BIOLOGICAL PROCESS	activation of protein kinase activity	10	20	0.0004	0.0078
GO:0035196	BIOLOGICAL PROCESS	production of miRNAs involved in gene silencing by miRNA	9	16	0.0004	0.0079
GO:0016197	BIOLOGICAL PROCESS	endosome transport	9	16	0.0004	0.0079
GO:0009725	BIOLOGICAL PROCESS	response to hormone stimulus	145	982	0.0005	0.0098
GO:0010035	BIOLOGICAL PROCESS	response to inorganic substance	52	279	0.0005	0.0098
GO:0030001	BIOLOGICAL PROCESS	metal ion transport	44	224	0.00051	0.0099
GO:0006396	BIOLOGICAL PROCESS	RNA processing	76	453	0.00053	0.01
GO:0034968	BIOLOGICAL PROCESS	histone lysine methylation	8	13	0.00055	0.01
GO:0018193	BIOLOGICAL PROCESS	peptidyl-amino acid modification	13	35	0.00056	0.011
GO:0044267	BIOLOGICAL PROCESS	cellular protein metabolic process	445	3487	0.00071	0.014
GO:0048285	BIOLOGICAL PROCESS	organelle fission	18	63	0.00076	0.014
GO:0006970	BIOLOGICAL PROCESS	response to osmotic stress	69	408	0.00078	0.015
GO:0043269	BIOLOGICAL PROCESS	regulation of ion transport	8	14	0.00078	0.015
GO:0009719	BIOLOGICAL PROCESS	response to endogenous stimulus	154	1068	0.00085	0.016
GO:0043086	BIOLOGICAL PROCESS	negative regulation of catalytic activity	16	53	0.0009	0.017
GO:0010182	BIOLOGICAL PROCESS	sugar mediated signaling pathway	12	33	0.0011	0.019
GO:0046700	BIOLOGICAL PROCESS	heterocycle catabolic process	13	38	0.001	0.019
GO:0009756	BIOLOGICAL PROCESS	carbohydrate mediated signaling	12	33	0.0011	0.019
GO:0044106	BIOLOGICAL PROCESS	cellular amine metabolic process	72	438	0.0012	0.022
GO:0009309	BIOLOGICAL PROCESS	amine biosynthetic process	43	229	0.0013	0.024
GO:0070592	BIOLOGICAL PROCESS	cell wall polysaccharide biosynthetic process	6	8	0.0013	0.025
GO:0006561	BIOLOGICAL PROCESS	proline biosynthetic process	6	8	0.0013	0.025
GO:0006641	BIOLOGICAL PROCESS	triglyceride metabolic process	6	8	0.0013	0.025
GO:0006775	BIOLOGICAL PROCESS	fat-soluble vitamin metabolic process	9	20	0.0014	0.025
GO:0042362	BIOLOGICAL PROCESS	fat-soluble vitamin biosynthetic process	9	20	0.0014	0.025
GO:0009658	BIOLOGICAL PROCESS	chloroplast organization	19	73	0.0014	0.025
GO:0006694	BIOLOGICAL PROCESS	steroid biosynthetic process	16	56	0.0015	0.026
GO:0010089	BIOLOGICAL PROCESS	xylem development	8	16	0.0015	0.027
GO:0001676	BIOLOGICAL PROCESS	long-chain fatty acid metabolic process	5	5	0.0015	0.027
GO:0007015	BIOLOGICAL PROCESS	actin filament organization	13	40	0.0015	0.027
GO:0006084	BIOLOGICAL PROCESS	acetyl-CoA metabolic process	12	35	0.0016	0.028
GO:0007034	BIOLOGICAL PROCESS	vacuolar transport	11	30	0.0016	0.028
GO:0006099	BIOLOGICAL PROCESS	tricarboxylic acid cycle	9	21	0.0018	0.031
GO:0046356	BIOLOGICAL PROCESS	acetyl-CoA catabolic process	9	21	0.0018	0.031
GO:0008654	BIOLOGICAL PROCESS	phospholipid biosynthetic process	21	88	0.002	0.035
GO:0022900	BIOLOGICAL PROCESS	electron transport chain	21	88	0.002	0.035
GO:0000398	BIOLOGICAL PROCESS	nuclear mRNA splicing, via spliceosome	17	64	0.002	0.035
GO:0048574	BIOLOGICAL PROCESS	long-day photoperiodism, flowering	8	17	0.002	0.035
GO:0010305	BIOLOGICAL PROCESS	leaf vascular tissue pattern formation	8	17	0.002	0.035
GO:0015865	BIOLOGICAL PROCESS	purine nucleotide transport	6	9	0.0021	0.035
GO:0015996	BIOLOGICAL PROCESS	chlorophyll catabolic process	7	13	0.0022	0.037
GO:0006879	BIOLOGICAL PROCESS	cellular iron ion homeostasis	7	13	0.0022	0.037
GO:0046149	BIOLOGICAL PROCESS	pigment catabolic process	7	13	0.0022	0.037
GO:0070646	BIOLOGICAL PROCESS	protein modification by small protein removal	9	22	0.0023	0.039
GO:0009845	BIOLOGICAL PROCESS	seed germination	20	83	0.0023	0.039
GO:0016126	BIOLOGICAL PROCESS	sterol biosynthetic process	11	32	0.0024	0.04
GO:0031123	BIOLOGICAL PROCESS	RNA 3'-end processing	10	27	0.0024	0.04
GO:0009060	BIOLOGICAL PROCESS	aerobic respiration	10	27	0.0024	0.04
GO:0009308	BIOLOGICAL PROCESS	amine metabolic process	81	521	0.0024	0.041
GO:0046247	BIOLOGICAL PROCESS	terpene catabolic process	5	6	0.0026	0.042
GO:0051028	BIOLOGICAL PROCESS	mRNA transport	5	6	0.0026	0.042
GO:0006406	BIOLOGICAL PROCESS	mRNA export from nucleus	5	6	0.0026	0.042
GO:0009312	BIOLOGICAL PROCESS	oligosaccharide biosynthetic process	13	43	0.0026	0.043
GO:0008202	BIOLOGICAL PROCESS	steroid metabolic process	20	84	0.0026	0.043
GO:0009057	BIOLOGICAL PROCESS	macromolecule catabolic process	139	982	0.0027	0.044
GO:0044092	BIOLOGICAL PROCESS	negative regulation of molecular function	16	61	0.003	0.049
GO:0006862	BIOLOGICAL PROCESS	nucleotide transport	6	10	0.003	0.049
GO:0005488	MOLECULAR FUNCTION	binding	2233	11258	1.7e-207	3.3e-204
GO:0003824	MOLECULAR FUNCTION	catalytic activity	1866	9638	2.5e-147	2.5e-144
GO:0032559	MOLECULAR FUNCTION	adenyl ribonucleotide binding	471	1384	1.5e-87	9.8e-85
GO:0001882	MOLECULAR FUNCTION	nucleoside binding	481	1465	3.6e-85	1.8e-82
GO:0001883	MOLECULAR FUNCTION	purine nucleoside binding	478	1465	7.2e-84	2.4e-81
GO:0030554	MOLECULAR FUNCTION	adenyl nucleotide binding	478	1465	7.2e-84	2.4e-81
GO:0000166	MOLECULAR FUNCTION	nucleotide binding	619	2267	2.8e-83	8e-81
GO:0003677	MOLECULAR FUNCTION	DNA binding	702	2892	1.9e-76	4.9e-74
GO:0032555	MOLECULAR FUNCTION	purine ribonucleotide binding	489	1631	9.8e-76	2e-73
GO:0032553	MOLECULAR FUNCTION	ribonucleotide binding	489	1631	9.8e-76	2e-73
GO:0017076	MOLECULAR FUNCTION	purine nucleotide binding	502	1713	4.4e-75	8e-73
GO:0016740	MOLECULAR FUNCTION	transferase activity	742	3321	7e-68	1.2e-65
GO:0003676	MOLECULAR FUNCTION	nucleic acid binding	908	4842	2.5e-53	3.8e-51
GO:0043167	MOLECULAR FUNCTION	ion binding	494	2087	6.7e-50	9.5e-48
GO:0046872	MOLECULAR FUNCTION	metal ion binding	468	1997	3.4e-46	4.5e-44
GO:0043169	MOLECULAR FUNCTION	cation binding	479	2087	3.2e-45	3.9e-43
GO:0016787	MOLECULAR FUNCTION	hydrolase activity	678	3468	1.2e-43	1.4e-41
GO:0005524	MOLECULAR FUNCTION	ATP binding	351	1377	8.6e-41	9.6e-39
GO:0008092	MOLECULAR FUNCTION	cytoskeletal protein binding	89	100	1.4e-39	1.5e-37
GO:0005515	MOLECULAR FUNCTION	protein binding	548	2944	4.5e-30	4.5e-28
GO:0020037	MOLECULAR FUNCTION	heme binding	63	97	3.4e-23	3.2e-21
GO:0008168	MOLECULAR FUNCTION	methyltransferase activity	99	273	1.6e-20	1.5e-18
GO:0016741	MOLECULAR FUNCTION	transferase activity, transferring one-carbon groups	99	275	2.5e-20	2.2e-18
GO:0019899	MOLECULAR FUNCTION	enzyme binding	46	56	3.4e-20	2.8e-18
GO:0016772	MOLECULAR FUNCTION	transferase activity, transferring phosphorus-containing groups	355	1887	4.3e-20	3.4e-18
GO:0016757	MOLECULAR FUNCTION	transferase activity, transferring glycosyl groups	147	544	1.7e-19	1.3e-17
GO:0004672	MOLECULAR FUNCTION	protein kinase activity	213	953	3.6e-19	2.7e-17
GO:0004553	MOLECULAR FUNCTION	hydrolase activity, hydrolyzing O-glycosyl compounds	130	476	1e-17	7.4e-16
GO:0046906	MOLECULAR FUNCTION	tetrapyrrole binding	63	136	1.5e-17	1e-15
GO:0017111	MOLECULAR FUNCTION	nucleoside-triphosphatase activity	181	792	2.9e-17	1.9e-15
GO:0016818	MOLECULAR FUNCTION	hydrolase activity, acting on acid anhydrides, in phosphorus-containing anhydrides	188	837	3.1e-17	2e-15
GO:0005506	MOLECULAR FUNCTION	iron ion binding	68	161	3.4e-17	2.1e-15
GO:0016462	MOLECULAR FUNCTION	pyrophosphatase activity	187	832	3.5e-17	2.1e-15
GO:0016817	MOLECULAR FUNCTION	hydrolase activity, acting on acid anhydrides	188	839	3.7e-17	2.1e-15
GO:0016798	MOLECULAR FUNCTION	hydrolase activity, acting on glycosyl bonds	137	526	3.7e-17	2.1e-15
GO:0016538	MOLECULAR FUNCTION	cyclin-dependent protein kinase regulator activity	35	37	5.4e-17	3e-15
GO:0016301	MOLECULAR FUNCTION	kinase activity	304	1641	1.5e-16	8.4e-15
GO:0004702	MOLECULAR FUNCTION	receptor signaling protein serine/threonine kinase activity	38	53	1.4e-15	7.4e-14
GO:0005057	MOLECULAR FUNCTION	receptor signaling protein activity	38	55	3.3e-15	1.7e-13
GO:0019887	MOLECULAR FUNCTION	protein kinase regulator activity	35	47	8.2e-15	4.1e-13
GO:0016491	MOLECULAR FUNCTION	oxidoreductase activity	270	1463	1.2e-14	6.1e-13
GO:0019207	MOLECULAR FUNCTION	kinase regulator activity	35	51	4.7e-14	2.2e-12
GO:0016773	MOLECULAR FUNCTION	phosphotransferase activity, alcohol group as acceptor	217	1154	1.2e-12	5.4e-11
GO:0008134	MOLECULAR FUNCTION	transcription factor binding	32	53	6.9e-12	3.1e-10
GO:0003712	MOLECULAR FUNCTION	transcription cofactor activity	29	43	9.2e-12	4.1e-10
GO:0016893	MOLECULAR FUNCTION	endonuclease activity, active with either ribo- or deoxyribonucleic acids and producing 5'-phosphomonoesters	30	49	2.4e-11	1e-09
GO:0016791	MOLECULAR FUNCTION	phosphatase activity	99	407	2.4e-11	1e-09
GO:0042626	MOLECULAR FUNCTION	ATPase activity, coupled to transmembrane movement of substances	58	181	7.1e-11	2.9e-09
GO:0043492	MOLECULAR FUNCTION	ATPase activity, coupled to movement of substances	58	181	7.1e-11	2.9e-09
GO:0004497	MOLECULAR FUNCTION	monooxygenase activity	47	127	9.2e-11	3.7e-09
GO:0016820	MOLECULAR FUNCTION	hydrolase activity, acting on acid anhydrides, catalyzing transmembrane movement of substances	58	183	1e-10	4e-09
GO:0042578	MOLECULAR FUNCTION	phosphoric ester hydrolase activity	108	481	1.7e-10	6.6e-09
GO:0034062	MOLECULAR FUNCTION	RNA polymerase activity	35	77	3.1e-10	1.2e-08
GO:0016788	MOLECULAR FUNCTION	hydrolase activity, acting on ester bonds	209	1200	1.1e-09	3.9e-08
GO:0016705	MOLECULAR FUNCTION	oxidoreductase activity, acting on paired donors, with incorporation or reduction of molecular oxygen	58	198	1.2e-09	4.4e-08
GO:0016887	MOLECULAR FUNCTION	ATPase activity	105	482	1.3e-09	4.6e-08
GO:0046873	MOLECULAR FUNCTION	metal ion transmembrane transporter activity	52	168	1.8e-09	6.3e-08
GO:0003899	MOLECULAR FUNCTION	DNA-directed RNA polymerase activity	32	71	2.1e-09	7.1e-08
GO:0022857	MOLECULAR FUNCTION	transmembrane transporter activity	197	1128	2.7e-09	9e-08
GO:0004674	MOLECULAR FUNCTION	protein serine/threonine kinase activity	131	681	1.1e-08	3.7e-07
GO:0016891	MOLECULAR FUNCTION	endoribonuclease activity, producing 5'-phosphomonoesters	24	44	1.3e-08	4.2e-07
GO:0016758	MOLECULAR FUNCTION	transferase activity, transferring hexosyl groups	79	340	1.3e-08	4.2e-07
GO:0015079	MOLECULAR FUNCTION	potassium ion transmembrane transporter activity	19	26	1.4e-08	4.4e-07
GO:0004523	MOLECULAR FUNCTION	ribonuclease H activity	15	15	2.8e-08	8.8e-07
GO:0016762	MOLECULAR FUNCTION	xyloglucan:xyloglucosyl transferase activity	17	22	4.5e-08	1.4e-06
GO:0016868	MOLECULAR FUNCTION	intramolecular transferase activity, phosphotransferases	14	14	8.2e-08	2.5e-06
GO:0004519	MOLECULAR FUNCTION	endonuclease activity	34	97	1e-07	3e-06
GO:0004536	MOLECULAR FUNCTION	deoxyribonuclease activity	14	15	1.4e-07	4.2e-06
GO:0003774	MOLECULAR FUNCTION	motor activity	34	101	2.2e-07	6.3e-06
GO:0050661	MOLECULAR FUNCTION	NADP or NADPH binding	15	19	2.3e-07	6.5e-06
GO:0016853	MOLECULAR FUNCTION	isomerase activity	62	265	3.7e-07	1e-05
GO:0016874	MOLECULAR FUNCTION	ligase activity	107	564	4.2e-07	1.2e-05
GO:0015405	MOLECULAR FUNCTION	P-P-bond-hydrolysis-driven transmembrane transporter activity	58	243	5e-07	1.4e-05
GO:0015399	MOLECULAR FUNCTION	primary active transmembrane transporter activity	58	244	5.6e-07	1.5e-05
GO:0004386	MOLECULAR FUNCTION	helicase activity	47	182	9.3e-07	2.5e-05
GO:0016161	MOLECULAR FUNCTION	beta-amylase activity	11	11	2.1e-06	5.5e-05
GO:0016779	MOLECULAR FUNCTION	nucleotidyltransferase activity	50	207	2.2e-06	5.7e-05
GO:0016684	MOLECULAR FUNCTION	oxidoreductase activity, acting on peroxide as acceptor	36	127	2.9e-06	7.2e-05
GO:0022890	MOLECULAR FUNCTION	inorganic cation transmembrane transporter activity	53	228	2.9e-06	7.2e-05
GO:0004601	MOLECULAR FUNCTION	peroxidase activity	36	127	2.9e-06	7.2e-05
GO:0030247	MOLECULAR FUNCTION	polysaccharide binding	13	18	3e-06	7.2e-05
GO:0001871	MOLECULAR FUNCTION	pattern binding	13	18	3e-06	7.2e-05
GO:0042623	MOLECULAR FUNCTION	ATPase activity, coupled	73	359	3.4e-06	8.3e-05
GO:0004437	MOLECULAR FUNCTION	inositol or phosphatidylinositol phosphatase activity	19	42	3.5e-06	8.5e-05
GO:0034061	MOLECULAR FUNCTION	DNA polymerase activity	17	34	4.1e-06	9.6e-05
GO:0004521	MOLECULAR FUNCTION	endoribonuclease activity	24	66	4.3e-06	0.0001
GO:0016746	MOLECULAR FUNCTION	transferase activity, transferring acyl groups	67	324	5.3e-06	0.00012
GO:0016209	MOLECULAR FUNCTION	antioxidant activity	39	150	6.6e-06	0.00015
GO:0008170	MOLECULAR FUNCTION	N-methyltransferase activity	15	28	7.9e-06	0.00018
GO:0003777	MOLECULAR FUNCTION	microtubule motor activity	25	78	1.7e-05	0.00037
GO:0004888	MOLECULAR FUNCTION	transmembrane receptor activity	41	171	2e-05	0.00044
GO:0008324	MOLECULAR FUNCTION	cation transmembrane transporter activity	90	503	2.4e-05	0.00052
GO:0003918	MOLECULAR FUNCTION	DNA topoisomerase (ATP-hydrolyzing) activity	10	13	2.9e-05	0.00062
GO:0016160	MOLECULAR FUNCTION	amylase activity	12	21	4e-05	0.00084
GO:0019842	MOLECULAR FUNCTION	vitamin binding	19	54	6e-05	0.0013
GO:0005048	MOLECULAR FUNCTION	signal sequence binding	10	15	6.8e-05	0.0014
GO:0005509	MOLECULAR FUNCTION	calcium ion binding	46	215	7.3e-05	0.0015
GO:0008375	MOLECULAR FUNCTION	acetylglucosaminyltransferase activity	13	27	7.4e-05	0.0015
GO:0046914	MOLECULAR FUNCTION	transition metal ion binding	231	1618	8.6e-05	0.0017
GO:0004518	MOLECULAR FUNCTION	nuclease activity	47	224	9.2e-05	0.0018
GO:0016840	MOLECULAR FUNCTION	carbon-nitrogen lyase activity	12	25	0.00014	0.0028
GO:0016747	MOLECULAR FUNCTION	transferase activity, transferring acyl groups other than amino-acyl groups	56	290	0.00015	0.0028
GO:0008061	MOLECULAR FUNCTION	chitin binding	7	7	0.00016	0.0032
GO:0016763	MOLECULAR FUNCTION	transferase activity, transferring pentosyl groups	17	50	0.0002	0.0039
GO:0004540	MOLECULAR FUNCTION	ribonuclease activity	27	106	0.00021	0.0041
GO:0051213	MOLECULAR FUNCTION	dioxygenase activity	13	31	0.00022	0.0041
GO:0016866	MOLECULAR FUNCTION	intramolecular transferase activity	19	61	0.00022	0.0042
GO:0003887	MOLECULAR FUNCTION	DNA-directed DNA polymerase activity	12	27	0.00025	0.0046
GO:0042054	MOLECULAR FUNCTION	histone methyltransferase activity	10	19	0.00029	0.0053
GO:0005215	MOLECULAR FUNCTION	transporter activity	208	1477	0.00036	0.0066
GO:0004805	MOLECULAR FUNCTION	trehalose-phosphatase activity	10	20	0.0004	0.0071
GO:0003916	MOLECULAR FUNCTION	DNA topoisomerase activity	10	20	0.0004	0.0071
GO:0003779	MOLECULAR FUNCTION	actin binding	17	54	0.00042	0.0075
GO:0016881	MOLECULAR FUNCTION	acid-amino acid ligase activity	64	364	0.00049	0.0086
GO:0030976	MOLECULAR FUNCTION	thiamin pyrophosphate binding	6	6	0.00049	0.0086
GO:0000287	MOLECULAR FUNCTION	magnesium ion binding	19	66	0.00051	0.0087
GO:0016829	MOLECULAR FUNCTION	lyase activity	73	430	0.00051	0.0087
GO:0042277	MOLECULAR FUNCTION	peptide binding	10	21	0.00053	0.009
GO:0019202	MOLECULAR FUNCTION	amino acid kinase activity	6	7	0.00084	0.014
GO:0008415	MOLECULAR FUNCTION	acyltransferase activity	44	231	0.00089	0.015
GO:0019203	MOLECULAR FUNCTION	carbohydrate phosphatase activity	10	23	0.00093	0.015
GO:0048037	MOLECULAR FUNCTION	cofactor binding	46	246	0.00096	0.016
GO:0004872	MOLECULAR FUNCTION	receptor activity	41	212	0.001	0.016
GO:0016411	MOLECULAR FUNCTION	acylglycerol O-acyltransferase activity	7	11	0.0011	0.017
GO:0016628	MOLECULAR FUNCTION	oxidoreductase activity, acting on the CH-CH group of donors, NAD or NADP as acceptor	11	29	0.0013	0.02
GO:0008430	MOLECULAR FUNCTION	selenium binding	6	8	0.0013	0.021
GO:0030234	MOLECULAR FUNCTION	enzyme regulator activity	62	367	0.0014	0.022
GO:0004402	MOLECULAR FUNCTION	histone acetyltransferase activity	8	16	0.0015	0.023
GO:0015077	MOLECULAR FUNCTION	monovalent inorganic cation transmembrane transporter activity	32	156	0.0015	0.023
GO:0004468	MOLECULAR FUNCTION	lysine N-acetyltransferase activity	8	16	0.0015	0.023
GO:0004709	MOLECULAR FUNCTION	MAP kinase kinase kinase activity	5	5	0.0015	0.023
GO:0010385	MOLECULAR FUNCTION	double-stranded methylated DNA binding	5	5	0.0015	0.023
GO:0004721	MOLECULAR FUNCTION	phosphoprotein phosphatase activity	47	262	0.0018	0.027
GO:0003724	MOLECULAR FUNCTION	RNA helicase activity	9	21	0.0018	0.027
GO:0015562	MOLECULAR FUNCTION	efflux transmembrane transporter activity	9	21	0.0018	0.027
GO:0016645	MOLECULAR FUNCTION	oxidoreductase activity, acting on the CH-NH group of donors	10	26	0.0019	0.028
GO:0015082	MOLECULAR FUNCTION	di-, tri-valent inorganic cation transmembrane transporter activity	17	65	0.0023	0.034
GO:0004620	MOLECULAR FUNCTION	phospholipase activity	14	48	0.0024	0.035
GO:0016878	MOLECULAR FUNCTION	acid-thiol ligase activity	10	27	0.0024	0.035
GO:0015662	MOLECULAR FUNCTION	ATPase activity, coupled to transmembrane movement of ions, phosphorylative mechanism	14	49	0.0028	0.04
GO:0000036	MOLECULAR FUNCTION	acyl carrier activity	7	14	0.003	0.042
GO:0044425	CELLULAR COMPONENT	membrane part	903	1360	0	0
GO:0016020	CELLULAR COMPONENT	membrane	1305	4068	2.4e-249	9.2e-247
GO:0005634	CELLULAR COMPONENT	nucleus	923	2621	3.7e-189	9.4e-187
GO:0044464	CELLULAR COMPONENT	cell part	2618	15217	1.1e-178	1.7e-176
GO:0005623	CELLULAR COMPONENT	cell	2618	15217	1.1e-178	1.7e-176
GO:0044428	CELLULAR COMPONENT	nuclear part	294	543	9.5e-90	1.2e-87
GO:0044424	CELLULAR COMPONENT	intracellular part	1618	9302	2.7e-85	2.9e-83
GO:0005622	CELLULAR COMPONENT	intracellular	1660	9671	3.3e-84	3.1e-82
GO:0043232	CELLULAR COMPONENT	intracellular non-membrane-bounded organelle	379	1040	1.6e-76	1.2e-74
GO:0043228	CELLULAR COMPONENT	non-membrane-bounded organelle	379	1040	1.6e-76	1.2e-74
GO:0043229	CELLULAR COMPONENT	intracellular organelle	1410	8149	1.8e-69	1.2e-67
GO:0043226	CELLULAR COMPONENT	organelle	1410	8155	2.7e-69	1.7e-67
GO:0031981	CELLULAR COMPONENT	nuclear lumen	199	374	7.9e-60	4.6e-58
GO:0005576	CELLULAR COMPONENT	extracellular region	174	285	8.3e-59	4.5e-57
GO:0043231	CELLULAR COMPONENT	intracellular membrane-bounded organelle	1284	7615	8.1e-56	4.1e-54
GO:0043227	CELLULAR COMPONENT	membrane-bounded organelle	1284	7622	1.3e-55	6.1e-54
GO:0005654	CELLULAR COMPONENT	nucleoplasm	135	177	7.2e-54	3.2e-52
GO:0044446	CELLULAR COMPONENT	intracellular organelle part	567	2561	1e-49	4.2e-48
GO:0044422	CELLULAR COMPONENT	organelle part	567	2562	1.1e-49	4.4e-48
GO:0044451	CELLULAR COMPONENT	nucleoplasm part	124	164	2.7e-49	1e-47
GO:0070013	CELLULAR COMPONENT	intracellular organelle lumen	212	539	7.2e-47	2.5e-45
GO:0043233	CELLULAR COMPONENT	organelle lumen	212	539	7.2e-47	2.5e-45
GO:0031974	CELLULAR COMPONENT	membrane-enclosed lumen	212	546	3.6e-46	1.2e-44
GO:0032991	CELLULAR COMPONENT	macromolecular complex	486	2180	5.3e-43	1.7e-41
GO:0015630	CELLULAR COMPONENT	microtubule cytoskeleton	92	117	7.2e-38	2.2e-36
GO:0044459	CELLULAR COMPONENT	plasma membrane part	121	222	1.4e-37	4.2e-36
GO:0043234	CELLULAR COMPONENT	protein complex	342	1443	2.1e-34	6e-33
GO:0005886	CELLULAR COMPONENT	plasma membrane	342	1456	9.2e-34	2.5e-32
GO:0005856	CELLULAR COMPONENT	cytoskeleton	104	192	2.6e-32	6.9e-31
GO:0044430	CELLULAR COMPONENT	cytoskeletal part	83	160	4e-25	1e-23
GO:0005730	CELLULAR COMPONENT	nucleolus	83	209	2.4e-19	6e-18
GO:0031226	CELLULAR COMPONENT	intrinsic to plasma membrane	46	74	8.4e-17	2e-15
GO:0005667	CELLULAR COMPONENT	transcription factor complex	39	59	4.2e-15	9.6e-14
GO:0005875	CELLULAR COMPONENT	microtubule associated complex	33	42	1.6e-14	3.6e-13
GO:0016602	CELLULAR COMPONENT	CCAAT-binding factor complex	28	29	5e-14	1.1e-12
GO:0005887	CELLULAR COMPONENT	integral to plasma membrane	24	37	9.9e-10	2.1e-08
GO:0005829	CELLULAR COMPONENT	cytosol	166	912	4.1e-09	8.4e-08
GO:0000775	CELLULAR COMPONENT	chromosome, centromeric region	17	19	1e-08	2e-07
GO:0046658	CELLULAR COMPONENT	anchored to plasma membrane	22	36	1.1e-08	2.1e-07
GO:0044432	CELLULAR COMPONENT	endoplasmic reticulum part	31	75	1.8e-08	3.4e-07
GO:0005789	CELLULAR COMPONENT	endoplasmic reticulum membrane	27	64	1.1e-07	2e-06
GO:0042175	CELLULAR COMPONENT	nuclear envelope-endoplasmic reticulum network	27	67	2.2e-07	4e-06
GO:0005881	CELLULAR COMPONENT	cytoplasmic microtubule	13	15	7.1e-07	1.3e-05
GO:0030880	CELLULAR COMPONENT	RNA polymerase complex	17	30	1.1e-06	1.9e-05
GO:0005815	CELLULAR COMPONENT	microtubule organizing center	12	13	1.2e-06	2.1e-05
GO:0005665	CELLULAR COMPONENT	DNA-directed RNA polymerase II, core complex	13	18	3e-06	4.9e-05
GO:0005774	CELLULAR COMPONENT	vacuolar membrane	31	100	3e-06	4.9e-05
GO:0019005	CELLULAR COMPONENT	SCF ubiquitin ligase complex	17	35	5.5e-06	8.5e-05
GO:0005681	CELLULAR COMPONENT	spliceosomal complex	12	16	5.4e-06	8.5e-05
GO:0031301	CELLULAR COMPONENT	integral to organelle membrane	16	31	5.7e-06	8.7e-05
GO:0044437	CELLULAR COMPONENT	vacuolar part	31	104	5.9e-06	8.8e-05
GO:0005773	CELLULAR COMPONENT	vacuole	75	383	8.1e-06	0.00012
GO:0005802	CELLULAR COMPONENT	trans-Golgi network	12	19	1.9e-05	0.00027
GO:0005794	CELLULAR COMPONENT	Golgi apparatus	59	293	3.6e-05	0.0005
GO:0005768	CELLULAR COMPONENT	endosome	25	84	4.6e-05	0.00064
GO:0000428	CELLULAR COMPONENT	DNA-directed RNA polymerase complex	14	30	5.1e-05	0.0007
GO:0016585	CELLULAR COMPONENT	chromatin remodeling complex	11	19	7.6e-05	0.001
GO:0016591	CELLULAR COMPONENT	DNA-directed RNA polymerase II, holoenzyme	15	36	7.8e-05	0.001
GO:0031227	CELLULAR COMPONENT	intrinsic to endoplasmic reticulum membrane	11	21	0.00015	0.0019
GO:0055029	CELLULAR COMPONENT	nuclear DNA-directed RNA polymerase complex	13	30	0.00017	0.0021
GO:0031300	CELLULAR COMPONENT	intrinsic to organelle membrane	16	45	0.0002	0.0025
GO:0005615	CELLULAR COMPONENT	extracellular space	7	8	0.00028	0.0034
GO:0030904	CELLULAR COMPONENT	retromer complex	6	7	0.00084	0.01
GO:0042575	CELLULAR COMPONENT	DNA polymerase complex	6	8	0.0013	0.016
GO:0009524	CELLULAR COMPONENT	phragmoplast	15	52	0.0019	0.022
GO:0031965	CELLULAR COMPONENT	nuclear membrane	5	6	0.0026	0.029
GO:0009574	CELLULAR COMPONENT	preprophase band	7	14	0.003	0.034

## Sheet: BROWN
GO term	Ontology	Description	Number in input list	Number in BG/Ref	p-value	FDR
GO:0055114	BIOLOGICAL PROCESS	oxidation reduction	90	203	2.3e-69	5.4e-66
GO:0016052	BIOLOGICAL PROCESS	carbohydrate catabolic process	62	128	8.2e-50	9.5e-47
GO:0044036	BIOLOGICAL PROCESS	cell wall macromolecule metabolic process	40	45	3.5e-40	2.7e-37
GO:0005976	BIOLOGICAL PROCESS	polysaccharide metabolic process	56	152	5.9e-40	3.4e-37
GO:0008152	BIOLOGICAL PROCESS	metabolic process	488	10614	9.6e-39	4.4e-36
GO:0005975	BIOLOGICAL PROCESS	carbohydrate metabolic process	97	866	1.3e-29	5e-27
GO:0009056	BIOLOGICAL PROCESS	catabolic process	115	1307	1.6e-26	5.3e-24
GO:0009308	BIOLOGICAL PROCESS	amine metabolic process	69	521	5.1e-25	1.5e-22
GO:0055085	BIOLOGICAL PROCESS	transmembrane transport	49	244	6.2e-25	1.6e-22
GO:0009057	BIOLOGICAL PROCESS	macromolecule catabolic process	95	982	1.1e-24	2.5e-22
GO:0009987	BIOLOGICAL PROCESS	cellular process	449	11684	1.2e-17	2.5e-15
GO:0051254	BIOLOGICAL PROCESS	positive regulation of RNA metabolic process	16	23	1.1e-15	2.1e-13
GO:0032259	BIOLOGICAL PROCESS	methylation	24	90	3e-15	5.4e-13
GO:0006351	BIOLOGICAL PROCESS	transcription, DNA-dependent	79	1039	3.6e-15	5.9e-13
GO:0032774	BIOLOGICAL PROCESS	RNA biosynthetic process	79	1040	3.8e-15	5.9e-13
GO:0044238	BIOLOGICAL PROCESS	primary metabolic process	356	8995	7.2e-15	1e-12
GO:0010604	BIOLOGICAL PROCESS	positive regulation of macromolecule metabolic process	22	76	1e-14	1.4e-12
GO:0044248	BIOLOGICAL PROCESS	cellular catabolic process	62	746	1.1e-13	1.4e-11
GO:0006730	BIOLOGICAL PROCESS	one-carbon metabolic process	24	111	1.6e-13	1.9e-11
GO:0045893	BIOLOGICAL PROCESS	positive regulation of transcription, DNA-dependent	14	22	1.7e-13	1.9e-11
GO:0009893	BIOLOGICAL PROCESS	positive regulation of metabolic process	22	92	2.9e-13	3.2e-11
GO:0006807	BIOLOGICAL PROCESS	nitrogen compound metabolic process	180	3826	8e-13	8.4e-11
GO:0043170	BIOLOGICAL PROCESS	macromolecule metabolic process	288	7127	1.2e-12	1.2e-10
GO:0010557	BIOLOGICAL PROCESS	positive regulation of macromolecule biosynthetic process	19	69	1.4e-12	1.4e-10
GO:0051252	BIOLOGICAL PROCESS	regulation of RNA metabolic process	71	996	1.7e-12	1.6e-10
GO:0031325	BIOLOGICAL PROCESS	positive regulation of cellular metabolic process	21	91	1.8e-12	1.6e-10
GO:0044265	BIOLOGICAL PROCESS	cellular macromolecule catabolic process	45	465	2.6e-12	2.2e-10
GO:0009067	BIOLOGICAL PROCESS	aspartate family amino acid biosynthetic process	16	45	3.4e-12	2.8e-10
GO:0009891	BIOLOGICAL PROCESS	positive regulation of biosynthetic process	19	76	6.1e-12	4.7e-10
GO:0031328	BIOLOGICAL PROCESS	positive regulation of cellular biosynthetic process	19	76	6.1e-12	4.7e-10
GO:0009064	BIOLOGICAL PROCESS	glutamine family amino acid metabolic process	15	42	1.5e-11	1.1e-09
GO:0048522	BIOLOGICAL PROCESS	positive regulation of cellular process	25	163	3.9e-11	2.9e-09
GO:0044247	BIOLOGICAL PROCESS	cellular polysaccharide catabolic process	11	17	6e-11	4.2e-09
GO:0006355	BIOLOGICAL PROCESS	regulation of transcription, DNA-dependent	66	987	1.3e-10	9e-09
GO:0016567	BIOLOGICAL PROCESS	protein ubiquitination	21	121	1.9e-10	1.3e-08
GO:0043086	BIOLOGICAL PROCESS	negative regulation of catalytic activity	15	53	2.3e-10	1.5e-08
GO:0070647	BIOLOGICAL PROCESS	protein modification by small protein conjugation or removal	23	158	5.9e-10	3.7e-08
GO:0045935	BIOLOGICAL PROCESS	positive regulation of nucleobase, nucleoside, nucleotide and nucleic acid metabolic process	16	69	7.3e-10	4.4e-08
GO:0051173	BIOLOGICAL PROCESS	positive regulation of nitrogen compound metabolic process	16	70	8.7e-10	5.2e-08
GO:0044092	BIOLOGICAL PROCESS	negative regulation of molecular function	15	61	1.2e-09	7.2e-08
GO:0032446	BIOLOGICAL PROCESS	protein modification by small protein conjugation	21	136	1.3e-09	7.2e-08
GO:0044237	BIOLOGICAL PROCESS	cellular metabolic process	320	8722	2.9e-09	1.6e-07
GO:0045488	BIOLOGICAL PROCESS	pectin metabolic process	10	21	4.3e-09	2.3e-07
GO:0016070	BIOLOGICAL PROCESS	RNA metabolic process	88	1657	6.6e-09	3.3e-07
GO:0046394	BIOLOGICAL PROCESS	carboxylic acid biosynthetic process	36	417	6.5e-09	3.3e-07
GO:0016053	BIOLOGICAL PROCESS	organic acid biosynthetic process	36	417	6.5e-09	3.3e-07
GO:0051253	BIOLOGICAL PROCESS	negative regulation of RNA metabolic process	12	39	6.8e-09	3.3e-07
GO:0045892	BIOLOGICAL PROCESS	negative regulation of transcription, DNA-dependent	12	39	6.8e-09	3.3e-07
GO:0050790	BIOLOGICAL PROCESS	regulation of catalytic activity	20	141	1.1e-08	5.4e-07
GO:0045941	BIOLOGICAL PROCESS	positive regulation of transcription	14	63	1.3e-08	6.1e-07
GO:0010628	BIOLOGICAL PROCESS	positive regulation of gene expression	14	63	1.3e-08	6.1e-07
GO:0044262	BIOLOGICAL PROCESS	cellular carbohydrate metabolic process	35	417	2e-08	8.9e-07
GO:0009066	BIOLOGICAL PROCESS	aspartate family amino acid metabolic process	16	90	2e-08	8.9e-07
GO:0046890	BIOLOGICAL PROCESS	regulation of lipid biosynthetic process	8	12	2.2e-08	9.5e-07
GO:0043687	BIOLOGICAL PROCESS	post-translational protein modification	70	1248	3.5e-08	1.5e-06
GO:0019216	BIOLOGICAL PROCESS	regulation of lipid metabolic process	9	20	3.8e-08	1.6e-06
GO:0008652	BIOLOGICAL PROCESS	cellular amino acid biosynthetic process	23	202	3.9e-08	1.6e-06
GO:0065009	BIOLOGICAL PROCESS	regulation of molecular function	20	153	3.9e-08	1.6e-06
GO:0065007	BIOLOGICAL PROCESS	biological regulation	172	4188	5.3e-08	2.1e-06
GO:0048518	BIOLOGICAL PROCESS	positive regulation of biological process	26	259	5.4e-08	2.1e-06
GO:0016310	BIOLOGICAL PROCESS	phosphorylation	62	1079	9.7e-08	3.7e-06
GO:0006749	BIOLOGICAL PROCESS	glutathione metabolic process	7	10	1.4e-07	5.1e-06
GO:0050832	BIOLOGICAL PROCESS	defense response to fungus	16	108	1.9e-07	6.9e-06
GO:0006796	BIOLOGICAL PROCESS	phosphate metabolic process	65	1178	1.9e-07	6.9e-06
GO:0006793	BIOLOGICAL PROCESS	phosphorus metabolic process	65	1179	1.9e-07	6.9e-06
GO:0044275	BIOLOGICAL PROCESS	cellular carbohydrate catabolic process	17	125	2.4e-07	8.5e-06
GO:0051716	BIOLOGICAL PROCESS	cellular response to stimulus	51	840	2.9e-07	1e-05
GO:0009309	BIOLOGICAL PROCESS	amine biosynthetic process	23	229	3.1e-07	1.1e-05
GO:0009785	BIOLOGICAL PROCESS	blue light signaling pathway	7	12	3.4e-07	1.1e-05
GO:0043161	BIOLOGICAL PROCESS	proteasomal ubiquitin-dependent protein catabolic process	7	12	3.4e-07	1.1e-05
GO:0043412	BIOLOGICAL PROCESS	macromolecule modification	81	1636	4.3e-07	1.4e-05
GO:0042219	BIOLOGICAL PROCESS	cellular amino acid derivative catabolic process	7	13	5.1e-07	1.6e-05
GO:0006461	BIOLOGICAL PROCESS	protein complex assembly	17	134	5.9e-07	1.8e-05
GO:0070271	BIOLOGICAL PROCESS	protein complex biogenesis	17	134	5.9e-07	1.8e-05
GO:0006464	BIOLOGICAL PROCESS	protein modification process	74	1474	8.4e-07	2.6e-05
GO:0051247	BIOLOGICAL PROCESS	positive regulation of protein metabolic process	6	8	8.4e-07	2.6e-05
GO:0010498	BIOLOGICAL PROCESS	proteasomal protein catabolic process	7	15	1.1e-06	3.2e-05
GO:0065003	BIOLOGICAL PROCESS	macromolecular complex assembly	21	210	1.1e-06	3.2e-05
GO:0010629	BIOLOGICAL PROCESS	negative regulation of gene expression	20	197	1.5e-06	4.5e-05
GO:0008643	BIOLOGICAL PROCESS	carbohydrate transport	10	45	1.6e-06	4.6e-05
GO:0051187	BIOLOGICAL PROCESS	cofactor catabolic process	10	45	1.6e-06	4.6e-05
GO:0048571	BIOLOGICAL PROCESS	long-day photoperiodism	7	17	2.1e-06	5.8e-05
GO:0048574	BIOLOGICAL PROCESS	long-day photoperiodism, flowering	7	17	2.1e-06	5.8e-05
GO:0070301	BIOLOGICAL PROCESS	cellular response to hydrogen peroxide	6	10	2.2e-06	5.8e-05
GO:0034614	BIOLOGICAL PROCESS	cellular response to reactive oxygen species	6	10	2.2e-06	5.8e-05
GO:0042744	BIOLOGICAL PROCESS	hydrogen peroxide catabolic process	6	10	2.2e-06	5.8e-05
GO:0034220	BIOLOGICAL PROCESS	ion transmembrane transport	11	59	2.2e-06	5.8e-05
GO:0006020	BIOLOGICAL PROCESS	inositol metabolic process	7	18	2.8e-06	7.4e-05
GO:0034599	BIOLOGICAL PROCESS	cellular response to oxidative stress	6	11	3.3e-06	8.5e-05
GO:0050794	BIOLOGICAL PROCESS	regulation of cellular process	136	3375	4.3e-06	0.00011
GO:0051028	BIOLOGICAL PROCESS	mRNA transport	5	6	5.2e-06	0.00013
GO:0006406	BIOLOGICAL PROCESS	mRNA export from nucleus	5	6	5.2e-06	0.00013
GO:0043933	BIOLOGICAL PROCESS	macromolecular complex subunit organization	21	235	5.4e-06	0.00014
GO:0009892	BIOLOGICAL PROCESS	negative regulation of metabolic process	21	236	5.8e-06	0.00014
GO:0006811	BIOLOGICAL PROCESS	ion transport	30	427	6.1e-06	0.00015
GO:0006810	BIOLOGICAL PROCESS	transport	84	1846	6.1e-06	0.00015
GO:0051234	BIOLOGICAL PROCESS	establishment of localization	84	1851	6.7e-06	0.00016
GO:0010605	BIOLOGICAL PROCESS	negative regulation of macromolecule metabolic process	20	219	6.7e-06	0.00016
GO:0050789	BIOLOGICAL PROCESS	regulation of biological process	145	3697	7.8e-06	0.00018
GO:0031124	BIOLOGICAL PROCESS	mRNA 3'-end processing	5	7	8.7e-06	0.0002
GO:0016481	BIOLOGICAL PROCESS	negative regulation of transcription	12	86	1.1e-05	0.00025
GO:0009890	BIOLOGICAL PROCESS	negative regulation of biosynthetic process	13	102	1.2e-05	0.00026
GO:0031327	BIOLOGICAL PROCESS	negative regulation of cellular biosynthetic process	13	102	1.2e-05	0.00026
GO:0006508	BIOLOGICAL PROCESS	proteolysis	45	810	1.2e-05	0.00028
GO:0032776	BIOLOGICAL PROCESS	DNA methylation on cytosine	5	8	1.4e-05	0.0003
GO:0032270	BIOLOGICAL PROCESS	positive regulation of cellular protein metabolic process	5	8	1.4e-05	0.0003
GO:0006446	BIOLOGICAL PROCESS	regulation of translational initiation	5	8	1.4e-05	0.0003
GO:0010565	BIOLOGICAL PROCESS	regulation of cellular ketone metabolic process	8	35	1.5e-05	0.00032
GO:0051179	BIOLOGICAL PROCESS	localization	85	1922	1.5e-05	0.00032
GO:0006352	BIOLOGICAL PROCESS	transcription initiation	9	47	1.5e-05	0.00032
GO:0009620	BIOLOGICAL PROCESS	response to fungus	16	158	1.7e-05	0.00036
GO:0006829	BIOLOGICAL PROCESS	zinc ion transport	6	16	1.8e-05	0.00036
GO:0050658	BIOLOGICAL PROCESS	RNA transport	5	9	2.1e-05	0.00041
GO:0050657	BIOLOGICAL PROCESS	nucleic acid transport	5	9	2.1e-05	0.00041
GO:0051236	BIOLOGICAL PROCESS	establishment of RNA localization	5	9	2.1e-05	0.00041
GO:0044273	BIOLOGICAL PROCESS	sulfur compound catabolic process	7	26	2.1e-05	0.00041
GO:0006405	BIOLOGICAL PROCESS	RNA export from nucleus	5	9	2.1e-05	0.00041
GO:0006403	BIOLOGICAL PROCESS	RNA localization	5	9	2.1e-05	0.00041
GO:0009109	BIOLOGICAL PROCESS	coenzyme catabolic process	7	27	2.6e-05	0.0005
GO:0022607	BIOLOGICAL PROCESS	cellular component assembly	21	265	2.9e-05	0.00056
GO:0045934	BIOLOGICAL PROCESS	negative regulation of nucleobase, nucleoside, nucleotide and nucleic acid metabolic process	12	96	3e-05	0.00057
GO:0051172	BIOLOGICAL PROCESS	negative regulation of nitrogen compound metabolic process	12	96	3e-05	0.00057
GO:0051603	BIOLOGICAL PROCESS	proteolysis involved in cellular protein catabolic process	23	309	3.1e-05	0.00058
GO:0000956	BIOLOGICAL PROCESS	nuclear-transcribed mRNA catabolic process	5	10	3.1e-05	0.00058
GO:0010558	BIOLOGICAL PROCESS	negative regulation of macromolecule biosynthetic process	12	98	3.6e-05	0.00067
GO:0010033	BIOLOGICAL PROCESS	response to organic substance	63	1342	3.8e-05	0.00071
GO:0044257	BIOLOGICAL PROCESS	cellular protein catabolic process	23	315	4.1e-05	0.00075
GO:0070887	BIOLOGICAL PROCESS	cellular response to chemical stimulus	29	452	4.1e-05	0.00075
GO:0006402	BIOLOGICAL PROCESS	mRNA catabolic process	5	11	4.4e-05	0.00079
GO:0010150	BIOLOGICAL PROCESS	leaf senescence	7	30	4.6e-05	0.00081
GO:0010260	BIOLOGICAL PROCESS	organ senescence	7	31	5.5e-05	0.00097
GO:0051168	BIOLOGICAL PROCESS	nuclear export	5	12	6.1e-05	0.0011
GO:0006518	BIOLOGICAL PROCESS	peptide metabolic process	7	32	6.5e-05	0.0011
GO:0031324	BIOLOGICAL PROCESS	negative regulation of cellular metabolic process	13	124	7.5e-05	0.0013
GO:0009719	BIOLOGICAL PROCESS	response to endogenous stimulus	52	1068	7.6e-05	0.0013
GO:0006367	BIOLOGICAL PROCESS	transcription initiation from RNA polymerase II promoter	5	13	8.2e-05	0.0014
GO:0030001	BIOLOGICAL PROCESS	metal ion transport	18	224	8.9e-05	0.0015
GO:0044264	BIOLOGICAL PROCESS	cellular polysaccharide metabolic process	13	127	9.4e-05	0.0016
GO:0006468	BIOLOGICAL PROCESS	protein amino acid phosphorylation	47	946	0.00011	0.0018
GO:0009738	BIOLOGICAL PROCESS	abscisic acid mediated signaling pathway	11	94	0.00011	0.0018
GO:0040029	BIOLOGICAL PROCESS	regulation of gene expression, epigenetic	16	189	0.00012	0.002
GO:0006401	BIOLOGICAL PROCESS	RNA catabolic process	5	15	0.00014	0.0023
GO:0022618	BIOLOGICAL PROCESS	ribonucleoprotein complex assembly	5	16	0.00018	0.003
GO:0042542	BIOLOGICAL PROCESS	response to hydrogen peroxide	8	53	0.0002	0.0032
GO:0016458	BIOLOGICAL PROCESS	gene silencing	13	138	0.0002	0.0032
GO:0031123	BIOLOGICAL PROCESS	RNA 3'-end processing	6	27	0.0002	0.0032
GO:0042743	BIOLOGICAL PROCESS	hydrogen peroxide metabolic process	6	27	0.0002	0.0032
GO:0000302	BIOLOGICAL PROCESS	response to reactive oxygen species	10	85	0.00021	0.0033
GO:0010149	BIOLOGICAL PROCESS	senescence	7	40	0.00022	0.0035
GO:0051336	BIOLOGICAL PROCESS	regulation of hydrolase activity	7	41	0.00025	0.0039
GO:0051604	BIOLOGICAL PROCESS	protein maturation	6	29	0.00028	0.0043
GO:0006350	BIOLOGICAL PROCESS	transcription	79	1923	0.00028	0.0043
GO:0016485	BIOLOGICAL PROCESS	protein processing	6	29	0.00028	0.0043
GO:0006816	BIOLOGICAL PROCESS	calcium ion transport	5	19	0.00036	0.0054
GO:0019751	BIOLOGICAL PROCESS	polyol metabolic process	7	44	0.00037	0.0056
GO:0031323	BIOLOGICAL PROCESS	regulation of cellular metabolic process	82	2036	0.00039	0.0058
GO:0010035	BIOLOGICAL PROCESS	response to inorganic substance	19	279	0.00042	0.0062
GO:0009725	BIOLOGICAL PROCESS	response to hormone stimulus	46	982	0.00043	0.0064
GO:0019222	BIOLOGICAL PROCESS	regulation of metabolic process	87	2210	0.00052	0.0076
GO:0006366	BIOLOGICAL PROCESS	transcription from RNA polymerase II promoter	5	21	0.00053	0.0076
GO:0070838	BIOLOGICAL PROCESS	divalent metal ion transport	5	21	0.00053	0.0076
GO:0006520	BIOLOGICAL PROCESS	cellular amino acid metabolic process	25	430	0.00054	0.0078
GO:0034641	BIOLOGICAL PROCESS	cellular nitrogen compound metabolic process	28	506	0.00055	0.0078
GO:0010468	BIOLOGICAL PROCESS	regulation of gene expression	80	2001	0.00057	0.008
GO:0006790	BIOLOGICAL PROCESS	sulfur metabolic process	16	220	0.0006	0.0084
GO:0042742	BIOLOGICAL PROCESS	defense response to bacterium	14	177	0.0006	0.0084
GO:0080090	BIOLOGICAL PROCESS	regulation of primary metabolic process	78	1952	0.00067	0.0093
GO:0044106	BIOLOGICAL PROCESS	cellular amine metabolic process	25	438	0.0007	0.0096
GO:0046364	BIOLOGICAL PROCESS	monosaccharide biosynthetic process	5	23	0.00076	0.01
GO:0042221	BIOLOGICAL PROCESS	response to chemical stimulus	82	2085	0.00077	0.01
GO:0060255	BIOLOGICAL PROCESS	regulation of macromolecule metabolic process	81	2060	0.00083	0.011
GO:0044260	BIOLOGICAL PROCESS	cellular macromolecule metabolic process	215	6447	0.00084	0.011
GO:0044271	BIOLOGICAL PROCESS	cellular nitrogen compound biosynthetic process	23	394	0.00084	0.011
GO:0032870	BIOLOGICAL PROCESS	cellular response to hormone stimulus	20	321	0.00085	0.011
GO:0009755	BIOLOGICAL PROCESS	hormone-mediated signaling pathway	20	321	0.00085	0.011
GO:0043436	BIOLOGICAL PROCESS	oxoacid metabolic process	40	859	0.0011	0.014
GO:0019752	BIOLOGICAL PROCESS	carboxylic acid metabolic process	40	859	0.0011	0.014
GO:0006306	BIOLOGICAL PROCESS	DNA methylation	6	39	0.0011	0.015
GO:0006305	BIOLOGICAL PROCESS	DNA alkylation	6	39	0.0011	0.015
GO:0009737	BIOLOGICAL PROCESS	response to abscisic acid stimulus	22	378	0.0011	0.015
GO:0042538	BIOLOGICAL PROCESS	hyperosmotic salinity response	7	54	0.0011	0.015
GO:0006082	BIOLOGICAL PROCESS	organic acid metabolic process	40	860	0.0011	0.015
GO:0006417	BIOLOGICAL PROCESS	regulation of translation	5	26	0.0012	0.016
GO:0042592	BIOLOGICAL PROCESS	homeostatic process	15	216	0.0014	0.017
GO:0006304	BIOLOGICAL PROCESS	DNA modification	6	41	0.0014	0.018
GO:0006519	BIOLOGICAL PROCESS	cellular amino acid and derivative metabolic process	33	682	0.0016	0.02
GO:0048519	BIOLOGICAL PROCESS	negative regulation of biological process	24	442	0.0017	0.021
GO:0042180	BIOLOGICAL PROCESS	cellular ketone metabolic process	40	882	0.0017	0.022
GO:0048573	BIOLOGICAL PROCESS	photoperiodism, flowering	7	59	0.0018	0.022
GO:0046165	BIOLOGICAL PROCESS	alcohol biosynthetic process	6	44	0.002	0.024
GO:0006397	BIOLOGICAL PROCESS	mRNA processing	10	118	0.0022	0.027
GO:0019760	BIOLOGICAL PROCESS	glucosinolate metabolic process	7	62	0.0023	0.028
GO:0016143	BIOLOGICAL PROCESS	S-glycoside metabolic process	7	62	0.0023	0.028
GO:0019757	BIOLOGICAL PROCESS	glycosinolate metabolic process	7	62	0.0023	0.028
GO:0006633	BIOLOGICAL PROCESS	fatty acid biosynthetic process	11	140	0.0024	0.028
GO:0007264	BIOLOGICAL PROCESS	small GTPase mediated signal transduction	6	46	0.0024	0.029
GO:0006972	BIOLOGICAL PROCESS	hyperosmotic response	7	64	0.0027	0.032
GO:0009648	BIOLOGICAL PROCESS	photoperiodism	7	64	0.0027	0.032
GO:0016246	BIOLOGICAL PROCESS	RNA interference	5	32	0.0028	0.032
GO:0010556	BIOLOGICAL PROCESS	regulation of macromolecule biosynthetic process	71	1843	0.0028	0.032
GO:0042545	BIOLOGICAL PROCESS	cell wall modification	10	123	0.0029	0.034
GO:0019219	BIOLOGICAL PROCESS	regulation of nucleobase, nucleoside, nucleotide and nucleic acid metabolic process	71	1847	0.0029	0.034
GO:0009889	BIOLOGICAL PROCESS	regulation of biosynthetic process	72	1881	0.003	0.034
GO:0031326	BIOLOGICAL PROCESS	regulation of cellular biosynthetic process	72	1881	0.003	0.034
GO:0051171	BIOLOGICAL PROCESS	regulation of nitrogen compound metabolic process	72	1888	0.0033	0.037
GO:0007166	BIOLOGICAL PROCESS	cell surface receptor linked signaling pathway	12	172	0.0038	0.043
GO:0009637	BIOLOGICAL PROCESS	response to blue light	7	69	0.004	0.045
GO:0010200	BIOLOGICAL PROCESS	response to chitin	11	151	0.004	0.045
GO:0009624	BIOLOGICAL PROCESS	response to nematode	7	70	0.0043	0.048
GO:0031047	BIOLOGICAL PROCESS	gene silencing by RNA	9	110	0.0044	0.049
GO:0003824	MOLECULAR FUNCTION	catalytic activity	539	9638	1.2e-73	1.2e-70
GO:0030246	MOLECULAR FUNCTION	carbohydrate binding	53	162	9.9e-36	4.9e-33
GO:0005488	MOLECULAR FUNCTION	binding	482	11258	3.7e-30	1.2e-27
GO:0004553	MOLECULAR FUNCTION	hydrolase activity, hydrolyzing O-glycosyl compounds	65	476	2.8e-24	6.9e-22
GO:0043565	MOLECULAR FUNCTION	sequence-specific DNA binding	34	99	6e-24	1.2e-21
GO:0016798	MOLECULAR FUNCTION	hydrolase activity, acting on glycosyl bonds	67	526	1.8e-23	2.9e-21
GO:0046983	MOLECULAR FUNCTION	protein dimerization activity	37	144	2.8e-22	4e-20
GO:0016491	MOLECULAR FUNCTION	oxidoreductase activity	112	1463	2.3e-21	2.9e-19
GO:0016787	MOLECULAR FUNCTION	hydrolase activity	182	3468	3.4e-17	3.8e-15
GO:0043167	MOLECULAR FUNCTION	ion binding	127	2087	1.8e-16	1.8e-14
GO:0046872	MOLECULAR FUNCTION	metal ion binding	121	1997	1.4e-15	1.2e-13
GO:0016884	MOLECULAR FUNCTION	carbon-nitrogen ligase activity, with glutamine as amido-N-donor	15	23	1.7e-14	1.4e-12
GO:0043169	MOLECULAR FUNCTION	cation binding	121	2087	2.7e-14	2e-12
GO:0005506	MOLECULAR FUNCTION	iron ion binding	29	161	3e-14	2.1e-12
GO:0016740	MOLECULAR FUNCTION	transferase activity	167	3321	3.3e-14	2.2e-12
GO:0016209	MOLECULAR FUNCTION	antioxidant activity	28	150	3.8e-14	2.4e-12
GO:0030554	MOLECULAR FUNCTION	adenyl nucleotide binding	95	1465	5.1e-14	2.7e-12
GO:0001882	MOLECULAR FUNCTION	nucleoside binding	95	1465	5.1e-14	2.7e-12
GO:0001883	MOLECULAR FUNCTION	purine nucleoside binding	95	1465	5.1e-14	2.7e-12
GO:0032559	MOLECULAR FUNCTION	adenyl ribonucleotide binding	91	1384	8.6e-14	4.3e-12
GO:0008168	MOLECULAR FUNCTION	methyltransferase activity	36	273	1.3e-13	6e-12
GO:0016741	MOLECULAR FUNCTION	transferase activity, transferring one-carbon groups	36	275	1.5e-13	7e-12
GO:0000287	MOLECULAR FUNCTION	magnesium ion binding	19	66	7.4e-13	3.2e-11
GO:0048037	MOLECULAR FUNCTION	cofactor binding	33	246	8.7e-13	3.6e-11
GO:0016684	MOLECULAR FUNCTION	oxidoreductase activity, acting on peroxide as acceptor	24	127	2e-12	7.7e-11
GO:0004601	MOLECULAR FUNCTION	peroxidase activity	24	127	2e-12	7.7e-11
GO:0019199	MOLECULAR FUNCTION	transmembrane receptor protein kinase activity	12	16	2.3e-12	8.3e-11
GO:0020037	MOLECULAR FUNCTION	heme binding	21	97	5.1e-12	1.8e-10
GO:0016620	MOLECULAR FUNCTION	oxidoreductase activity, acting on the aldehyde or oxo group of donors, NAD or NADP as acceptor	17	56	5.9e-12	2e-10
GO:0017076	MOLECULAR FUNCTION	purine nucleotide binding	99	1713	8.8e-12	2.9e-10
GO:0000166	MOLECULAR FUNCTION	nucleotide binding	120	2267	1.1e-11	3.5e-10
GO:0032555	MOLECULAR FUNCTION	purine ribonucleotide binding	95	1631	1.6e-11	4.8e-10
GO:0032553	MOLECULAR FUNCTION	ribonucleotide binding	95	1631	1.6e-11	4.8e-10
GO:0022857	MOLECULAR FUNCTION	transmembrane transporter activity	70	1128	7.4e-10	2.2e-08
GO:0005524	MOLECULAR FUNCTION	ATP binding	80	1377	7.9e-10	2.2e-08
GO:0046906	MOLECULAR FUNCTION	tetrapyrrole binding	21	136	1.3e-09	3.5e-08
GO:0016903	MOLECULAR FUNCTION	oxidoreductase activity, acting on the aldehyde or oxo group of donors	17	84	1.3e-09	3.5e-08
GO:0016829	MOLECULAR FUNCTION	lyase activity	37	430	4.3e-09	1.1e-07
GO:0016835	MOLECULAR FUNCTION	carbon-oxygen lyase activity	22	163	4.9e-09	1.2e-07
GO:0019842	MOLECULAR FUNCTION	vitamin binding	13	54	1.9e-08	4.8e-07
GO:0008171	MOLECULAR FUNCTION	O-methyltransferase activity	12	45	2.6e-08	6.3e-07
GO:0016705	MOLECULAR FUNCTION	oxidoreductase activity, acting on paired donors, with incorporation or reduction of molecular oxygen	23	198	2.8e-08	6.7e-07
GO:0015301	MOLECULAR FUNCTION	anion:anion antiporter activity	8	13	3.5e-08	8.1e-07
GO:0003682	MOLECULAR FUNCTION	chromatin binding	12	49	5.8e-08	1.3e-06
GO:0004866	MOLECULAR FUNCTION	endopeptidase inhibitor activity	11	39	6.1e-08	1.3e-06
GO:0050662	MOLECULAR FUNCTION	coenzyme binding	22	191	6.4e-08	1.4e-06
GO:0070279	MOLECULAR FUNCTION	vitamin B6 binding	11	41	9.4e-08	1.9e-06
GO:0030170	MOLECULAR FUNCTION	pyridoxal phosphate binding	11	41	9.4e-08	1.9e-06
GO:0004702	MOLECULAR FUNCTION	receptor signaling protein serine/threonine kinase activity	12	53	1.2e-07	2.5e-06
GO:0030414	MOLECULAR FUNCTION	peptidase inhibitor activity	11	44	1.7e-07	3.4e-06
GO:0005057	MOLECULAR FUNCTION	receptor signaling protein activity	12	55	1.7e-07	3.4e-06
GO:0004857	MOLECULAR FUNCTION	enzyme inhibitor activity	20	173	2.4e-07	4.6e-06
GO:0004497	MOLECULAR FUNCTION	monooxygenase activity	17	127	3e-07	5.5e-06
GO:0004672	MOLECULAR FUNCTION	protein kinase activity	55	953	4.5e-07	8.3e-06
GO:0016755	MOLECULAR FUNCTION	transferase activity, transferring amino-acyl groups	7	13	5.1e-07	9.2e-06
GO:0015116	MOLECULAR FUNCTION	sulfate transmembrane transporter activity	7	15	1.1e-06	1.9e-05
GO:0022891	MOLECULAR FUNCTION	substrate-specific transmembrane transporter activity	52	908	1.2e-06	2e-05
GO:0015075	MOLECULAR FUNCTION	ion transmembrane transporter activity	41	655	2.1e-06	3.5e-05
GO:0004869	MOLECULAR FUNCTION	cysteine-type endopeptidase inhibitor activity	6	10	2.2e-06	3.6e-05
GO:0004520	MOLECULAR FUNCTION	endodeoxyribonuclease activity	6	13	6.8e-06	0.00011
GO:0004519	MOLECULAR FUNCTION	endonuclease activity	13	97	7.1e-06	0.00012
GO:0046873	MOLECULAR FUNCTION	metal ion transmembrane transporter activity	17	168	9.6e-06	0.00015
GO:0005215	MOLECULAR FUNCTION	transporter activity	70	1477	1.1e-05	0.00017
GO:0004197	MOLECULAR FUNCTION	cysteine-type endopeptidase activity	9	45	1.1e-05	0.00017
GO:0004536	MOLECULAR FUNCTION	deoxyribonuclease activity	6	15	1.3e-05	0.0002
GO:0004523	MOLECULAR FUNCTION	ribonuclease H activity	6	15	1.3e-05	0.0002
GO:0005385	MOLECULAR FUNCTION	zinc ion transmembrane transporter activity	6	16	1.8e-05	0.00026
GO:0016701	MOLECULAR FUNCTION	oxidoreductase activity, acting on single donors with incorporation of molecular oxygen	8	36	1.8e-05	0.00026
GO:0004029	MOLECULAR FUNCTION	aldehyde dehydrogenase (NAD) activity	5	9	2.1e-05	0.0003
GO:0004033	MOLECULAR FUNCTION	aldo-keto reductase activity	5	10	3.1e-05	0.00044
GO:0016773	MOLECULAR FUNCTION	phosphotransferase activity, alcohol group as acceptor	56	1154	4.5e-05	0.00062
GO:0003712	MOLECULAR FUNCTION	transcription cofactor activity	8	43	5.4e-05	0.00075
GO:0004175	MOLECULAR FUNCTION	endopeptidase activity	20	257	5.6e-05	0.00077
GO:0022892	MOLECULAR FUNCTION	substrate-specific transporter activity	52	1059	6.2e-05	0.00084
GO:0046915	MOLECULAR FUNCTION	transition metal ion transmembrane transporter activity	8	45	7.2e-05	0.00095
GO:0046982	MOLECULAR FUNCTION	protein heterodimerization activity	8	49	0.00012	0.0016
GO:0004888	MOLECULAR FUNCTION	transmembrane receptor activity	15	171	0.00014	0.0018
GO:0008134	MOLECULAR FUNCTION	transcription factor binding	8	53	0.0002	0.0025
GO:0016651	MOLECULAR FUNCTION	oxidoreductase activity, acting on NADH or NADPH	11	103	0.00023	0.0028
GO:0016874	MOLECULAR FUNCTION	ligase activity	31	564	0.00032	0.0039
GO:0015300	MOLECULAR FUNCTION	solute:solute antiporter activity	10	90	0.00032	0.004
GO:0030234	MOLECULAR FUNCTION	enzyme regulator activity	23	367	0.00034	0.0041
GO:0016891	MOLECULAR FUNCTION	endoribonuclease activity, producing 5'-phosphomonoesters	7	44	0.00037	0.0044
GO:0008483	MOLECULAR FUNCTION	transaminase activity	9	76	0.00042	0.0049
GO:0016769	MOLECULAR FUNCTION	transferase activity, transferring nitrogenous groups	9	77	0.00046	0.0053
GO:0016893	MOLECULAR FUNCTION	endonuclease activity, active with either ribo- or deoxyribonucleic acids and producing 5'-phosphomonoesters	7	49	0.00067	0.0077
GO:0008233	MOLECULAR FUNCTION	peptidase activity	33	646	0.00069	0.0079
GO:0016746	MOLECULAR FUNCTION	transferase activity, transferring acyl groups	20	324	0.00095	0.011
GO:0070011	MOLECULAR FUNCTION	peptidase activity, acting on L-amino acid peptides	30	579	0.00096	0.011
GO:0004872	MOLECULAR FUNCTION	receptor activity	15	212	0.0011	0.013
GO:0008234	MOLECULAR FUNCTION	cysteine-type peptidase activity	13	178	0.0018	0.02
GO:0008324	MOLECULAR FUNCTION	cation transmembrane transporter activity	26	503	0.0021	0.023
GO:0015103	MOLECULAR FUNCTION	inorganic anion transmembrane transporter activity	8	79	0.0022	0.023
GO:0008509	MOLECULAR FUNCTION	anion transmembrane transporter activity	10	120	0.0025	0.026
GO:0051213	MOLECULAR FUNCTION	dioxygenase activity	5	31	0.0024	0.026
GO:0046910	MOLECULAR FUNCTION	pectinesterase inhibitor activity	7	64	0.0027	0.028
GO:0015082	MOLECULAR FUNCTION	di-, tri-valent inorganic cation transmembrane transporter activity	7	65	0.0029	0.03
GO:0004521	MOLECULAR FUNCTION	endoribonuclease activity	7	66	0.0032	0.032
GO:0016772	MOLECULAR FUNCTION	transferase activity, transferring phosphorus-containing groups	71	1887	0.0048	0.048
GO:0015144	MOLECULAR FUNCTION	carbohydrate transmembrane transporter activity	11	156	0.0051	0.05
GO:0016301	MOLECULAR FUNCTION	kinase activity	63	1641	0.005	0.05
GO:0016021	CELLULAR COMPONENT	integral to membrane	245	395	9.4e-221	3.7e-218
GO:0031224	CELLULAR COMPONENT	intrinsic to membrane	245	806	1.4e-161	2.6e-159
GO:0044425	CELLULAR COMPONENT	membrane part	261	1360	9.7e-131	1.3e-128
GO:0016020	CELLULAR COMPONENT	membrane	373	4068	1.7e-99	1.7e-97
GO:0044464	CELLULAR COMPONENT	cell part	601	15217	2.1e-31	1.4e-29
GO:0005623	CELLULAR COMPONENT	cell	601	15217	2.1e-31	1.4e-29
GO:0044421	CELLULAR COMPONENT	extracellular region part	23	25	6.7e-24	3.8e-22
GO:0005576	CELLULAR COMPONENT	extracellular region	45	285	2.4e-19	1.2e-17
GO:0055044	CELLULAR COMPONENT	symplast	15	19	2.3e-15	8.1e-14
GO:0009506	CELLULAR COMPONENT	plasmodesma	15	19	2.3e-15	8.1e-14
GO:0005887	CELLULAR COMPONENT	integral to plasma membrane	18	37	2e-15	8.1e-14
GO:0005911	CELLULAR COMPONENT	cell-cell junction	15	21	6.5e-15	2.1e-13
GO:0044459	CELLULAR COMPONENT	plasma membrane part	34	222	1.3e-14	3.9e-13
GO:0030054	CELLULAR COMPONENT	cell junction	15	23	1.7e-14	4.8e-13
GO:0031226	CELLULAR COMPONENT	intrinsic to plasma membrane	19	74	4.1e-12	1.1e-10
GO:0005886	CELLULAR COMPONENT	plasma membrane	83	1456	8.7e-10	2.1e-08
GO:0005634	CELLULAR COMPONENT	nucleus	118	2621	1.2e-07	2.8e-06
GO:0000326	CELLULAR COMPONENT	protein storage vacuole	6	7	4.9e-07	1e-05
GO:0000322	CELLULAR COMPONENT	storage vacuole	6	7	4.9e-07	1e-05
GO:0000418	CELLULAR COMPONENT	DNA-directed RNA polymerase IV complex	5	12	6.1e-05	0.0012
GO:0005829	CELLULAR COMPONENT	cytosol	46	912	9.1e-05	0.0017
GO:0005665	CELLULAR COMPONENT	DNA-directed RNA polymerase II, core complex	5	18	0.00029	0.0052
GO:0005618	CELLULAR COMPONENT	cell wall	23	403	0.0011	0.019
GO:0030312	CELLULAR COMPONENT	external encapsulating structure	23	407	0.0013	0.021
GO:0005773	CELLULAR COMPONENT	vacuole	22	383	0.0013	0.021
GO:0030880	CELLULAR COMPONENT	RNA polymerase complex	5	30	0.0022	0.03
GO:0055029	CELLULAR COMPONENT	nuclear DNA-directed RNA polymerase complex	5	30	0.0022	0.03
GO:0000428	CELLULAR COMPONENT	DNA-directed RNA polymerase complex	5	30	0.0022	0.03
GO:0005789	CELLULAR COMPONENT	endoplasmic reticulum membrane	7	64	0.0027	0.037
GO:0042175	CELLULAR COMPONENT	nuclear envelope-endoplasmic reticulum network	7	67	0.0034	0.045

## Sheet: CYAN
GO term	Ontology	Description	Number in input list	Number in BG/Ref	p-value	FDR
GO:0022618	BIOLOGICAL PROCESS	ribonucleoprotein complex assembly	5	16	6.3e-12	6e-10
GO:0042254	BIOLOGICAL PROCESS	ribosome biogenesis	6	241	5.8e-08	2.4e-06
GO:0022613	BIOLOGICAL PROCESS	ribonucleoprotein complex biogenesis	6	253	7.6e-08	2.4e-06
GO:0034622	BIOLOGICAL PROCESS	cellular macromolecular complex assembly	5	200	8e-07	1.9e-05
GO:0065003	BIOLOGICAL PROCESS	macromolecular complex assembly	5	210	1e-06	1.9e-05
GO:0034621	BIOLOGICAL PROCESS	cellular macromolecular complex subunit organization	5	224	1.4e-06	2.2e-05
GO:0043933	BIOLOGICAL PROCESS	macromolecular complex subunit organization	5	235	1.7e-06	2.4e-05
GO:0022607	BIOLOGICAL PROCESS	cellular component assembly	5	265	3.1e-06	3.7e-05
GO:0044085	BIOLOGICAL PROCESS	cellular component biogenesis	6	571	8e-06	8.4e-05
GO:0006996	BIOLOGICAL PROCESS	organelle organization	5	640	0.0002	0.0019
GO:0009987	BIOLOGICAL PROCESS	cellular process	18	11684	0.0026	0.023
GO:0016043	BIOLOGICAL PROCESS	cellular component organization	5	1179	0.003	0.024
GO:0016298	MOLECULAR FUNCTION	lipase activity	5	161	2.8e-07	1.2e-05
GO:0003735	MOLECULAR FUNCTION	structural constituent of ribosome	6	494	3.5e-06	7.3e-05
GO:0005198	MOLECULAR FUNCTION	structural molecule activity	6	659	1.8e-05	0.00025
GO:0043167	MOLECULAR FUNCTION	ion binding	7	2087	0.0016	0.0093
GO:0046872	MOLECULAR FUNCTION	metal ion binding	7	1997	0.0012	0.0093
GO:0043169	MOLECULAR FUNCTION	cation binding	7	2087	0.0016	0.0093
GO:0003723	MOLECULAR FUNCTION	RNA binding	6	1379	0.00096	0.0093
GO:0016788	MOLECULAR FUNCTION	hydrolase activity, acting on ester bonds	5	1200	0.0032	0.017
GO:0000785	CELLULAR COMPONENT	chromatin	7	71	3.9e-13	5.8e-11
GO:0000790	CELLULAR COMPONENT	nuclear chromatin	5	9	6.2e-13	5.8e-11
GO:0055044	CELLULAR COMPONENT	symplast	5	19	1.3e-11	4.9e-10
GO:0009506	CELLULAR COMPONENT	plasmodesma	5	19	1.3e-11	4.9e-10
GO:0016585	CELLULAR COMPONENT	chromatin remodeling complex	5	19	1.3e-11	4.9e-10
GO:0005911	CELLULAR COMPONENT	cell-cell junction	5	21	2e-11	6.3e-10
GO:0044427	CELLULAR COMPONENT	chromosomal part	7	133	2.6e-11	6.8e-10
GO:0030054	CELLULAR COMPONENT	cell junction	5	23	3e-11	7.1e-10
GO:0044454	CELLULAR COMPONENT	nuclear chromosome part	5	27	6.2e-11	1.3e-09
GO:0005694	CELLULAR COMPONENT	chromosome	7	177	1.8e-10	3.3e-09
GO:0000228	CELLULAR COMPONENT	nuclear chromosome	5	35	2e-10	3.4e-09
GO:0005829	CELLULAR COMPONENT	cytosol	9	912	4.9e-08	7.7e-07
GO:0032991	CELLULAR COMPONENT	macromolecular complex	12	2180	1.1e-07	1.4e-06
GO:0022627	CELLULAR COMPONENT	cytosolic small ribosomal subunit	5	130	1e-07	1.4e-06
GO:0015935	CELLULAR COMPONENT	small ribosomal subunit	5	164	3.1e-07	3.8e-06
GO:0022626	CELLULAR COMPONENT	cytosolic ribosome	6	336	3.9e-07	4.6e-06
GO:0044445	CELLULAR COMPONENT	cytosolic part	6	360	5.8e-07	6.4e-06
GO:0033279	CELLULAR COMPONENT	ribosomal subunit	6	389	9e-07	9.4e-06
GO:0044459	CELLULAR COMPONENT	plasma membrane part	5	222	1.3e-06	1.3e-05
GO:0044425	CELLULAR COMPONENT	membrane part	9	1360	1.4e-06	1.3e-05
GO:0043228	CELLULAR COMPONENT	non-membrane-bounded organelle	8	1040	2e-06	1.7e-05
GO:0016020	CELLULAR COMPONENT	membrane	14	4068	2e-06	1.7e-05
GO:0043232	CELLULAR COMPONENT	intracellular non-membrane-bounded organelle	8	1040	2e-06	1.7e-05
GO:0043234	CELLULAR COMPONENT	protein complex	9	1443	2.2e-06	1.7e-05
GO:0005840	CELLULAR COMPONENT	ribosome	6	524	4.9e-06	3.7e-05
GO:0005623	CELLULAR COMPONENT	cell	25	15217	1.5e-05	0.0001
GO:0044464	CELLULAR COMPONENT	cell part	25	15217	1.5e-05	0.0001
GO:0005618	CELLULAR COMPONENT	cell wall	5	403	2.3e-05	0.00015
GO:0030312	CELLULAR COMPONENT	external encapsulating structure	5	407	2.4e-05	0.00015
GO:0030529	CELLULAR COMPONENT	ribonucleoprotein complex	6	703	2.5e-05	0.00016
GO:0005634	CELLULAR COMPONENT	nucleus	10	2621	4.1e-05	0.00025
GO:0044428	CELLULAR COMPONENT	nuclear part	5	543	9.2e-05	0.00054
GO:0044424	CELLULAR COMPONENT	intracellular part	18	9302	0.00013	0.00075
GO:0044446	CELLULAR COMPONENT	intracellular organelle part	9	2561	0.0002	0.0011
GO:0044422	CELLULAR COMPONENT	organelle part	9	2562	0.00021	0.0011
GO:0005622	CELLULAR COMPONENT	intracellular	18	9671	0.00022	0.0012
GO:0044444	CELLULAR COMPONENT	cytoplasmic part	14	6289	0.00029	0.0015
GO:0005737	CELLULAR COMPONENT	cytoplasm	14	6822	0.0007	0.0034
GO:0043229	CELLULAR COMPONENT	intracellular organelle	15	8149	0.0013	0.006
GO:0043226	CELLULAR COMPONENT	organelle	15	8155	0.0013	0.006
GO:0005886	CELLULAR COMPONENT	plasma membrane	6	1456	0.0013	0.006
GO:0043227	CELLULAR COMPONENT	membrane-bounded organelle	14	7622	0.0021	0.0093
GO:0043231	CELLULAR COMPONENT	intracellular membrane-bounded organelle	14	7615	0.0021	0.0093

## Sheet: GREEN
GO term	Ontology	Description	Number in input list	Number in BG/Ref	p-value	FDR
GO:0009987	BIOLOGICAL PROCESS	cellular process	945	11684	2.4e-133	8.1e-130
GO:0044260	BIOLOGICAL PROCESS	cellular macromolecule metabolic process	660	6447	2.3e-121	3.8e-118
GO:0006139	BIOLOGICAL PROCESS	nucleobase, nucleoside, nucleotide and nucleic acid metabolic process	455	3198	4.1e-121	4.6e-118
GO:0006807	BIOLOGICAL PROCESS	nitrogen compound metabolic process	492	3826	4e-117	3.4e-114
GO:0044237	BIOLOGICAL PROCESS	cellular metabolic process	769	8722	5.1e-115	3.4e-112
GO:0016070	BIOLOGICAL PROCESS	RNA metabolic process	322	1657	6.5e-114	3.7e-111
GO:0043170	BIOLOGICAL PROCESS	macromolecule metabolic process	681	7127	1.4e-112	6.5e-110
GO:0044238	BIOLOGICAL PROCESS	primary metabolic process	757	8995	2.5e-102	1e-99
GO:0008152	BIOLOGICAL PROCESS	metabolic process	831	10614	1.6e-100	6.1e-98
GO:0006259	BIOLOGICAL PROCESS	DNA metabolic process	138	405	1.8e-72	6.2e-70
GO:0006996	BIOLOGICAL PROCESS	organelle organization	150	640	1.8e-60	5.5e-58
GO:0016043	BIOLOGICAL PROCESS	cellular component organization	200	1179	2e-60	5.7e-58
GO:0010467	BIOLOGICAL PROCESS	gene expression	387	3962	2.4e-58	6.1e-56
GO:0051252	BIOLOGICAL PROCESS	regulation of RNA metabolic process	178	996	1.6e-56	3.9e-54
GO:0006260	BIOLOGICAL PROCESS	DNA replication	71	117	9.6e-51	2.2e-48
GO:0034645	BIOLOGICAL PROCESS	cellular macromolecule biosynthetic process	348	3661	2.8e-49	5.9e-47
GO:0009059	BIOLOGICAL PROCESS	macromolecule biosynthetic process	348	3685	1.1e-48	2.2e-46
GO:0032774	BIOLOGICAL PROCESS	RNA biosynthetic process	168	1040	4.9e-48	9.2e-46
GO:0006396	BIOLOGICAL PROCESS	RNA processing	113	453	7.4e-48	1.3e-45
GO:0006351	BIOLOGICAL PROCESS	transcription, DNA-dependent	166	1039	6.8e-47	1.1e-44
GO:0033554	BIOLOGICAL PROCESS	cellular response to stress	104	399	1.4e-45	2.3e-43
GO:0060255	BIOLOGICAL PROCESS	regulation of macromolecule metabolic process	236	2060	3.5e-44	5.4e-42
GO:0019222	BIOLOGICAL PROCESS	regulation of metabolic process	245	2210	1e-43	1.5e-41
GO:0006355	BIOLOGICAL PROCESS	regulation of transcription, DNA-dependent	156	987	1.5e-43	2.2e-41
GO:0022607	BIOLOGICAL PROCESS	cellular component assembly	85	265	3.9e-43	5.2e-41
GO:0051716	BIOLOGICAL PROCESS	cellular response to stimulus	141	840	6.1e-42	7.9e-40
GO:0044249	BIOLOGICAL PROCESS	cellular biosynthetic process	400	4925	9.5e-42	1.2e-39
GO:0044085	BIOLOGICAL PROCESS	cellular component biogenesis	115	571	8.3e-41	9.9e-39
GO:0043933	BIOLOGICAL PROCESS	macromolecular complex subunit organization	77	235	1e-39	1.2e-37
GO:0051276	BIOLOGICAL PROCESS	chromosome organization	74	216	2.8e-39	3.1e-37
GO:0009058	BIOLOGICAL PROCESS	biosynthetic process	401	5118	1.8e-38	2e-36
GO:0080090	BIOLOGICAL PROCESS	regulation of primary metabolic process	216	1952	3.1e-38	3.3e-36
GO:0065003	BIOLOGICAL PROCESS	macromolecular complex assembly	71	210	2e-37	2e-35
GO:0031323	BIOLOGICAL PROCESS	regulation of cellular metabolic process	219	2036	4.2e-37	4.2e-35
GO:0065007	BIOLOGICAL PROCESS	biological regulation	346	4188	8.1e-37	7.7e-35
GO:0006261	BIOLOGICAL PROCESS	DNA-dependent DNA replication	45	60	1.6e-35	1.4e-33
GO:0050789	BIOLOGICAL PROCESS	regulation of biological process	313	3697	8.6e-35	7.8e-33
GO:0016071	BIOLOGICAL PROCESS	mRNA metabolic process	58	139	9.3e-35	8.2e-33
GO:0051171	BIOLOGICAL PROCESS	regulation of nitrogen compound metabolic process	203	1888	2.7e-34	2.3e-32
GO:0019219	BIOLOGICAL PROCESS	regulation of nucleobase, nucleoside, nucleotide and nucleic acid metabolic process	200	1847	3.7e-34	3.1e-32
GO:0055114	BIOLOGICAL PROCESS	oxidation reduction	66	203	4.9e-34	4e-32
GO:0006974	BIOLOGICAL PROCESS	response to DNA damage stimulus	68	221	8.3e-34	6.6e-32
GO:0006281	BIOLOGICAL PROCESS	DNA repair	65	214	4.2e-32	3.3e-30
GO:0034621	BIOLOGICAL PROCESS	cellular macromolecular complex subunit organization	66	224	6.4e-32	4.9e-30
GO:0010468	BIOLOGICAL PROCESS	regulation of gene expression	202	2001	9.3e-31	6.9e-29
GO:0050794	BIOLOGICAL PROCESS	regulation of cellular process	283	3375	1.5e-30	1.1e-28
GO:0043412	BIOLOGICAL PROCESS	macromolecule modification	176	1636	1.1e-29	7.5e-28
GO:0034622	BIOLOGICAL PROCESS	cellular macromolecular complex assembly	60	200	1.7e-29	1.2e-27
GO:0000375	BIOLOGICAL PROCESS	RNA splicing, via transesterification reactions	40	69	1.4e-28	9.4e-27
GO:0000377	BIOLOGICAL PROCESS	RNA splicing, via transesterification reactions with bulged adenosine as nucleophile	40	69	1.4e-28	9.4e-27
GO:0000398	BIOLOGICAL PROCESS	nuclear mRNA splicing, via spliceosome	39	64	1.7e-28	1.1e-26
GO:0009889	BIOLOGICAL PROCESS	regulation of biosynthetic process	188	1881	4.1e-28	2.6e-26
GO:0031326	BIOLOGICAL PROCESS	regulation of cellular biosynthetic process	188	1881	4.1e-28	2.6e-26
GO:0010556	BIOLOGICAL PROCESS	regulation of macromolecule biosynthetic process	185	1843	7.2e-28	4.5e-26
GO:0006397	BIOLOGICAL PROCESS	mRNA processing	47	118	1e-27	6.3e-26
GO:0022613	BIOLOGICAL PROCESS	ribonucleoprotein complex biogenesis	63	253	4.3e-27	2.6e-25
GO:0034470	BIOLOGICAL PROCESS	ncRNA processing	53	170	7.3e-27	4.3e-25
GO:0045892	BIOLOGICAL PROCESS	negative regulation of transcription, DNA-dependent	32	39	1.6e-26	9.1e-25
GO:0051253	BIOLOGICAL PROCESS	negative regulation of RNA metabolic process	32	39	1.6e-26	9.1e-25
GO:0008380	BIOLOGICAL PROCESS	RNA splicing	44	115	1.8e-25	1e-23
GO:0009451	BIOLOGICAL PROCESS	RNA modification	46	133	4.8e-25	2.6e-23
GO:0022402	BIOLOGICAL PROCESS	cell cycle process	48	149	5.7e-25	3.1e-23
GO:0034660	BIOLOGICAL PROCESS	ncRNA metabolic process	59	254	3.8e-24	2.1e-22
GO:0000279	BIOLOGICAL PROCESS	M phase	36	74	7.2e-24	3.8e-22
GO:0045934	BIOLOGICAL PROCESS	negative regulation of nucleobase, nucleoside, nucleotide and nucleic acid metabolic process	39	96	1.7e-23	8.9e-22
GO:0051172	BIOLOGICAL PROCESS	negative regulation of nitrogen compound metabolic process	39	96	1.7e-23	8.9e-22
GO:0007059	BIOLOGICAL PROCESS	chromosome segregation	26	27	5.2e-23	2.6e-21
GO:0006310	BIOLOGICAL PROCESS	DNA recombination	32	56	5.3e-23	2.6e-21
GO:0010558	BIOLOGICAL PROCESS	negative regulation of macromolecule biosynthetic process	38	98	2.4e-22	1.2e-20
GO:0031324	BIOLOGICAL PROCESS	negative regulation of cellular metabolic process	41	124	7e-22	3.4e-20
GO:0009890	BIOLOGICAL PROCESS	negative regulation of biosynthetic process	38	102	7.5e-22	3.5e-20
GO:0031327	BIOLOGICAL PROCESS	negative regulation of cellular biosynthetic process	38	102	7.5e-22	3.5e-20
GO:0044267	BIOLOGICAL PROCESS	cellular protein metabolic process	261	3487	1.9e-21	8.9e-20
GO:0022403	BIOLOGICAL PROCESS	cell cycle phase	36	93	3.2e-21	1.4e-19
GO:0048523	BIOLOGICAL PROCESS	negative regulation of cellular process	52	234	1.1e-20	4.7e-19
GO:0007049	BIOLOGICAL PROCESS	cell cycle	55	275	5.5e-20	2.4e-18
GO:0051052	BIOLOGICAL PROCESS	regulation of DNA metabolic process	25	36	8.9e-20	3.9e-18
GO:0019538	BIOLOGICAL PROCESS	protein metabolic process	280	4009	4.3e-19	1.9e-17
GO:0010605	BIOLOGICAL PROCESS	negative regulation of macromolecule metabolic process	48	219	5.2e-19	2.2e-17
GO:0006350	BIOLOGICAL PROCESS	transcription	166	1923	7e-19	2.9e-17
GO:0016481	BIOLOGICAL PROCESS	negative regulation of transcription	32	86	1.3e-18	5.3e-17
GO:0048522	BIOLOGICAL PROCESS	positive regulation of cellular process	41	163	3e-18	1.2e-16
GO:0045449	BIOLOGICAL PROCESS	regulation of transcription	156	1802	7e-18	2.8e-16
GO:0009892	BIOLOGICAL PROCESS	negative regulation of metabolic process	48	236	7.1e-18	2.9e-16
GO:0042254	BIOLOGICAL PROCESS	ribosome biogenesis	48	241	1.5e-17	5.8e-16
GO:0048519	BIOLOGICAL PROCESS	negative regulation of biological process	65	442	2.8e-17	1.1e-15
GO:0070647	BIOLOGICAL PROCESS	protein modification by small protein conjugation or removal	37	158	9.3e-16	3.6e-14
GO:0009891	BIOLOGICAL PROCESS	positive regulation of biosynthetic process	27	76	1.6e-15	6e-14
GO:0031328	BIOLOGICAL PROCESS	positive regulation of cellular biosynthetic process	27	76	1.6e-15	6e-14
GO:0009893	BIOLOGICAL PROCESS	positive regulation of metabolic process	29	92	1.9e-15	7.1e-14
GO:0000278	BIOLOGICAL PROCESS	mitotic cell cycle	23	51	3.3e-15	1.2e-13
GO:0006464	BIOLOGICAL PROCESS	protein modification process	128	1474	6.6e-15	2.4e-13
GO:0031325	BIOLOGICAL PROCESS	positive regulation of cellular metabolic process	28	91	9.6e-15	3.5e-13
GO:0010604	BIOLOGICAL PROCESS	positive regulation of macromolecule metabolic process	26	76	1.1e-14	3.9e-13
GO:0006325	BIOLOGICAL PROCESS	chromatin organization	37	175	1.5e-14	5.2e-13
GO:0010629	BIOLOGICAL PROCESS	negative regulation of gene expression	39	197	1.9e-14	6.5e-13
GO:0043687	BIOLOGICAL PROCESS	post-translational protein modification	113	1248	2.2e-14	7.6e-13
GO:0051128	BIOLOGICAL PROCESS	regulation of cellular component organization	21	45	3.1e-14	1.1e-12
GO:0010557	BIOLOGICAL PROCESS	positive regulation of macromolecule biosynthetic process	24	69	8.5e-14	2.9e-12
GO:0016072	BIOLOGICAL PROCESS	rRNA metabolic process	29	110	9.1e-14	3e-12
GO:0032446	BIOLOGICAL PROCESS	protein modification by small protein conjugation	31	136	3.6e-13	1.2e-11
GO:0048518	BIOLOGICAL PROCESS	positive regulation of biological process	42	259	7e-13	2.3e-11
GO:0007346	BIOLOGICAL PROCESS	regulation of mitotic cell cycle	14	16	1.3e-12	4.1e-11
GO:0055085	BIOLOGICAL PROCESS	transmembrane transport	40	244	1.8e-12	5.9e-11
GO:0006364	BIOLOGICAL PROCESS	rRNA processing	27	110	2.7e-12	8.6e-11
GO:0016567	BIOLOGICAL PROCESS	protein ubiquitination	28	121	3.6e-12	1.1e-10
GO:0001522	BIOLOGICAL PROCESS	pseudouridine synthesis	14	19	6.4e-12	2e-10
GO:0009734	BIOLOGICAL PROCESS	auxin mediated signaling pathway	18	42	6.5e-12	2e-10
GO:0006323	BIOLOGICAL PROCESS	DNA packaging	21	64	7.5e-12	2.3e-10
GO:0006417	BIOLOGICAL PROCESS	regulation of translation	15	26	1.5e-11	4.4e-10
GO:0010197	BIOLOGICAL PROCESS	polar nucleus fusion	15	26	1.5e-11	4.4e-10
GO:0065004	BIOLOGICAL PROCESS	protein-DNA complex assembly	20	60	1.9e-11	5.6e-10
GO:0000741	BIOLOGICAL PROCESS	karyogamy	15	27	2.2e-11	6.4e-10
GO:0009559	BIOLOGICAL PROCESS	embryo sac central cell differentiation	15	27	2.2e-11	6.4e-10
GO:0048284	BIOLOGICAL PROCESS	organelle fusion	15	27	2.2e-11	6.4e-10
GO:0045893	BIOLOGICAL PROCESS	positive regulation of transcription, DNA-dependent	14	22	2.6e-11	7.6e-10
GO:0010608	BIOLOGICAL PROCESS	posttranscriptional regulation of gene expression	29	144	2.8e-11	8.1e-10
GO:0033043	BIOLOGICAL PROCESS	regulation of organelle organization	16	34	3.2e-11	9.1e-10
GO:0006997	BIOLOGICAL PROCESS	nucleus organization	16	34	3.2e-11	9.1e-10
GO:0051254	BIOLOGICAL PROCESS	positive regulation of RNA metabolic process	14	23	4.1e-11	1.1e-09
GO:0032259	BIOLOGICAL PROCESS	methylation	23	90	5.5e-11	1.5e-09
GO:0051327	BIOLOGICAL PROCESS	M phase of meiotic cell cycle	17	43	6.9e-11	1.9e-09
GO:0007126	BIOLOGICAL PROCESS	meiosis	17	43	6.9e-11	1.9e-09
GO:0008033	BIOLOGICAL PROCESS	tRNA processing	19	58	7.6e-11	2.1e-09
GO:0032508	BIOLOGICAL PROCESS	DNA duplex unwinding	12	16	1.8e-10	4.8e-09
GO:0032392	BIOLOGICAL PROCESS	DNA geometric change	12	16	1.8e-10	4.8e-09
GO:0006399	BIOLOGICAL PROCESS	tRNA metabolic process	27	141	3.6e-10	9.5e-09
GO:0006730	BIOLOGICAL PROCESS	one-carbon metabolic process	24	111	4.1e-10	1.1e-08
GO:0006461	BIOLOGICAL PROCESS	protein complex assembly	26	134	5.9e-10	1.5e-08
GO:0070271	BIOLOGICAL PROCESS	protein complex biogenesis	26	134	5.9e-10	1.5e-08
GO:0000087	BIOLOGICAL PROCESS	M phase of mitotic cell cycle	13	24	6e-10	1.5e-08
GO:0007067	BIOLOGICAL PROCESS	mitosis	13	24	6e-10	1.5e-08
GO:0043543	BIOLOGICAL PROCESS	protein amino acid acylation	10	10	9.3e-10	2.3e-08
GO:0051246	BIOLOGICAL PROCESS	regulation of protein metabolic process	17	54	1.2e-09	3.1e-08
GO:0032268	BIOLOGICAL PROCESS	regulation of cellular protein metabolic process	16	47	1.5e-09	3.7e-08
GO:0006412	BIOLOGICAL PROCESS	translation	109	1445	1.6e-09	4e-08
GO:0000280	BIOLOGICAL PROCESS	nuclear division	13	28	2.6e-09	6.3e-08
GO:0043161	BIOLOGICAL PROCESS	proteasomal ubiquitin-dependent protein catabolic process	10	12	3e-09	7.4e-08
GO:0006796	BIOLOGICAL PROCESS	phosphate metabolic process	92	1178	6.9e-09	1.7e-07
GO:0006793	BIOLOGICAL PROCESS	phosphorus metabolic process	92	1179	7.2e-09	1.7e-07
GO:0051053	BIOLOGICAL PROCESS	negative regulation of DNA metabolic process	9	10	1.2e-08	2.9e-07
GO:0010498	BIOLOGICAL PROCESS	proteasomal protein catabolic process	10	15	1.4e-08	3.3e-07
GO:0016311	BIOLOGICAL PROCESS	dephosphorylation	20	94	1.4e-08	3.4e-07
GO:0031123	BIOLOGICAL PROCESS	RNA 3'-end processing	12	27	1.6e-08	3.6e-07
GO:0051321	BIOLOGICAL PROCESS	meiotic cell cycle	17	66	1.6e-08	3.6e-07
GO:0000226	BIOLOGICAL PROCESS	microtubule cytoskeleton organization	15	51	2.5e-08	5.7e-07
GO:0006342	BIOLOGICAL PROCESS	chromatin silencing	12	29	2.9e-08	6.7e-07
GO:0042592	BIOLOGICAL PROCESS	homeostatic process	30	216	3.1e-08	7e-07
GO:0009791	BIOLOGICAL PROCESS	post-embryonic development	62	705	4.7e-08	1.1e-06
GO:0006950	BIOLOGICAL PROCESS	response to stress	148	2320	6.9e-08	1.5e-06
GO:0034728	BIOLOGICAL PROCESS	nucleosome organization	15	56	7.1e-08	1.6e-06
GO:0033044	BIOLOGICAL PROCESS	regulation of chromosome organization	8	9	8.6e-08	1.9e-06
GO:0030497	BIOLOGICAL PROCESS	fatty acid elongation	8	9	8.6e-08	1.9e-06
GO:0000723	BIOLOGICAL PROCESS	telomere maintenance	9	14	9.3e-08	2e-06
GO:0032200	BIOLOGICAL PROCESS	telomere organization	9	14	9.3e-08	2e-06
GO:0009561	BIOLOGICAL PROCESS	megagametogenesis	15	59	1.3e-07	2.7e-06
GO:0045814	BIOLOGICAL PROCESS	negative regulation of gene expression, epigenetic	12	36	2e-07	4.3e-06
GO:0010212	BIOLOGICAL PROCESS	response to ionizing radiation	9	16	2.2e-07	4.6e-06
GO:0010628	BIOLOGICAL PROCESS	positive regulation of gene expression	15	63	2.6e-07	5.5e-06
GO:0051726	BIOLOGICAL PROCESS	regulation of cell cycle	21	127	2.8e-07	5.9e-06
GO:0007051	BIOLOGICAL PROCESS	spindle organization	7	7	3.4e-07	7.1e-06
GO:0016568	BIOLOGICAL PROCESS	chromatin modification	18	95	3.4e-07	7.1e-06
GO:0030307	BIOLOGICAL PROCESS	positive regulation of cell growth	7	7	3.4e-07	7.1e-06
GO:0010876	BIOLOGICAL PROCESS	lipid localization	10	24	4e-07	8.2e-06
GO:0050896	BIOLOGICAL PROCESS	response to stimulus	227	4057	4.6e-07	9.3e-06
GO:0006536	BIOLOGICAL PROCESS	glutamate metabolic process	8	13	6.3e-07	1.3e-05
GO:0010564	BIOLOGICAL PROCESS	regulation of cell cycle process	10	26	7.3e-07	1.5e-05
GO:0018193	BIOLOGICAL PROCESS	peptidyl-amino acid modification	11	35	1.1e-06	2.1e-05
GO:0045927	BIOLOGICAL PROCESS	positive regulation of growth	7	9	1.1e-06	2.1e-05
GO:0006338	BIOLOGICAL PROCESS	chromatin remodeling	9	21	1.3e-06	2.5e-05
GO:0045941	BIOLOGICAL PROCESS	positive regulation of transcription	14	63	1.3e-06	2.6e-05
GO:0009553	BIOLOGICAL PROCESS	embryo sac development	18	107	1.6e-06	3.1e-05
GO:0070887	BIOLOGICAL PROCESS	cellular response to chemical stimulus	42	452	1.9e-06	3.7e-05
GO:0048609	BIOLOGICAL PROCESS	reproductive process in a multicellular organism	11	38	2.1e-06	4e-05
GO:0045935	BIOLOGICAL PROCESS	positive regulation of nucleobase, nucleoside, nucleotide and nucleic acid metabolic process	14	69	3.4e-06	6.5e-05
GO:0007017	BIOLOGICAL PROCESS	microtubule-based process	18	114	3.5e-06	6.7e-05
GO:0032504	BIOLOGICAL PROCESS	multicellular organism reproduction	11	41	3.9e-06	7.3e-05
GO:0051173	BIOLOGICAL PROCESS	positive regulation of nitrogen compound metabolic process	14	70	3.9e-06	7.4e-05
GO:0010431	BIOLOGICAL PROCESS	seed maturation	8	18	4.1e-06	7.6e-05
GO:0031124	BIOLOGICAL PROCESS	mRNA 3'-end processing	6	7	4.5e-06	8.3e-05
GO:0006367	BIOLOGICAL PROCESS	transcription initiation from RNA polymerase II promoter	7	13	6.3e-06	0.00012
GO:0045793	BIOLOGICAL PROCESS	positive regulation of cell size	7	13	6.3e-06	0.00012
GO:0051130	BIOLOGICAL PROCESS	positive regulation of cellular component organization	7	13	6.3e-06	0.00012
GO:0048285	BIOLOGICAL PROCESS	organelle fission	13	63	6.4e-06	0.00012
GO:0042724	BIOLOGICAL PROCESS	thiamin and derivative biosynthetic process	6	8	7.5e-06	0.00014
GO:0009228	BIOLOGICAL PROCESS	thiamin biosynthetic process	6	8	7.5e-06	0.00014
GO:0006473	BIOLOGICAL PROCESS	protein amino acid acetylation	6	8	7.5e-06	0.00014
GO:0007127	BIOLOGICAL PROCESS	meiosis I	9	28	8.7e-06	0.00016
GO:0040008	BIOLOGICAL PROCESS	regulation of growth	13	66	9.9e-06	0.00018
GO:0010228	BIOLOGICAL PROCESS	vegetative to reproductive phase transition of meristem	17	112	1e-05	0.00018
GO:0016458	BIOLOGICAL PROCESS	gene silencing	19	138	1.1e-05	0.0002
GO:0048638	BIOLOGICAL PROCESS	regulation of developmental growth	10	38	1.2e-05	0.00021
GO:0001558	BIOLOGICAL PROCESS	regulation of cell growth	8	22	1.3e-05	0.00023
GO:0048579	BIOLOGICAL PROCESS	negative regulation of long-day photoperiodism, flowering	5	5	1.8e-05	0.00032
GO:0031497	BIOLOGICAL PROCESS	chromatin assembly	12	60	1.9e-05	0.00033
GO:0006268	BIOLOGICAL PROCESS	DNA unwinding during replication	6	11	2.8e-05	0.00048
GO:0051510	BIOLOGICAL PROCESS	regulation of unidimensional cell growth	5	6	3.2e-05	0.00055
GO:0006535	BIOLOGICAL PROCESS	cysteine biosynthetic process from serine	5	6	3.2e-05	0.00055
GO:0007131	BIOLOGICAL PROCESS	reciprocal meiotic recombination	7	19	4.4e-05	0.00073
GO:0032870	BIOLOGICAL PROCESS	cellular response to hormone stimulus	30	321	4.8e-05	0.0008
GO:0009755	BIOLOGICAL PROCESS	hormone-mediated signaling pathway	30	321	4.8e-05	0.0008
GO:0006334	BIOLOGICAL PROCESS	nucleosome assembly	11	56	4.8e-05	0.0008
GO:0034641	BIOLOGICAL PROCESS	cellular nitrogen compound metabolic process	41	506	4.9e-05	0.00081
GO:0030154	BIOLOGICAL PROCESS	cell differentiation	32	355	5.2e-05	0.00085
GO:0009262	BIOLOGICAL PROCESS	deoxyribonucleotide metabolic process	5	7	5.4e-05	0.00088
GO:0006612	BIOLOGICAL PROCESS	protein targeting to membrane	8	28	5.6e-05	0.00091
GO:0033036	BIOLOGICAL PROCESS	macromolecule localization	38	462	6.8e-05	0.0011
GO:0034220	BIOLOGICAL PROCESS	ion transmembrane transport	11	59	7.3e-05	0.0012
GO:0044265	BIOLOGICAL PROCESS	cellular macromolecule catabolic process	38	465	7.7e-05	0.0012
GO:0006772	BIOLOGICAL PROCESS	thiamin metabolic process	6	14	8e-05	0.0013
GO:0042723	BIOLOGICAL PROCESS	thiamin and derivative metabolic process	6	14	8e-05	0.0013
GO:0048586	BIOLOGICAL PROCESS	regulation of long-day photoperiodism, flowering	5	8	8.5e-05	0.0013
GO:0065008	BIOLOGICAL PROCESS	regulation of biological quality	49	665	8.8e-05	0.0014
GO:0048878	BIOLOGICAL PROCESS	chemical homeostasis	17	136	9.4e-05	0.0015
GO:0006497	BIOLOGICAL PROCESS	protein amino acid lipidation	8	31	0.0001	0.0016
GO:0042157	BIOLOGICAL PROCESS	lipoprotein metabolic process	8	31	0.0001	0.0016
GO:0042158	BIOLOGICAL PROCESS	lipoprotein biosynthetic process	8	31	0.0001	0.0016
GO:0051336	BIOLOGICAL PROCESS	regulation of hydrolase activity	9	41	0.00011	0.0017
GO:0046364	BIOLOGICAL PROCESS	monosaccharide biosynthetic process	7	23	0.00012	0.0018
GO:0006534	BIOLOGICAL PROCESS	cysteine metabolic process	7	24	0.00015	0.0022
GO:0006413	BIOLOGICAL PROCESS	translational initiation	13	90	0.00017	0.0026
GO:0022604	BIOLOGICAL PROCESS	regulation of cell morphogenesis	5	10	0.00019	0.0028
GO:0010948	BIOLOGICAL PROCESS	negative regulation of cell cycle process	5	10	0.00019	0.0028
GO:0048571	BIOLOGICAL PROCESS	long-day photoperiodism	6	17	0.00019	0.0028
GO:0010038	BIOLOGICAL PROCESS	response to metal ion	23	238	0.00022	0.0033
GO:0046686	BIOLOGICAL PROCESS	response to cadmium ion	19	178	0.00025	0.0037
GO:0006560	BIOLOGICAL PROCESS	proline metabolic process	5	11	0.00026	0.0038
GO:0034599	BIOLOGICAL PROCESS	cellular response to oxidative stress	5	11	0.00026	0.0038
GO:0009628	BIOLOGICAL PROCESS	response to abiotic stimulus	88	1471	0.00027	0.0039
GO:0006333	BIOLOGICAL PROCESS	chromatin assembly or disassembly	12	82	0.00027	0.0039
GO:0043414	BIOLOGICAL PROCESS	macromolecule methylation	12	83	0.0003	0.0043
GO:0006816	BIOLOGICAL PROCESS	calcium ion transport	6	19	0.00031	0.0045
GO:0010035	BIOLOGICAL PROCESS	response to inorganic substance	25	279	0.00035	0.0051
GO:0030148	BIOLOGICAL PROCESS	sphingolipid biosynthetic process	5	12	0.00036	0.0051
GO:0051301	BIOLOGICAL PROCESS	cell division	13	99	0.00039	0.0056
GO:0048229	BIOLOGICAL PROCESS	gametophyte development	22	233	0.00041	0.0058
GO:0010252	BIOLOGICAL PROCESS	auxin homeostasis	6	21	0.00048	0.0068
GO:0007033	BIOLOGICAL PROCESS	vacuole organization	5	13	0.00048	0.0068
GO:0070838	BIOLOGICAL PROCESS	divalent metal ion transport	6	21	0.00048	0.0068
GO:0051640	BIOLOGICAL PROCESS	organelle localization	6	21	0.00048	0.0068
GO:0040029	BIOLOGICAL PROCESS	regulation of gene expression, epigenetic	19	189	0.00049	0.0068
GO:0009408	BIOLOGICAL PROCESS	response to heat	17	161	0.00057	0.0079
GO:0044248	BIOLOGICAL PROCESS	cellular catabolic process	50	746	0.00059	0.0082
GO:0070646	BIOLOGICAL PROCESS	protein modification by small protein removal	6	22	0.0006	0.0082
GO:0043086	BIOLOGICAL PROCESS	negative regulation of catalytic activity	9	53	0.0006	0.0082
GO:0009064	BIOLOGICAL PROCESS	glutamine family amino acid metabolic process	8	42	0.00061	0.0084
GO:0006457	BIOLOGICAL PROCESS	protein folding	24	275	0.00065	0.0088
GO:0016570	BIOLOGICAL PROCESS	histone modification	10	66	0.00067	0.0091
GO:0006665	BIOLOGICAL PROCESS	sphingolipid metabolic process	6	23	0.00073	0.0098
GO:0006801	BIOLOGICAL PROCESS	superoxide metabolic process	5	16	0.001	0.014
GO:0048653	BIOLOGICAL PROCESS	anther development	6	25	0.0011	0.014
GO:0016569	BIOLOGICAL PROCESS	covalent chromatin modification	10	71	0.0011	0.015
GO:0009063	BIOLOGICAL PROCESS	cellular amino acid catabolic process	8	47	0.0012	0.016
GO:0048574	BIOLOGICAL PROCESS	long-day photoperiodism, flowering	5	17	0.0013	0.017
GO:0015931	BIOLOGICAL PROCESS	nucleobase, nucleoside, nucleotide and nucleic acid transport	8	48	0.0013	0.017
GO:0016310	BIOLOGICAL PROCESS	phosphorylation	65	1079	0.0014	0.018
GO:0007010	BIOLOGICAL PROCESS	cytoskeleton organization	15	145	0.0014	0.018
GO:0044092	BIOLOGICAL PROCESS	negative regulation of molecular function	9	61	0.0015	0.019
GO:0009310	BIOLOGICAL PROCESS	amine catabolic process	8	49	0.0015	0.019
GO:0006470	BIOLOGICAL PROCESS	protein amino acid dephosphorylation	10	76	0.0018	0.023
GO:0048869	BIOLOGICAL PROCESS	cellular developmental process	36	520	0.002	0.025
GO:0006265	BIOLOGICAL PROCESS	DNA topological change	5	19	0.002	0.025
GO:0009266	BIOLOGICAL PROCESS	response to temperature stimulus	34	485	0.0021	0.027
GO:0006520	BIOLOGICAL PROCESS	cellular amino acid metabolic process	31	430	0.0022	0.028
GO:0007034	BIOLOGICAL PROCESS	vacuolar transport	6	30	0.0024	0.03
GO:0006563	BIOLOGICAL PROCESS	L-serine metabolic process	5	20	0.0024	0.03
GO:0044106	BIOLOGICAL PROCESS	cellular amine metabolic process	31	438	0.0028	0.036
GO:0046165	BIOLOGICAL PROCESS	alcohol biosynthetic process	7	44	0.0033	0.041
GO:0000038	BIOLOGICAL PROCESS	very-long-chain fatty acid metabolic process	5	22	0.0034	0.042
GO:0016042	BIOLOGICAL PROCESS	lipid catabolic process	10	85	0.0037	0.046
GO:0044272	BIOLOGICAL PROCESS	sulfur compound biosynthetic process	12	115	0.0038	0.047
GO:0005488	MOLECULAR FUNCTION	binding	929	11258	3.9e-135	4.3e-132
GO:0003676	MOLECULAR FUNCTION	nucleic acid binding	505	4842	3.5e-89	1.9e-86
GO:0043167	MOLECULAR FUNCTION	ion binding	272	2087	2e-61	7.5e-59
GO:0003723	MOLECULAR FUNCTION	RNA binding	218	1379	2.8e-61	7.7e-59
GO:0043169	MOLECULAR FUNCTION	cation binding	264	2087	3.4e-57	7.5e-55
GO:0046872	MOLECULAR FUNCTION	metal ion binding	254	1997	2.6e-55	4.9e-53
GO:0045735	MOLECULAR FUNCTION	nutrient reservoir activity	48	63	4.8e-38	7.7e-36
GO:0000166	MOLECULAR FUNCTION	nucleotide binding	196	2267	2.6e-22	3.6e-20
GO:0003682	MOLECULAR FUNCTION	chromatin binding	29	49	2.7e-21	3.4e-19
GO:0043566	MOLECULAR FUNCTION	structure-specific DNA binding	30	55	3.3e-21	3.6e-19
GO:0008270	MOLECULAR FUNCTION	zinc ion binding	133	1299	8.2e-21	8.3e-19
GO:0032559	MOLECULAR FUNCTION	adenyl ribonucleotide binding	137	1384	3.1e-20	2.8e-18
GO:0032555	MOLECULAR FUNCTION	purine ribonucleotide binding	151	1631	9.8e-20	7.8e-18
GO:0032553	MOLECULAR FUNCTION	ribonucleotide binding	151	1631	9.8e-20	7.8e-18
GO:0046914	MOLECULAR FUNCTION	transition metal ion binding	150	1618	1.2e-19	8.7e-18
GO:0001883	MOLECULAR FUNCTION	purine nucleoside binding	140	1465	2e-19	1.2e-17
GO:0001882	MOLECULAR FUNCTION	nucleoside binding	140	1465	2e-19	1.2e-17
GO:0030554	MOLECULAR FUNCTION	adenyl nucleotide binding	140	1465	2e-19	1.2e-17
GO:0017111	MOLECULAR FUNCTION	nucleoside-triphosphatase activity	95	792	3.8e-19	2.2e-17
GO:0017076	MOLECULAR FUNCTION	purine nucleotide binding	154	1713	5e-19	2.8e-17
GO:0003735	MOLECULAR FUNCTION	structural constituent of ribosome	72	494	8.4e-19	4.4e-17
GO:0005524	MOLECULAR FUNCTION	ATP binding	132	1377	1.8e-18	9.1e-17
GO:0003712	MOLECULAR FUNCTION	transcription cofactor activity	25	43	2.1e-18	1e-16
GO:0016462	MOLECULAR FUNCTION	pyrophosphatase activity	95	832	7.1e-18	3.3e-16
GO:0016818	MOLECULAR FUNCTION	hydrolase activity, acting on acid anhydrides, in phosphorus-containing anhydrides	95	837	1e-17	4.5e-16
GO:0016817	MOLECULAR FUNCTION	hydrolase activity, acting on acid anhydrides	95	839	1.2e-17	5e-16
GO:0004386	MOLECULAR FUNCTION	helicase activity	42	182	1.7e-17	7e-16
GO:0003690	MOLECULAR FUNCTION	double-stranded DNA binding	24	46	6.4e-17	2.6e-15
GO:0008134	MOLECULAR FUNCTION	transcription factor binding	25	53	9.2e-17	3.5e-15
GO:0003677	MOLECULAR FUNCTION	DNA binding	213	2892	9.9e-17	3.7e-15
GO:0003824	MOLECULAR FUNCTION	catalytic activity	527	9638	3.8e-15	1.4e-13
GO:0043565	MOLECULAR FUNCTION	sequence-specific DNA binding	29	99	9.3e-15	3.2e-13
GO:0005198	MOLECULAR FUNCTION	structural molecule activity	75	659	2.6e-14	8.9e-13
GO:0046982	MOLECULAR FUNCTION	protein heterodimerization activity	20	49	9.1e-13	3e-11
GO:0046983	MOLECULAR FUNCTION	protein dimerization activity	31	144	1.3e-12	4.2e-11
GO:0016787	MOLECULAR FUNCTION	hydrolase activity	224	3468	5.5e-12	1.7e-10
GO:0008094	MOLECULAR FUNCTION	DNA-dependent ATPase activity	15	28	3.2e-11	9.7e-10
GO:0003678	MOLECULAR FUNCTION	DNA helicase activity	12	17	3e-10	8.7e-09
GO:0005515	MOLECULAR FUNCTION	protein binding	186	2944	2.3e-09	6.6e-08
GO:0016740	MOLECULAR FUNCTION	transferase activity	197	3321	6.8e-08	1.9e-06
GO:0016620	MOLECULAR FUNCTION	oxidoreductase activity, acting on the aldehyde or oxo group of donors, NAD or NADP as acceptor	15	56	7.1e-08	1.9e-06
GO:0051536	MOLECULAR FUNCTION	iron-sulfur cluster binding	12	37	2.6e-07	6.7e-06
GO:0051540	MOLECULAR FUNCTION	metal cluster binding	12	37	2.6e-07	6.7e-06
GO:0016887	MOLECULAR FUNCTION	ATPase activity	45	482	7.3e-07	1.9e-05
GO:0004029	MOLECULAR FUNCTION	aldehyde dehydrogenase (NAD) activity	7	9	1.1e-06	2.6e-05
GO:0003724	MOLECULAR FUNCTION	RNA helicase activity	9	21	1.3e-06	3e-05
GO:0042277	MOLECULAR FUNCTION	peptide binding	9	21	1.3e-06	3e-05
GO:0008415	MOLECULAR FUNCTION	acyltransferase activity	27	231	3.1e-06	7.1e-05
GO:0051082	MOLECULAR FUNCTION	unfolded protein binding	16	93	4.6e-06	0.0001
GO:0008135	MOLECULAR FUNCTION	translation factor activity, nucleic acid binding	23	181	4.7e-06	0.0001
GO:0042623	MOLECULAR FUNCTION	ATPase activity, coupled	35	359	5.1e-06	0.00011
GO:0034061	MOLECULAR FUNCTION	DNA polymerase activity	10	34	5.3e-06	0.00011
GO:0003697	MOLECULAR FUNCTION	single-stranded DNA binding	8	19	5.6e-06	0.00012
GO:0016903	MOLECULAR FUNCTION	oxidoreductase activity, acting on the aldehyde or oxo group of donors	15	84	6e-06	0.00012
GO:0005507	MOLECULAR FUNCTION	copper ion binding	17	113	1.1e-05	0.00023
GO:0019829	MOLECULAR FUNCTION	cation-transporting ATPase activity	10	38	1.2e-05	0.00024
GO:0003746	MOLECULAR FUNCTION	translation elongation factor activity	10	38	1.2e-05	0.00024
GO:0003684	MOLECULAR FUNCTION	damaged DNA binding	9	32	2.1e-05	0.00041
GO:0016791	MOLECULAR FUNCTION	phosphatase activity	36	407	2.6e-05	0.0005
GO:0004675	MOLECULAR FUNCTION	transmembrane receptor protein serine/threonine kinase activity	6	11	2.8e-05	0.00052
GO:0009922	MOLECULAR FUNCTION	fatty acid elongase activity	5	6	3.2e-05	0.00059
GO:0004312	MOLECULAR FUNCTION	fatty-acid synthase activity	7	19	4.4e-05	0.00078
GO:0016747	MOLECULAR FUNCTION	transferase activity, transferring acyl groups other than amino-acyl groups	28	290	5e-05	0.00089
GO:0016407	MOLECULAR FUNCTION	acetyltransferase activity	14	91	5.3e-05	0.00092
GO:0016728	MOLECULAR FUNCTION	oxidoreductase activity, acting on CH or CH2 groups, disulfide as acceptor	5	7	5.4e-05	0.00092
GO:0016746	MOLECULAR FUNCTION	transferase activity, transferring acyl groups	30	324	5.6e-05	0.00093
GO:0042625	MOLECULAR FUNCTION	ATPase activity, coupled to transmembrane movement of ions	12	68	5.6e-05	0.00093
GO:0051087	MOLECULAR FUNCTION	chaperone binding	5	8	8.5e-05	0.0014
GO:0042626	MOLECULAR FUNCTION	ATPase activity, coupled to transmembrane movement of substances	20	181	0.00011	0.0018
GO:0043492	MOLECULAR FUNCTION	ATPase activity, coupled to movement of substances	20	181	0.00011	0.0018
GO:0016564	MOLECULAR FUNCTION	transcription repressor activity	11	63	0.00012	0.0019
GO:0016725	MOLECULAR FUNCTION	oxidoreductase activity, acting on CH or CH2 groups	5	9	0.00013	0.002
GO:0016820	MOLECULAR FUNCTION	hydrolase activity, acting on acid anhydrides, catalyzing transmembrane movement of substances	20	183	0.00013	0.002
GO:0019199	MOLECULAR FUNCTION	transmembrane receptor protein kinase activity	6	16	0.00014	0.0022
GO:0042578	MOLECULAR FUNCTION	phosphoric ester hydrolase activity	38	481	0.00015	0.0022
GO:0004869	MOLECULAR FUNCTION	cysteine-type endopeptidase inhibitor activity	5	10	0.00019	0.0027
GO:0035064	MOLECULAR FUNCTION	methylated histone residue binding	6	17	0.00019	0.0027
GO:0016779	MOLECULAR FUNCTION	nucleotidyltransferase activity	21	207	0.00023	0.0032
GO:0005388	MOLECULAR FUNCTION	calcium-transporting ATPase activity	6	18	0.00024	0.0034
GO:0016646	MOLECULAR FUNCTION	oxidoreductase activity, acting on the CH-NH group of donors, NAD or NADP as acceptor	5	12	0.00036	0.005
GO:0003916	MOLECULAR FUNCTION	DNA topoisomerase activity	6	20	0.00039	0.0053
GO:0005319	MOLECULAR FUNCTION	lipid transporter activity	6	21	0.00048	0.0065
GO:0015085	MOLECULAR FUNCTION	calcium ion transmembrane transporter activity	6	21	0.00048	0.0065
GO:0008080	MOLECULAR FUNCTION	N-acetyltransferase activity	10	64	0.00054	0.0072
GO:0003993	MOLECULAR FUNCTION	acid phosphatase activity	9	55	0.00076	0.0099
GO:0004721	MOLECULAR FUNCTION	phosphoprotein phosphatase activity	23	262	0.00077	0.01
GO:0016410	MOLECULAR FUNCTION	N-acyltransferase activity	10	69	0.00092	0.012
GO:0004402	MOLECULAR FUNCTION	histone acetyltransferase activity	5	16	0.001	0.013
GO:0004468	MOLECULAR FUNCTION	lysine N-acetyltransferase activity	5	16	0.001	0.013
GO:0003924	MOLECULAR FUNCTION	GTPase activity	10	72	0.0012	0.015
GO:0016788	MOLECULAR FUNCTION	hydrolase activity, acting on ester bonds	71	1200	0.0013	0.016
GO:0003743	MOLECULAR FUNCTION	translation initiation factor activity	13	115	0.0014	0.017
GO:0016616	MOLECULAR FUNCTION	oxidoreductase activity, acting on the CH-OH group of donors, NAD or NADP as acceptor	15	145	0.0014	0.017
GO:0003887	MOLECULAR FUNCTION	DNA-directed DNA polymerase activity	6	27	0.0015	0.017
GO:0015662	MOLECULAR FUNCTION	ATPase activity, coupled to transmembrane movement of ions, phosphorylative mechanism	8	49	0.0015	0.017
GO:0042162	MOLECULAR FUNCTION	telomeric DNA binding	5	19	0.002	0.023
GO:0004143	MOLECULAR FUNCTION	diacylglycerol kinase activity	5	20	0.0024	0.027
GO:0008168	MOLECULAR FUNCTION	methyltransferase activity	22	273	0.0027	0.03
GO:0003755	MOLECULAR FUNCTION	peptidyl-prolyl cis-trans isomerase activity	9	68	0.0028	0.032
GO:0016741	MOLECULAR FUNCTION	transferase activity, transferring one-carbon groups	22	275	0.0029	0.032
GO:0004518	MOLECULAR FUNCTION	nuclease activity	19	224	0.003	0.033
GO:0016859	MOLECULAR FUNCTION	cis-trans isomerase activity	9	69	0.0031	0.034
GO:0019899	MOLECULAR FUNCTION	enzyme binding	8	56	0.0032	0.034
GO:0015405	MOLECULAR FUNCTION	P-P-bond-hydrolysis-driven transmembrane transporter activity	20	243	0.0033	0.035
GO:0015399	MOLECULAR FUNCTION	primary active transmembrane transporter activity	20	244	0.0034	0.036
GO:0016021	CELLULAR COMPONENT	integral to membrane	222	395	8.7e-154	5e-151
GO:0005634	CELLULAR COMPONENT	nucleus	393	2621	6.4e-109	1.8e-106
GO:0031224	CELLULAR COMPONENT	intrinsic to membrane	222	806	4.9e-102	9.2e-100
GO:0044428	CELLULAR COMPONENT	nuclear part	188	543	4e-100	5.7e-98
GO:0005622	CELLULAR COMPONENT	intracellular	780	9671	1.4e-97	1.6e-95
GO:0044424	CELLULAR COMPONENT	intracellular part	761	9302	4.5e-97	4.2e-95
GO:0044425	CELLULAR COMPONENT	membrane part	253	1360	1.5e-84	1.2e-82
GO:0043226	CELLULAR COMPONENT	organelle	673	8155	4.6e-83	3.3e-81
GO:0043229	CELLULAR COMPONENT	intracellular organelle	672	8149	9.4e-83	5.9e-81
GO:0044422	CELLULAR COMPONENT	organelle part	333	2562	3.5e-76	1.8e-74
GO:0044446	CELLULAR COMPONENT	intracellular organelle part	333	2561	3.2e-76	1.8e-74
GO:0032991	CELLULAR COMPONENT	macromolecular complex	304	2180	2.2e-75	1.1e-73
GO:0043232	CELLULAR COMPONENT	intracellular non-membrane-bounded organelle	202	1040	1.2e-69	4.8e-68
GO:0043228	CELLULAR COMPONENT	non-membrane-bounded organelle	202	1040	1.2e-69	4.8e-68
GO:0044464	CELLULAR COMPONENT	cell part	954	15217	1.2e-67	4.1e-66
GO:0005623	CELLULAR COMPONENT	cell	954	15217	1.2e-67	4.1e-66
GO:0031981	CELLULAR COMPONENT	nuclear lumen	118	374	5.5e-59	1.8e-57
GO:0043227	CELLULAR COMPONENT	membrane-bounded organelle	587	7622	7.6e-59	2.4e-57
GO:0043231	CELLULAR COMPONENT	intracellular membrane-bounded organelle	585	7615	3.2e-58	9.6e-57
GO:0005694	CELLULAR COMPONENT	chromosome	85	177	2.9e-54	8.3e-53
GO:0070013	CELLULAR COMPONENT	intracellular organelle lumen	130	539	1.4e-53	3.5e-52
GO:0043233	CELLULAR COMPONENT	organelle lumen	130	539	1.4e-53	3.5e-52
GO:0031974	CELLULAR COMPONENT	membrane-enclosed lumen	130	546	4.7e-53	1.2e-51
GO:0005654	CELLULAR COMPONENT	nucleoplasm	79	177	1.2e-48	2.9e-47
GO:0005829	CELLULAR COMPONENT	cytosol	158	912	1.5e-48	3.4e-47
GO:0044427	CELLULAR COMPONENT	chromosomal part	68	133	5.6e-45	1.2e-43
GO:0044451	CELLULAR COMPONENT	nucleoplasm part	68	164	2.1e-40	4.5e-39
GO:0030529	CELLULAR COMPONENT	ribonucleoprotein complex	122	703	1.4e-37	2.8e-36
GO:0016020	CELLULAR COMPONENT	membrane	338	4068	2.5e-36	4.9e-35
GO:0043234	CELLULAR COMPONENT	protein complex	162	1443	3.4e-29	6.4e-28
GO:0000785	CELLULAR COMPONENT	chromatin	39	71	3.1e-27	5.6e-26
GO:0032993	CELLULAR COMPONENT	protein-DNA complex	30	44	2.8e-23	4.9e-22
GO:0005840	CELLULAR COMPONENT	ribosome	77	524	3.3e-20	5.7e-19
GO:0005737	CELLULAR COMPONENT	cytoplasm	407	6822	1.1e-16	1.9e-15
GO:0005730	CELLULAR COMPONENT	nucleolus	42	209	1.2e-15	1.9e-14
GO:0044445	CELLULAR COMPONENT	cytosolic part	55	360	1.9e-15	3e-14
GO:0033279	CELLULAR COMPONENT	ribosomal subunit	57	389	3e-15	4.5e-14
GO:0022626	CELLULAR COMPONENT	cytosolic ribosome	52	336	7e-15	1e-13
GO:0015935	CELLULAR COMPONENT	small ribosomal subunit	32	164	5.6e-12	8.2e-11
GO:0022627	CELLULAR COMPONENT	cytosolic small ribosomal subunit	27	130	7.3e-11	1e-09
GO:0016591	CELLULAR COMPONENT	DNA-directed RNA polymerase II, holoenzyme	15	36	5.1e-10	7.1e-09
GO:0000786	CELLULAR COMPONENT	nucleosome	15	37	6.9e-10	9.3e-09
GO:0000775	CELLULAR COMPONENT	chromosome, centromeric region	12	19	7.5e-10	9.9e-09
GO:0044444	CELLULAR COMPONENT	cytoplasmic part	346	6289	9.4e-10	1.2e-08
GO:0044452	CELLULAR COMPONENT	nucleolar part	10	14	8.6e-09	1.1e-07
GO:0042575	CELLULAR COMPONENT	DNA polymerase complex	8	8	4.7e-08	5.9e-07
GO:0022625	CELLULAR COMPONENT	cytosolic large ribosomal subunit	25	162	7.1e-08	8.6e-07
GO:0044432	CELLULAR COMPONENT	endoplasmic reticulum part	17	75	7.8e-08	9.3e-07
GO:0009986	CELLULAR COMPONENT	cell surface	9	14	9.3e-08	1.1e-06
GO:0016607	CELLULAR COMPONENT	nuclear speck	12	37	2.6e-07	2.9e-06
GO:0016604	CELLULAR COMPONENT	nuclear body	14	60	8e-07	9e-06
GO:0005789	CELLULAR COMPONENT	endoplasmic reticulum membrane	14	64	1.6e-06	1.7e-05
GO:0042175	CELLULAR COMPONENT	nuclear envelope-endoplasmic reticulum network	14	67	2.5e-06	2.7e-05
GO:0044421	CELLULAR COMPONENT	extracellular region part	9	25	4.1e-06	4.3e-05
GO:0005774	CELLULAR COMPONENT	vacuolar membrane	16	100	1e-05	0.00011
GO:0005739	CELLULAR COMPONENT	mitochondrion	85	1276	1.1e-05	0.00011
GO:0015934	CELLULAR COMPONENT	large ribosomal subunit	25	225	1.5e-05	0.00015
GO:0044437	CELLULAR COMPONENT	vacuolar part	16	104	1.6e-05	0.00016
GO:0015630	CELLULAR COMPONENT	microtubule cytoskeleton	17	117	1.7e-05	0.00016
GO:0044459	CELLULAR COMPONENT	plasma membrane part	24	222	3.4e-05	0.00032
GO:0005852	CELLULAR COMPONENT	eukaryotic translation initiation factor 3 complex	6	12	4.1e-05	0.00038
GO:0005794	CELLULAR COMPONENT	Golgi apparatus	28	293	5.9e-05	0.00054
GO:0005667	CELLULAR COMPONENT	transcription factor complex	11	59	7.3e-05	0.00066
GO:0000139	CELLULAR COMPONENT	Golgi membrane	10	51	0.00011	0.00095
GO:0031980	CELLULAR COMPONENT	mitochondrial lumen	10	54	0.00016	0.0014
GO:0005759	CELLULAR COMPONENT	mitochondrial matrix	10	54	0.00016	0.0014
GO:0030176	CELLULAR COMPONENT	integral to endoplasmic reticulum membrane	5	10	0.00019	0.0016
GO:0044431	CELLULAR COMPONENT	Golgi apparatus part	15	118	0.0002	0.0017
GO:0005768	CELLULAR COMPONENT	endosome	12	84	0.00033	0.0027
GO:0000793	CELLULAR COMPONENT	condensed chromosome	5	16	0.001	0.0084
GO:0005773	CELLULAR COMPONENT	vacuole	29	383	0.0015	0.012
GO:0005874	CELLULAR COMPONENT	microtubule	7	38	0.0016	0.013
GO:0005802	CELLULAR COMPONENT	trans-Golgi network	5	19	0.002	0.015
GO:0010008	CELLULAR COMPONENT	endosome membrane	7	42	0.0026	0.02
GO:0044440	CELLULAR COMPONENT	endosomal part	7	42	0.0026	0.02
GO:0031301	CELLULAR COMPONENT	integral to organelle membrane	6	31	0.0027	0.02
GO:0031227	CELLULAR COMPONENT	intrinsic to endoplasmic reticulum membrane	5	21	0.0028	0.021
GO:0005856	CELLULAR COMPONENT	cytoskeleton	17	192	0.0033	0.024
GO:0031090	CELLULAR COMPONENT	organelle membrane	50	842	0.0059	0.043

## Sheet: GREENYELLOW
GO term	Ontology	Description	Number in input list	Number in BG/Ref	p-value	FDR
GO:0055114	BIOLOGICAL PROCESS	oxidation reduction	12	203	1.3e-12	3.8e-10
GO:0008152	BIOLOGICAL PROCESS	metabolic process	63	10614	3.2e-11	4.7e-09
GO:0006807	BIOLOGICAL PROCESS	nitrogen compound metabolic process	31	3826	5.1e-08	4.4e-06
GO:0009987	BIOLOGICAL PROCESS	cellular process	60	11684	6.7e-08	4.4e-06
GO:0044237	BIOLOGICAL PROCESS	cellular metabolic process	50	8722	7.4e-08	4.4e-06
GO:0006066	BIOLOGICAL PROCESS	alcohol metabolic process	8	270	1.3e-06	6.6e-05
GO:0044238	BIOLOGICAL PROCESS	primary metabolic process	48	8995	1.5e-06	6.6e-05
GO:0043170	BIOLOGICAL PROCESS	macromolecule metabolic process	41	7127	2.2e-06	8.4e-05
GO:0044260	BIOLOGICAL PROCESS	cellular macromolecule metabolic process	38	6447	3.6e-06	0.00012
GO:0006139	BIOLOGICAL PROCESS	nucleobase, nucleoside, nucleotide and nucleic acid metabolic process	24	3198	8.9e-06	0.00027
GO:0006457	BIOLOGICAL PROCESS	protein folding	7	275	1.6e-05	0.00037
GO:0009117	BIOLOGICAL PROCESS	nucleotide metabolic process	6	180	1.6e-05	0.00037
GO:0006753	BIOLOGICAL PROCESS	nucleoside phosphate metabolic process	6	180	1.6e-05	0.00037
GO:0006732	BIOLOGICAL PROCESS	coenzyme metabolic process	6	188	2e-05	0.00042
GO:0055086	BIOLOGICAL PROCESS	nucleobase, nucleoside and nucleotide metabolic process	6	221	4.7e-05	0.00094
GO:0051186	BIOLOGICAL PROCESS	cofactor metabolic process	6	308	0.00028	0.0049
GO:0016070	BIOLOGICAL PROCESS	RNA metabolic process	14	1657	0.00026	0.0049
GO:0044248	BIOLOGICAL PROCESS	cellular catabolic process	9	746	0.0003	0.0049
GO:0044265	BIOLOGICAL PROCESS	cellular macromolecule catabolic process	7	465	0.0004	0.0063
GO:0006725	BIOLOGICAL PROCESS	cellular aromatic compound metabolic process	6	399	0.0011	0.016
GO:0051603	BIOLOGICAL PROCESS	proteolysis involved in cellular protein catabolic process	5	309	0.002	0.027
GO:0006396	BIOLOGICAL PROCESS	RNA processing	6	453	0.002	0.027
GO:0006508	BIOLOGICAL PROCESS	proteolysis	8	810	0.0023	0.028
GO:0044257	BIOLOGICAL PROCESS	cellular protein catabolic process	5	315	0.0022	0.028
GO:0065008	BIOLOGICAL PROCESS	regulation of biological quality	7	665	0.003	0.036
GO:0034641	BIOLOGICAL PROCESS	cellular nitrogen compound metabolic process	6	506	0.0034	0.039
GO:0009308	BIOLOGICAL PROCESS	amine metabolic process	6	521	0.0039	0.043
GO:0009056	BIOLOGICAL PROCESS	catabolic process	10	1307	0.0042	0.043
GO:0019538	BIOLOGICAL PROCESS	protein metabolic process	21	4009	0.0041	0.043
GO:0042623	MOLECULAR FUNCTION	ATPase activity, coupled	9	359	1.1e-06	0.00013
GO:0045735	MOLECULAR FUNCTION	nutrient reservoir activity	5	63	1.5e-06	0.00013
GO:0000166	MOLECULAR FUNCTION	nucleotide binding	20	2267	5.7e-06	0.00024
GO:0016616	MOLECULAR FUNCTION	oxidoreductase activity, acting on the CH-OH group of donors, NAD or NADP as acceptor	6	145	4.7e-06	0.00024
GO:0016887	MOLECULAR FUNCTION	ATPase activity	9	482	1.1e-05	0.00038
GO:0016614	MOLECULAR FUNCTION	oxidoreductase activity, acting on CH-OH group of donors	6	188	2e-05	0.00056
GO:0043167	MOLECULAR FUNCTION	ion binding	18	2087	2.4e-05	0.00059
GO:0005524	MOLECULAR FUNCTION	ATP binding	14	1377	3.8e-05	0.00077
GO:0032559	MOLECULAR FUNCTION	adenyl ribonucleotide binding	14	1384	4e-05	0.00077
GO:0016491	MOLECULAR FUNCTION	oxidoreductase activity	14	1463	7.3e-05	0.00097
GO:0030554	MOLECULAR FUNCTION	adenyl nucleotide binding	14	1465	7.4e-05	0.00097
GO:0001883	MOLECULAR FUNCTION	purine nucleoside binding	14	1465	7.4e-05	0.00097
GO:0001882	MOLECULAR FUNCTION	nucleoside binding	14	1465	7.4e-05	0.00097
GO:0042626	MOLECULAR FUNCTION	ATPase activity, coupled to transmembrane movement of substances	5	181	0.00019	0.0021
GO:0032555	MOLECULAR FUNCTION	purine ribonucleotide binding	14	1631	0.00022	0.0021
GO:0032553	MOLECULAR FUNCTION	ribonucleotide binding	14	1631	0.00022	0.0021
GO:0016820	MOLECULAR FUNCTION	hydrolase activity, acting on acid anhydrides, catalyzing transmembrane movement of substances	5	183	0.0002	0.0021
GO:0043492	MOLECULAR FUNCTION	ATPase activity, coupled to movement of substances	5	181	0.00019	0.0021
GO:0017076	MOLECULAR FUNCTION	purine nucleotide binding	14	1713	0.00037	0.0033
GO:0017111	MOLECULAR FUNCTION	nucleoside-triphosphatase activity	9	792	0.00046	0.0039
GO:0046872	MOLECULAR FUNCTION	metal ion binding	15	1997	0.00054	0.0044
GO:0016818	MOLECULAR FUNCTION	hydrolase activity, acting on acid anhydrides, in phosphorus-containing anhydrides	9	837	0.00068	0.0048
GO:0016817	MOLECULAR FUNCTION	hydrolase activity, acting on acid anhydrides	9	839	0.00069	0.0048
GO:0015405	MOLECULAR FUNCTION	P-P-bond-hydrolysis-driven transmembrane transporter activity	5	243	0.00071	0.0048
GO:0015399	MOLECULAR FUNCTION	primary active transmembrane transporter activity	5	244	0.00073	0.0048
GO:0016462	MOLECULAR FUNCTION	pyrophosphatase activity	9	832	0.00065	0.0048
GO:0043169	MOLECULAR FUNCTION	cation binding	15	2087	0.00084	0.0053
GO:0003824	MOLECULAR FUNCTION	catalytic activity	42	9638	0.0013	0.0078
GO:0005488	MOLECULAR FUNCTION	binding	46	11258	0.0026	0.016
GO:0016787	MOLECULAR FUNCTION	hydrolase activity	18	3468	0.0088	0.05
GO:0016021	CELLULAR COMPONENT	integral to membrane	25	395	4.7e-26	6.6e-24
GO:0044425	CELLULAR COMPONENT	membrane part	36	1360	5e-25	3.5e-23
GO:0055044	CELLULAR COMPONENT	symplast	12	19	1.8e-23	6.5e-22
GO:0009506	CELLULAR COMPONENT	plasmodesma	12	19	1.8e-23	6.5e-22
GO:0005911	CELLULAR COMPONENT	cell-cell junction	12	21	4.6e-23	1.3e-21
GO:0030054	CELLULAR COMPONENT	cell junction	12	23	1.1e-22	2.5e-21
GO:0031224	CELLULAR COMPONENT	intrinsic to membrane	25	806	7.3e-19	1.5e-17
GO:0016020	CELLULAR COMPONENT	membrane	40	4068	5.4e-13	9.5e-12
GO:0044459	CELLULAR COMPONENT	plasma membrane part	12	222	3.4e-12	5.4e-11
GO:0005789	CELLULAR COMPONENT	endoplasmic reticulum membrane	5	64	1.6e-06	2.2e-05
GO:0042175	CELLULAR COMPONENT	nuclear envelope-endoplasmic reticulum network	5	67	2e-06	2.5e-05
GO:0044432	CELLULAR COMPONENT	endoplasmic reticulum part	5	75	3.3e-06	3.9e-05
GO:0044464	CELLULAR COMPONENT	cell part	65	15217	1.6e-05	0.00016
GO:0005623	CELLULAR COMPONENT	cell	65	15217	1.6e-05	0.00016
GO:0005886	CELLULAR COMPONENT	plasma membrane	15	1456	1.7e-05	0.00016
GO:0044428	CELLULAR COMPONENT	nuclear part	9	543	2.8e-05	0.00025
GO:0044422	CELLULAR COMPONENT	organelle part	16	2562	0.0024	0.019
GO:0044446	CELLULAR COMPONENT	intracellular organelle part	16	2561	0.0024	0.019
GO:0005829	CELLULAR COMPONENT	cytosol	8	912	0.0046	0.034

## Sheet: GREY_60
GO term	Ontology	Description	Number in input list	Number in BG/Ref	p-value	FDR
GO:0051179	BIOLOGICAL PROCESS	localization	9	1922	3.7e-09	3.1e-08
GO:0006810	BIOLOGICAL PROCESS	transport	9	1846	2.6e-09	3.1e-08
GO:0051234	BIOLOGICAL PROCESS	establishment of localization	9	1851	2.7e-09	3.1e-08
GO:0048869	BIOLOGICAL PROCESS	cellular developmental process	6	520	1.9e-08	1.2e-07
GO:0030154	BIOLOGICAL PROCESS	cell differentiation	5	355	1.4e-07	7.3e-07
GO:0007275	BIOLOGICAL PROCESS	multicellular organismal development	6	2020	4.9e-05	0.00021
GO:0032501	BIOLOGICAL PROCESS	multicellular organismal process	6	2094	6e-05	0.00022
GO:0032502	BIOLOGICAL PROCESS	developmental process	6	2304	0.0001	0.00032
GO:0009987	BIOLOGICAL PROCESS	cellular process	10	11684	0.0022	0.0061
GO:0044425	CELLULAR COMPONENT	membrane part	5	1360	9.3e-05	0.0035
GO:0005737	CELLULAR COMPONENT	cytoplasm	8	6822	0.0012	0.022
GO:0016020	CELLULAR COMPONENT	membrane	6	4068	0

## Sheet: LIGHTGREEN
GO term	Ontology	Description	Number in input list	Number in BG/Ref	p-value	FDR
GO:0016021	CELLULAR COMPONENT	integral to membrane	5	395	1.6e-07	2.3e-06
GO:0031224	CELLULAR COMPONENT	intrinsic to membrane	5	806	5e-06	3.7e-05
GO:0016020	CELLULAR COMPONENT	membrane	8	4068	1.4e-05	7e-05
GO:0044425	CELLULAR COMPONENT	membrane part	5	1360	6.2e-05	0.00023

## Sheet: MAGENTA
GO term	Ontology	Description	Number in input list	Number in BG/Ref	p-value	FDR
GO:0055114	BIOLOGICAL PROCESS	oxidation reduction	15	203	6e-13	2.6e-10
GO:0009987	BIOLOGICAL PROCESS	cellular process	106	11684	1.2e-11	1.8e-09
GO:0044237	BIOLOGICAL PROCESS	cellular metabolic process	88	8722	1.2e-11	1.8e-09
GO:0008152	BIOLOGICAL PROCESS	metabolic process	99	10614	2.4e-11	2.6e-09
GO:0016925	BIOLOGICAL PROCESS	protein sumoylation	6	13	4.4e-10	3.8e-08
GO:0009292	BIOLOGICAL PROCESS	genetic transfer	7	32	1.1e-09	7e-08
GO:0009294	BIOLOGICAL PROCESS	DNA mediated transformation	7	32	1.1e-09	7e-08
GO:0044260	BIOLOGICAL PROCESS	cellular macromolecule metabolic process	66	6447	1.2e-08	6.6e-07
GO:0055085	BIOLOGICAL PROCESS	transmembrane transport	11	244	9.9e-08	4.8e-06
GO:0043170	BIOLOGICAL PROCESS	macromolecule metabolic process	67	7127	2.5e-07	1.1e-05
GO:0032259	BIOLOGICAL PROCESS	methylation	7	90	7.4e-07	2.9e-05
GO:0051179	BIOLOGICAL PROCESS	localization	28	1922	8.9e-07	3.1e-05
GO:0044238	BIOLOGICAL PROCESS	primary metabolic process	77	8995	9.2e-07	3.1e-05
GO:0006887	BIOLOGICAL PROCESS	exocytosis	5	32	1.3e-06	4e-05
GO:0051252	BIOLOGICAL PROCESS	regulation of RNA metabolic process	19	996	1.4e-06	4.1e-05
GO:0070647	BIOLOGICAL PROCESS	protein modification by small protein conjugation or removal	8	158	2.5e-06	6.6e-05
GO:0006730	BIOLOGICAL PROCESS	one-carbon metabolic process	7	111	2.8e-06	6.6e-05
GO:0043687	BIOLOGICAL PROCESS	post-translational protein modification	21	1248	2.7e-06	6.6e-05
GO:0044267	BIOLOGICAL PROCESS	cellular protein metabolic process	39	3487	3.6e-06	8.3e-05
GO:0006810	BIOLOGICAL PROCESS	transport	26	1846	4.1e-06	9e-05
GO:0051234	BIOLOGICAL PROCESS	establishment of localization	26	1851	4.3e-06	9e-05
GO:0043412	BIOLOGICAL PROCESS	macromolecule modification	24	1636	5.2e-06	0.0001
GO:0016070	BIOLOGICAL PROCESS	RNA metabolic process	24	1657	6.4e-06	0.00012
GO:0032446	BIOLOGICAL PROCESS	protein modification by small protein conjugation	7	136	9.8e-06	0.00017
GO:0006351	BIOLOGICAL PROCESS	transcription, DNA-dependent	18	1039	9.9e-06	0.00017
GO:0032774	BIOLOGICAL PROCESS	RNA biosynthetic process	18	1040	1e-05	0.00017
GO:0032940	BIOLOGICAL PROCESS	secretion by cell	5	54	1.4e-05	0.00021
GO:0046903	BIOLOGICAL PROCESS	secretion	5	54	1.4e-05	0.00021
GO:0006355	BIOLOGICAL PROCESS	regulation of transcription, DNA-dependent	17	987	1.9e-05	0.00028
GO:0051276	BIOLOGICAL PROCESS	chromosome organization	8	216	2.3e-05	0.00033
GO:0006464	BIOLOGICAL PROCESS	protein modification process	21	1474	3.2e-05	0.00044
GO:0019538	BIOLOGICAL PROCESS	protein metabolic process	40	4009	3.8e-05	0.00051
GO:0006325	BIOLOGICAL PROCESS	chromatin organization	7	175	4.6e-05	0.00061
GO:0016192	BIOLOGICAL PROCESS	vesicle-mediated transport	8	272	0.00011	0.0014
GO:0080090	BIOLOGICAL PROCESS	regulation of primary metabolic process	23	1952	0.00022	0.0027
GO:0031323	BIOLOGICAL PROCESS	regulation of cellular metabolic process	23	2036	0.0004	0.0048
GO:0060255	BIOLOGICAL PROCESS	regulation of macromolecule metabolic process	23	2060	0.00047	0.0055
GO:0019219	BIOLOGICAL PROCESS	regulation of nucleobase, nucleoside, nucleotide and nucleic acid metabolic process	21	1847	0.00066	0.0076
GO:0006091	BIOLOGICAL PROCESS	generation of precursor metabolites and energy	7	285	0.00083	0.0092
GO:0051171	BIOLOGICAL PROCESS	regulation of nitrogen compound metabolic process	21	1888	0.00087	0.0094
GO:0019222	BIOLOGICAL PROCESS	regulation of metabolic process	23	2210	0.0012	0.012
GO:0034645	BIOLOGICAL PROCESS	cellular macromolecule biosynthetic process	33	3661	0.0012	0.012
GO:0009059	BIOLOGICAL PROCESS	macromolecule biosynthetic process	33	3685	0.0013	0.013
GO:0006796	BIOLOGICAL PROCESS	phosphate metabolic process	15	1178	0.0014	0.013
GO:0006793	BIOLOGICAL PROCESS	phosphorus metabolic process	15	1179	0.0014	0.013
GO:0010556	BIOLOGICAL PROCESS	regulation of macromolecule biosynthetic process	20	1843	0.0015	0.014
GO:0009058	BIOLOGICAL PROCESS	biosynthetic process	42	5118	0.0015	0.014
GO:0009889	BIOLOGICAL PROCESS	regulation of biosynthetic process	20	1881	0.002	0.017
GO:0031326	BIOLOGICAL PROCESS	regulation of cellular biosynthetic process	20	1881	0.002	0.017
GO:0006139	BIOLOGICAL PROCESS	nucleobase, nucleoside, nucleotide and nucleic acid metabolic process	29	3198	0.0022	0.019
GO:0048518	BIOLOGICAL PROCESS	positive regulation of biological process	6	259	0.0026	0.022
GO:0051704	BIOLOGICAL PROCESS	multi-organism process	11	776	0.0027	0.022
GO:0005488	MOLECULAR FUNCTION	binding	102	11258	5.2e-11	1.9e-08
GO:0004675	MOLECULAR FUNCTION	transmembrane receptor protein serine/threonine kinase activity	6	11	2e-10	3.7e-08
GO:0019199	MOLECULAR FUNCTION	transmembrane receptor protein kinase activity	6	16	1.2e-09	1.4e-07
GO:0009916	MOLECULAR FUNCTION	alternative oxidase activity	5	6	1.5e-09	1.4e-07
GO:0003824	MOLECULAR FUNCTION	catalytic activity	85	9638	3.6e-08	2.7e-06
GO:0004702	MOLECULAR FUNCTION	receptor signaling protein serine/threonine kinase activity	6	53	6.1e-07	3.3e-05
GO:0008134	MOLECULAR FUNCTION	transcription factor binding	6	53	6.1e-07	3.3e-05
GO:0005057	MOLECULAR FUNCTION	receptor signaling protein activity	6	55	7.5e-07	3.5e-05
GO:0016682	MOLECULAR FUNCTION	oxidoreductase activity, acting on diphenols and related substances as donors, oxygen as acceptor	5	29	8.4e-07	3.5e-05
GO:0003746	MOLECULAR FUNCTION	translation elongation factor activity	5	38	2.8e-06	9.8e-05
GO:0005506	MOLECULAR FUNCTION	iron ion binding	8	161	2.9e-06	9.8e-05
GO:0043169	MOLECULAR FUNCTION	cation binding	28	2087	4.2e-06	0.00012
GO:0016679	MOLECULAR FUNCTION	oxidoreductase activity, acting on diphenols and related substances as donors	5	42	4.4e-06	0.00012
GO:0043167	MOLECULAR FUNCTION	ion binding	28	2087	4.2e-06	0.00012
GO:0003712	MOLECULAR FUNCTION	transcription cofactor activity	5	43	4.9e-06	0.00012
GO:0046872	MOLECULAR FUNCTION	metal ion binding	27	1997	5.6e-06	0.00013
GO:0004721	MOLECULAR FUNCTION	phosphoprotein phosphatase activity	9	262	1.2e-05	0.00027
GO:0003779	MOLECULAR FUNCTION	actin binding	5	54	1.4e-05	0.00028
GO:0032555	MOLECULAR FUNCTION	purine ribonucleotide binding	23	1631	1.5e-05	0.00029
GO:0032553	MOLECULAR FUNCTION	ribonucleotide binding	23	1631	1.5e-05	0.00029
GO:0022857	MOLECULAR FUNCTION	transmembrane transporter activity	18	1128	2.9e-05	0.00051
GO:0017076	MOLECULAR FUNCTION	purine nucleotide binding	23	1713	3.3e-05	0.00055
GO:0003924	MOLECULAR FUNCTION	GTPase activity	5	72	5e-05	0.00081
GO:0016791	MOLECULAR FUNCTION	phosphatase activity	10	407	6.6e-05	0.001
GO:0008092	MOLECULAR FUNCTION	cytoskeletal protein binding	5	100	0.00022	0.0032
GO:0042578	MOLECULAR FUNCTION	phosphoric ester hydrolase activity	10	481	0.00025	0.0035
GO:0004888	MOLECULAR FUNCTION	transmembrane receptor activity	6	171	0.00032	0.0045
GO:0005524	MOLECULAR FUNCTION	ATP binding	18	1377	0.00033	0.0045
GO:0032559	MOLECULAR FUNCTION	adenyl ribonucleotide binding	18	1384	0.00036	0.0046
GO:0008135	MOLECULAR FUNCTION	translation factor activity, nucleic acid binding	6	181	0.00043	0.0054
GO:0030554	MOLECULAR FUNCTION	adenyl nucleotide binding	18	1465	0.00068	0.0077
GO:0001883	MOLECULAR FUNCTION	purine nucleoside binding	18	1465	0.00068	0.0077
GO:0001882	MOLECULAR FUNCTION	nucleoside binding	18	1465	0.00068	0.0077
GO:0000166	MOLECULAR FUNCTION	nucleotide binding	24	2267	0.00074	0.008
GO:0005215	MOLECULAR FUNCTION	transporter activity	18	1477	0.00075	0.008
GO:0022804	MOLECULAR FUNCTION	active transmembrane transporter activity	11	664	0.00079	0.0082
GO:0016740	MOLECULAR FUNCTION	transferase activity	31	3321	0.00099	0.0097
GO:0004872	MOLECULAR FUNCTION	receptor activity	6	212	0.00096	0.0097
GO:0016491	MOLECULAR FUNCTION	oxidoreductase activity	17	1463	0.0017	0.017
GO:0030246	MOLECULAR FUNCTION	carbohydrate binding	5	162	0.0018	0.017
GO:0015297	MOLECULAR FUNCTION	antiporter activity	5	170	0.0022	0.02
GO:0015291	MOLECULAR FUNCTION	secondary active transmembrane transporter activity	7	345	0.0024	0.021
GO:0005515	MOLECULAR FUNCTION	protein binding	27	2944	0.0027	0.024
GO:0008236	MOLECULAR FUNCTION	serine-type peptidase activity	5	186	0.0032	0.026
GO:0017171	MOLECULAR FUNCTION	serine hydrolase activity	5	186	0.0032	0.026
GO:0004674	MOLECULAR FUNCTION	protein serine/threonine kinase activity	10	681	0.0032	0.026
GO:0016787	MOLECULAR FUNCTION	hydrolase activity	30	3468	0.0037	0.03
GO:0004722	MOLECULAR FUNCTION	protein serine/threonine phosphatase activity	5	207	0.0049	0.038
GO:0016021	CELLULAR COMPONENT	integral to membrane	52	395	4.4e-55	8.5e-53
GO:0031224	CELLULAR COMPONENT	intrinsic to membrane	52	806	2.3e-40	2.2e-38
GO:0044425	CELLULAR COMPONENT	membrane part	52	1360	9.1e-30	5.9e-28
GO:0016020	CELLULAR COMPONENT	membrane	77	4068	3.2e-25	1.5e-23
GO:0044464	CELLULAR COMPONENT	cell part	127	15217	2.6e-12	8.4e-11
GO:0005623	CELLULAR COMPONENT	cell	127	15217	2.6e-12	8.4e-11
GO:0005853	CELLULAR COMPONENT	eukaryotic translation elongation factor 1 complex	5	5	8.4e-10	2.3e-08
GO:0000145	CELLULAR COMPONENT	exocyst	5	34	1.7e-06	4.1e-05
GO:0044448	CELLULAR COMPONENT	cell cortex part	5	52	1.1e-05	0.00024
GO:0005938	CELLULAR COMPONENT	cell cortex	5	54	1.4e-05	0.00026
GO:0044428	CELLULAR COMPONENT	nuclear part	12	543	3.4e-05	0.00059
GO:0005730	CELLULAR COMPONENT	nucleolus	7	209	0.00014	0.0022
GO:0031981	CELLULAR COMPONENT	nuclear lumen	9	374	0.00018	0.0026
GO:0005634	CELLULAR COMPONENT	nucleus	28	2621	0.00022	0.0031
GO:0070469	CELLULAR COMPONENT	respiratory chain	5	115	0.0004	0.0051
GO:0044424	CELLULAR COMPONENT	intracellular part	69	9302	0.00053	0.0064
GO:0005886	CELLULAR COMPONENT	plasma membrane	18	1456	0.00064	0.0072
GO:0005622	CELLULAR COMPONENT	intracellular	69	9671	0.0016	0.017
GO:0022625	CELLULAR COMPONENT	cytosolic large ribosomal subunit	5	162	0.0018	0.018
GO:0043233	CELLULAR COMPONENT	organelle lumen	9	539	0.0022	0.02
GO:0070013	CELLULAR COMPONENT	intracellular organelle lumen	9	539	0.0022	0.02
GO:0031974	CELLULAR COMPONENT	membrane-enclosed lumen	9	546	0.0024	0.021
GO:0005829	CELLULAR COMPONENT	cytosol	12	912	0.0031	0.026
GO:0032991	CELLULAR COMPONENT	macromolecular complex	21	2180	0.0048	0.038

## Sheet: MIDNIGHTBLUE
GO term	Ontology	Description	Number in input list	Number in BG/Ref	p-value	FDR
GO:0048193	BIOLOGICAL PROCESS	Golgi vesicle transport	7	70	3.4e-15	1.3e-13
GO:0016192	BIOLOGICAL PROCESS	vesicle-mediated transport	7	272	3.3e-11	6.1e-10
GO:0046907	BIOLOGICAL PROCESS	intracellular transport	7	463	1.2e-09	1.5e-08
GO:0051649	BIOLOGICAL PROCESS	establishment of localization in cell	7	525	2.9e-09	2.7e-08
GO:0051641	BIOLOGICAL PROCESS	cellular localization	7	569	5.1e-09	3.8e-08
GO:0006810	BIOLOGICAL PROCESS	transport	7	1846	1.3e-05	7.2e-05
GO:0051234	BIOLOGICAL PROCESS	establishment of localization	7	1851	1.4e-05	7.2e-05
GO:0051179	BIOLOGICAL PROCESS	localization	7	1922	1.7e-05	8e-05
GO:0009987	BIOLOGICAL PROCESS	cellular process	14	11684	5.8e-05	0.00024
GO:0044422	CELLULAR COMPONENT	organelle part	9	2562	8.5e-07	3.5e-05
GO:0031090	CELLULAR COMPONENT	organelle membrane	6	842	1.9e-06	3.8e-05
GO:0016020	CELLULAR COMPONENT	membrane	10	4068	4.1e-06	5.6e-05
GO:0043227	CELLULAR COMPONENT	membrane-bounded organelle	12	7622	2.5e-05	0.0002
GO:0043231	CELLULAR COMPONENT	intracellular membrane-bounded organelle	12	7615	2.5e-05	0.0002
GO:0044424	CELLULAR COMPONENT	intracellular part	13	9302	2.9e-05	0.0002
GO:0043229	CELLULAR COMPONENT	intracellular organelle	12	8149	5e-05	0.00023
GO:0043226	CELLULAR COMPONENT	organelle	12	8155	5.1e-05	0.00023
GO:0005622	CELLULAR COMPONENT	intracellular	13	9671	4.5e-05	0.00023
GO:0005623	CELLULAR COMPONENT	cell	15	15217	0.00024	0.00089
GO:0044464	CELLULAR COMPONENT	cell part	15	15217	0.00024	0.00089
GO:0005737	CELLULAR COMPONENT	cytoplasm	10	6822	0.00039	0.0013
GO:0012505	CELLULAR COMPONENT	endomembrane system	6	3416	0.0039	0.012

[truncated: 7 more sheets: PINK, PURPLE, RED, SALMON, TAN, TURQUOISE, YELLOW]
