# Supplementary material for: Identification of Metabolic Pathways Differentially Regulated in Somatic and Zygotic Embryos of Maritime Pine
Source: Front Plant Sci. 2022 May 18;13:877960. doi: 10.3389/fpls.2022.877960 (PMC9159154; doi:10.3389/fpls.2022.877960)
Supplement: Supplementary File 3 — Genes differentially expressed in zygotic embryos. [file Data_Sheet_3.xlsx]

## Sheet: A) ZygoticDifferential
GO term	Ontology	Description	Number in input list	Number in BG/Ref	p-value	FDR
GO:0055085	BIOLOGICAL PROCESS	transmembrane transport	20	244	1.3e-18	4.6e-16
GO:0051179	BIOLOGICAL PROCESS	localization	37	1922	1.9e-13	2.9e-11
GO:0006810	BIOLOGICAL PROCESS	transport	36	1846	2.9e-13	2.9e-11
GO:0051234	BIOLOGICAL PROCESS	establishment of localization	36	1851	3.2e-13	2.9e-11
GO:0008643	BIOLOGICAL PROCESS	carbohydrate transport	8	45	1.3e-10	9.5e-09
GO:0018193	BIOLOGICAL PROCESS	peptidyl-amino acid modification	5	35	1.1e-06	7e-05
GO:0009987	BIOLOGICAL PROCESS	cellular process	83	11684	3.9e-06	0.0002
GO:0009411	BIOLOGICAL PROCESS	response to UV	5	83	5.7e-05	0.0026
GO:0055114	BIOLOGICAL PROCESS	oxidation reduction	6	203	0.00044	0.018
GO:0006281	BIOLOGICAL PROCESS	DNA repair	6	214	0.00058	0.021
GO:0006974	BIOLOGICAL PROCESS	response to DNA damage stimulus	6	221	0.00068	0.022
GO:0006259	BIOLOGICAL PROCESS	DNA metabolic process	8	405	0.00071	0.022
GO:0005488	MOLECULAR FUNCTION	binding	93	11258	1.2e-10	2.5e-08
GO:0046983	MOLECULAR FUNCTION	protein dimerization activity	11	144	1.8e-10	2.5e-08
GO:0016835	MOLECULAR FUNCTION	carbon-oxygen lyase activity	10	163	8.9e-09	8.2e-07
GO:0016829	MOLECULAR FUNCTION	lyase activity	14	430	2.3e-08	1.6e-06
GO:0003824	MOLECULAR FUNCTION	catalytic activity	78	9638	4e-08	2.2e-06
GO:0030554	MOLECULAR FUNCTION	adenyl nucleotide binding	24	1465	1.1e-07	3.6e-06
GO:0001883	MOLECULAR FUNCTION	purine nucleoside binding	24	1465	1.1e-07	3.6e-06
GO:0001882	MOLECULAR FUNCTION	nucleoside binding	24	1465	1.1e-07	3.6e-06
GO:0032559	MOLECULAR FUNCTION	adenyl ribonucleotide binding	23	1384	1.6e-07	4.8e-06
GO:0022857	MOLECULAR FUNCTION	transmembrane transporter activity	20	1128	4e-07	1.1e-05
GO:0004519	MOLECULAR FUNCTION	endonuclease activity	7	97	5.7e-07	1.3e-05
GO:0016836	MOLECULAR FUNCTION	hydro-lyase activity	7	97	5.7e-07	1.3e-05
GO:0000166	MOLECULAR FUNCTION	nucleotide binding	29	2267	7.5e-07	1.6e-05
GO:0017076	MOLECULAR FUNCTION	purine nucleotide binding	24	1713	1.7e-06	3.3e-05
GO:0046872	MOLECULAR FUNCTION	metal ion binding	26	1997	2.2e-06	4.1e-05
GO:0032555	MOLECULAR FUNCTION	purine ribonucleotide binding	23	1631	2.5e-06	4.1e-05
GO:0032553	MOLECULAR FUNCTION	ribonucleotide binding	23	1631	2.5e-06	4.1e-05
GO:0043169	MOLECULAR FUNCTION	cation binding	26	2087	4.9e-06	7e-05
GO:0043167	MOLECULAR FUNCTION	ion binding	26	2087	4.9e-06	7e-05
GO:0004518	MOLECULAR FUNCTION	nuclease activity	8	224	1.3e-05	0.00018
GO:0005215	MOLECULAR FUNCTION	transporter activity	20	1477	2.1e-05	0.00028
GO:0042626	MOLECULAR FUNCTION	ATPase activity, coupled to transmembrane movement of substances	7	181	2.9e-05	0.00034
GO:0043492	MOLECULAR FUNCTION	ATPase activity, coupled to movement of substances	7	181	2.9e-05	0.00034
GO:0016820	MOLECULAR FUNCTION	hydrolase activity, acting on acid anhydrides, catalyzing transmembrane movement of substances	7	183	3.1e-05	0.00035
GO:0022804	MOLECULAR FUNCTION	active transmembrane transporter activity	12	664	7.8e-05	0.00086
GO:0020037	MOLECULAR FUNCTION	heme binding	5	97	0.00011	0.0012
GO:0015405	MOLECULAR FUNCTION	P-P-bond-hydrolysis-driven transmembrane transporter activity	7	243	0.00017	0.0017
GO:0015399	MOLECULAR FUNCTION	primary active transmembrane transporter activity	7	244	0.00018	0.0017
GO:0005524	MOLECULAR FUNCTION	ATP binding	17	1377	0.00027	0.0025
GO:0046906	MOLECULAR FUNCTION	tetrapyrrole binding	5	136	0.00051	0.0047
GO:0016787	MOLECULAR FUNCTION	hydrolase activity	30	3468	0.00067	0.006
GO:0005506	MOLECULAR FUNCTION	iron ion binding	5	161	0.0011	0.0092
GO:0042623	MOLECULAR FUNCTION	ATPase activity, coupled	7	359	0.0016	0.014
GO:0016887	MOLECULAR FUNCTION	ATPase activity	8	482	0.0021	0.017
GO:0016705	MOLECULAR FUNCTION	oxidoreductase activity, acting on paired donors, with incorporation or reduction of molecular oxygen	5	198	0.0026	0.02
GO:0016788	MOLECULAR FUNCTION	hydrolase activity, acting on ester bonds	13	1200	0.0043	0.033
GO:0016021	CELLULAR COMPONENT	integral to membrane	44	395	8.8e-46	8.4e-44
GO:0031224	CELLULAR COMPONENT	intrinsic to membrane	44	806	2.7e-33	1.3e-31
GO:0044425	CELLULAR COMPONENT	membrane part	45	1360	2.7e-25	8.6e-24
GO:0016020	CELLULAR COMPONENT	membrane	63	4068	1.5e-18	3.5e-17
GO:0005886	CELLULAR COMPONENT	plasma membrane	16	1456	0.0014	0.026

## Sheet: B) PC_differential
GO term	Ontology	Description	Number in input list	Number in BG/Ref	p-value	FDR
GO:0009987	BIOLOGICAL PROCESS	cellular process	74	11684	4.4e-12	1.9e-09
GO:0010087	BIOLOGICAL PROCESS	phloem or xylem histogenesis	7	40	1.5e-10	3.3e-08
GO:0065007	BIOLOGICAL PROCESS	biological regulation	37	4188	4.8e-09	7e-07
GO:0006596	BIOLOGICAL PROCESS	polyamine biosynthetic process	5	21	1.8e-08	1.7e-06
GO:0006355	BIOLOGICAL PROCESS	regulation of transcription, DNA-dependent	17	987	2e-08	1.7e-06
GO:0051252	BIOLOGICAL PROCESS	regulation of RNA metabolic process	17	996	2.3e-08	1.7e-06
GO:0006595	BIOLOGICAL PROCESS	polyamine metabolic process	5	26	4.7e-08	2.2e-06
GO:0006351	BIOLOGICAL PROCESS	transcription, DNA-dependent	17	1039	4.2e-08	2.2e-06
GO:0032774	BIOLOGICAL PROCESS	RNA biosynthetic process	17	1040	4.2e-08	2.2e-06
GO:0050794	BIOLOGICAL PROCESS	regulation of cellular process	31	3375	5.3e-08	2.3e-06
GO:0050789	BIOLOGICAL PROCESS	regulation of biological process	32	3697	1.2e-07	4.7e-06
GO:0030154	BIOLOGICAL PROCESS	cell differentiation	10	355	2.8e-07	1e-05
GO:0007165	BIOLOGICAL PROCESS	signal transduction	17	1228	4.3e-07	1.4e-05
GO:0042401	BIOLOGICAL PROCESS	cellular biogenic amine biosynthetic process	5	52	1.1e-06	3.3e-05
GO:0016070	BIOLOGICAL PROCESS	RNA metabolic process	19	1657	1.4e-06	4e-05
GO:0006576	BIOLOGICAL PROCESS	cellular biogenic amine metabolic process	5	62	2.4e-06	6.6e-05
GO:0055114	BIOLOGICAL PROCESS	oxidation reduction	7	203	5.1e-06	0.00013
GO:0048869	BIOLOGICAL PROCESS	cellular developmental process	10	520	7.7e-06	0.00019
GO:0009755	BIOLOGICAL PROCESS	hormone-mediated signaling pathway	8	321	1.1e-05	0.00023
GO:0032870	BIOLOGICAL PROCESS	cellular response to hormone stimulus	8	321	1.1e-05	0.00023
GO:0070887	BIOLOGICAL PROCESS	cellular response to chemical stimulus	9	452	1.7e-05	0.00035
GO:0009888	BIOLOGICAL PROCESS	tissue development	8	359	2.4e-05	0.00046
GO:0006807	BIOLOGICAL PROCESS	nitrogen compound metabolic process	27	3826	6e-05	0.0011
GO:0045449	BIOLOGICAL PROCESS	regulation of transcription	17	1802	6.2e-05	0.0011
GO:0010556	BIOLOGICAL PROCESS	regulation of macromolecule biosynthetic process	17	1843	8.1e-05	0.0014
GO:0019219	BIOLOGICAL PROCESS	regulation of nucleobase, nucleoside, nucleotide and nucleic acid metabolic process	17	1847	8.3e-05	0.0014
GO:0009889	BIOLOGICAL PROCESS	regulation of biosynthetic process	17	1881	0.0001	0.0016
GO:0031326	BIOLOGICAL PROCESS	regulation of cellular biosynthetic process	17	1881	0.0001	0.0016
GO:0051171	BIOLOGICAL PROCESS	regulation of nitrogen compound metabolic process	17	1888	0.00011	0.0016
GO:0006350	BIOLOGICAL PROCESS	transcription	17	1923	0.00013	0.0019
GO:0080090	BIOLOGICAL PROCESS	regulation of primary metabolic process	17	1952	0.00016	0.0022
GO:0009620	BIOLOGICAL PROCESS	response to fungus	5	158	0.00018	0.0024
GO:0010468	BIOLOGICAL PROCESS	regulation of gene expression	17	2001	0.00021	0.0028
GO:0031323	BIOLOGICAL PROCESS	regulation of cellular metabolic process	17	2036	0.00026	0.0033
GO:0060255	BIOLOGICAL PROCESS	regulation of macromolecule metabolic process	17	2060	0.0003	0.0037
GO:0044237	BIOLOGICAL PROCESS	cellular metabolic process	44	8722	0.00057	0.0069
GO:0019222	BIOLOGICAL PROCESS	regulation of metabolic process	17	2210	0.00066	0.0077
GO:0009309	BIOLOGICAL PROCESS	amine biosynthetic process	5	229	0.00092	0.011
GO:0042398	BIOLOGICAL PROCESS	cellular amino acid derivative biosynthetic process	5	233	0.00099	0.011
GO:0008152	BIOLOGICAL PROCESS	metabolic process	50	10614	0.00099	0.011
GO:0006139	BIOLOGICAL PROCESS	nucleobase, nucleoside, nucleotide and nucleic acid metabolic process	21	3198	0.0011	0.012
GO:0007242	BIOLOGICAL PROCESS	intracellular signaling cascade	8	659	0.0013	0.014
GO:0051716	BIOLOGICAL PROCESS	cellular response to stimulus	9	840	0.0016	0.016
GO:0044106	BIOLOGICAL PROCESS	cellular amine metabolic process	6	438	0.003	0.029
GO:0006575	BIOLOGICAL PROCESS	cellular amino acid derivative metabolic process	5	315	0.0036	0.035
GO:0005488	MOLECULAR FUNCTION	binding	64	11258	6.9e-08	9.3e-06
GO:0004553	MOLECULAR FUNCTION	hydrolase activity, hydrolyzing O-glycosyl compounds	10	476	3.6e-06	0.00024
GO:0003824	MOLECULAR FUNCTION	catalytic activity	53	9638	7.5e-06	0.00029
GO:0016798	MOLECULAR FUNCTION	hydrolase activity, acting on glycosyl bonds	10	526	8.5e-06	0.00029
GO:0030554	MOLECULAR FUNCTION	adenyl nucleotide binding	15	1465	7.1e-05	0.00096
GO:0032555	MOLECULAR FUNCTION	purine ribonucleotide binding	16	1631	6.6e-05	0.00096
GO:0032553	MOLECULAR FUNCTION	ribonucleotide binding	16	1631	6.6e-05	0.00096
GO:0001883	MOLECULAR FUNCTION	purine nucleoside binding	15	1465	7.1e-05	0.00096
GO:0001882	MOLECULAR FUNCTION	nucleoside binding	15	1465	7.1e-05	0.00096
GO:0032559	MOLECULAR FUNCTION	adenyl ribonucleotide binding	15	1384	3.8e-05	0.00096
GO:0000166	MOLECULAR FUNCTION	nucleotide binding	19	2267	0.0001	0.0013
GO:0017076	MOLECULAR FUNCTION	purine nucleotide binding	16	1713	0.00012	0.0013
GO:0016765	MOLECULAR FUNCTION	transferase activity, transferring alkyl or aryl (other than methyl) groups	5	158	0.00018	0.0018
GO:0016740	MOLECULAR FUNCTION	transferase activity	23	3321	0.00031	0.003
GO:0046872	MOLECULAR FUNCTION	metal ion binding	14	1997	0.0046	0.042
GO:0016021	CELLULAR COMPONENT	integral to membrane	18	395	1.3e-15	8.7e-14
GO:0031224	CELLULAR COMPONENT	intrinsic to membrane	20	806	1.8e-12	6e-11
GO:0016020	CELLULAR COMPONENT	membrane	38	4068	5.8e-10	1.3e-08
GO:0044425	CELLULAR COMPONENT	membrane part	20	1360	1.4e-08	2.3e-07
GO:0044464	CELLULAR COMPONENT	cell part	75	15217	7.9e-07	8.9e-06
GO:0005623	CELLULAR COMPONENT	cell	75	15217	7.9e-07	8.9e-06
GO:0005634	CELLULAR COMPONENT	nucleus	21	2621	8.2e-05	0.00078
GO:0005886	CELLULAR COMPONENT	plasma membrane	12	1456	0.0025	0.021

## Sheet: C) EC_differential
GO term	Ontology	Description	Number in input list	Number in BG/Ref	p-value	FDR
GO:0000725	BIOLOGICAL PROCESS	recombinational repair	6	13	5.4e-10	3.1e-07
GO:0009987	BIOLOGICAL PROCESS	cellular process	103	11684	2.7e-09	7.8e-07
GO:0050794	BIOLOGICAL PROCESS	regulation of cellular process	44	3375	3e-08	4.8e-06
GO:0000724	BIOLOGICAL PROCESS	double-strand break repair via homologous recombination	5	13	3.3e-08	4.8e-06
GO:0050789	BIOLOGICAL PROCESS	regulation of biological process	46	3697	5.3e-08	6.1e-06
GO:0065007	BIOLOGICAL PROCESS	biological regulation	49	4188	1.1e-07	1e-05
GO:0006355	BIOLOGICAL PROCESS	regulation of transcription, DNA-dependent	21	987	1.2e-07	1e-05
GO:0051252	BIOLOGICAL PROCESS	regulation of RNA metabolic process	21	996	1.4e-07	1e-05
GO:0006351	BIOLOGICAL PROCESS	transcription, DNA-dependent	21	1039	2.8e-07	1.5e-05
GO:0032774	BIOLOGICAL PROCESS	RNA biosynthetic process	21	1040	2.8e-07	1.5e-05
GO:0009658	BIOLOGICAL PROCESS	chloroplast organization	7	73	2.5e-07	1.5e-05
GO:0006470	BIOLOGICAL PROCESS	protein amino acid dephosphorylation	7	76	3.2e-07	1.6e-05
GO:0043687	BIOLOGICAL PROCESS	post-translational protein modification	23	1248	3.5e-07	1.6e-05
GO:0006259	BIOLOGICAL PROCESS	DNA metabolic process	13	405	4.5e-07	1.9e-05
GO:0006302	BIOLOGICAL PROCESS	double-strand break repair	5	27	7.3e-07	2.8e-05
GO:0006310	BIOLOGICAL PROCESS	DNA recombination	6	56	1e-06	3.7e-05
GO:0016311	BIOLOGICAL PROCESS	dephosphorylation	7	94	1.2e-06	4.2e-05
GO:0043412	BIOLOGICAL PROCESS	macromolecule modification	25	1636	3e-06	9.7e-05
GO:0016070	BIOLOGICAL PROCESS	RNA metabolic process	25	1657	3.8e-06	0.00011
GO:0009657	BIOLOGICAL PROCESS	plastid organization	7	119	5.4e-06	0.00015
GO:0006464	BIOLOGICAL PROCESS	protein modification process	23	1474	5.5e-06	0.00015
GO:0007165	BIOLOGICAL PROCESS	signal transduction	20	1228	1.3e-05	0.00034
GO:0060255	BIOLOGICAL PROCESS	regulation of macromolecule metabolic process	27	2060	1.9e-05	0.00043
GO:0045934	BIOLOGICAL PROCESS	negative regulation of nucleobase, nucleoside, nucleotide and nucleic acid metabolic process	6	96	1.9e-05	0.00043
GO:0051172	BIOLOGICAL PROCESS	negative regulation of nitrogen compound metabolic process	6	96	1.9e-05	0.00043
GO:0010558	BIOLOGICAL PROCESS	negative regulation of macromolecule biosynthetic process	6	98	2.1e-05	0.00046
GO:0010556	BIOLOGICAL PROCESS	regulation of macromolecule biosynthetic process	25	1843	2.2e-05	0.00048
GO:0019219	BIOLOGICAL PROCESS	regulation of nucleobase, nucleoside, nucleotide and nucleic acid metabolic process	25	1847	2.3e-05	0.00048
GO:0009890	BIOLOGICAL PROCESS	negative regulation of biosynthetic process	6	102	2.6e-05	0.0005
GO:0031327	BIOLOGICAL PROCESS	negative regulation of cellular biosynthetic process	6	102	2.6e-05	0.0005
GO:0009889	BIOLOGICAL PROCESS	regulation of biosynthetic process	25	1881	3.1e-05	0.00056
GO:0031326	BIOLOGICAL PROCESS	regulation of cellular biosynthetic process	25	1881	3.1e-05	0.00056
GO:0051171	BIOLOGICAL PROCESS	regulation of nitrogen compound metabolic process	25	1888	3.3e-05	0.00058
GO:0080090	BIOLOGICAL PROCESS	regulation of primary metabolic process	25	1952	5.6e-05	0.00096
GO:0019222	BIOLOGICAL PROCESS	regulation of metabolic process	27	2210	6.1e-05	0.001
GO:0031324	BIOLOGICAL PROCESS	negative regulation of cellular metabolic process	6	124	7.3e-05	0.0012
GO:0043170	BIOLOGICAL PROCESS	macromolecule metabolic process	61	7127	7.5e-05	0.0012
GO:0006796	BIOLOGICAL PROCESS	phosphate metabolic process	18	1178	7.9e-05	0.0012
GO:0006793	BIOLOGICAL PROCESS	phosphorus metabolic process	18	1179	8e-05	0.0012
GO:0031323	BIOLOGICAL PROCESS	regulation of cellular metabolic process	25	2036	0.00011	0.0016
GO:0044260	BIOLOGICAL PROCESS	cellular macromolecule metabolic process	56	6447	0.00011	0.0016
GO:0044238	BIOLOGICAL PROCESS	primary metabolic process	72	8995	0.00011	0.0016
GO:0006996	BIOLOGICAL PROCESS	organelle organization	12	640	0.00021	0.0029
GO:0016043	BIOLOGICAL PROCESS	cellular component organization	17	1179	0.00025	0.0032
GO:0008152	BIOLOGICAL PROCESS	metabolic process	80	10614	0.00029	0.0037
GO:0006807	BIOLOGICAL PROCESS	nitrogen compound metabolic process	37	3826	0.00031	0.0039
GO:0044237	BIOLOGICAL PROCESS	cellular metabolic process	68	8722	0.00043	0.0053
GO:0006139	BIOLOGICAL PROCESS	nucleobase, nucleoside, nucleotide and nucleic acid metabolic process	32	3198	0.00047	0.0057
GO:0010468	BIOLOGICAL PROCESS	regulation of gene expression	23	2001	0.00052	0.0061
GO:0022607	BIOLOGICAL PROCESS	cellular component assembly	7	265	0.00067	0.0078
GO:0045449	BIOLOGICAL PROCESS	regulation of transcription	21	1802	0.00077	0.0087
GO:0006281	BIOLOGICAL PROCESS	DNA repair	6	214	0.0012	0.013
GO:0010605	BIOLOGICAL PROCESS	negative regulation of macromolecule metabolic process	6	219	0.0014	0.015
GO:0006974	BIOLOGICAL PROCESS	response to DNA damage stimulus	6	221	0.0014	0.015
GO:0005976	BIOLOGICAL PROCESS	polysaccharide metabolic process	5	152	0.0016	0.017
GO:0033554	BIOLOGICAL PROCESS	cellular response to stress	8	399	0.0016	0.017
GO:0006350	BIOLOGICAL PROCESS	transcription	21	1923	0.0017	0.017
GO:0048523	BIOLOGICAL PROCESS	negative regulation of cellular process	6	234	0.0019	0.019
GO:0009892	BIOLOGICAL PROCESS	negative regulation of metabolic process	6	236	0.002	0.019
GO:0019438	BIOLOGICAL PROCESS	aromatic compound biosynthetic process	6	237	0.002	0.019
GO:0051716	BIOLOGICAL PROCESS	cellular response to stimulus	12	840	0.0022	0.021
GO:0034622	BIOLOGICAL PROCESS	cellular macromolecular complex assembly	5	200	0.0049	0.046
GO:0032555	MOLECULAR FUNCTION	purine ribonucleotide binding	32	1631	3.1e-10	1.7e-08
GO:0032553	MOLECULAR FUNCTION	ribonucleotide binding	32	1631	3.1e-10	1.7e-08
GO:0030554	MOLECULAR FUNCTION	adenyl nucleotide binding	30	1465	4.4e-10	1.7e-08
GO:0001883	MOLECULAR FUNCTION	purine nucleoside binding	30	1465	4.4e-10	1.7e-08
GO:0001882	MOLECULAR FUNCTION	nucleoside binding	30	1465	4.4e-10	1.7e-08
GO:0032559	MOLECULAR FUNCTION	adenyl ribonucleotide binding	30	1384	1.2e-10	1.7e-08
GO:0017076	MOLECULAR FUNCTION	purine nucleotide binding	32	1713	1e-09	3.2e-08
GO:0005488	MOLECULAR FUNCTION	binding	100	11258	3.9e-09	1.1e-07
GO:0000166	MOLECULAR FUNCTION	nucleotide binding	34	2267	6.1e-08	1.5e-06
GO:0043565	MOLECULAR FUNCTION	sequence-specific DNA binding	8	99	1.2e-07	2.6e-06
GO:0046983	MOLECULAR FUNCTION	protein dimerization activity	9	144	1.5e-07	3e-06
GO:0008017	MOLECULAR FUNCTION	microtubule binding	5	36	2.6e-06	4.9e-05
GO:0003824	MOLECULAR FUNCTION	catalytic activity	81	9638	4.3e-06	7.4e-05
GO:0015631	MOLECULAR FUNCTION	tubulin binding	5	44	6.4e-06	0.0001
GO:0046982	MOLECULAR FUNCTION	protein heterodimerization activity	5	49	1e-05	0.00016
GO:0008092	MOLECULAR FUNCTION	cytoskeletal protein binding	6	100	2.3e-05	0.00032
GO:0016874	MOLECULAR FUNCTION	ligase activity	12	564	6.8e-05	0.00089
GO:0004722	MOLECULAR FUNCTION	protein serine/threonine phosphatase activity	7	207	0.00016	0.002
GO:0003774	MOLECULAR FUNCTION	motor activity	5	101	0.00027	0.0031
GO:0043167	MOLECULAR FUNCTION	ion binding	24	2087	0.00039	0.0043
GO:0004721	MOLECULAR FUNCTION	phosphoprotein phosphatase activity	7	262	0.00063	0.0067
GO:0043169	MOLECULAR FUNCTION	cation binding	23	2087	0.00091	0.0093
GO:0016829	MOLECULAR FUNCTION	lyase activity	8	430	0.0025	0.025
GO:0016881	MOLECULAR FUNCTION	acid-amino acid ligase activity	7	364	0.0039	0.036
GO:0016021	CELLULAR COMPONENT	integral to membrane	42	395	4.6e-40	9.8e-38
GO:0031224	CELLULAR COMPONENT	intrinsic to membrane	43	806	2.4e-29	2.5e-27
GO:0044425	CELLULAR COMPONENT	membrane part	44	1360	1.2e-21	8.3e-20
GO:0016020	CELLULAR COMPONENT	membrane	64	4068	1.1e-15	5.8e-14
GO:0000786	CELLULAR COMPONENT	nucleosome	6	37	1.1e-07	4.7e-06
GO:0009707	CELLULAR COMPONENT	chloroplast outer membrane	6	40	1.7e-07	5.9e-06
GO:0032993	CELLULAR COMPONENT	protein-DNA complex	6	44	2.8e-07	8.4e-06
GO:0009527	CELLULAR COMPONENT	plastid outer membrane	6	52	6.8e-07	1.8e-05
GO:0000785	CELLULAR COMPONENT	chromatin	6	71	3.6e-06	7.8e-05
GO:0005874	CELLULAR COMPONENT	microtubule	5	38	3.3e-06	7.8e-05
GO:0031968	CELLULAR COMPONENT	organelle outer membrane	6	77	5.7e-06	8.6e-05
GO:0044464	CELLULAR COMPONENT	cell part	113	15217	5.4e-06	8.6e-05
GO:0005623	CELLULAR COMPONENT	cell	113	15217	5.4e-06	8.6e-05
GO:0015630	CELLULAR COMPONENT	microtubule cytoskeleton	7	117	4.8e-06	8.6e-05
GO:0019867	CELLULAR COMPONENT	outer membrane	6	80	6.9e-06	9.9e-05
GO:0031969	CELLULAR COMPONENT	chloroplast membrane	6	99	2.2e-05	0.00029
GO:0042170	CELLULAR COMPONENT	plastid membrane	6	117	5.3e-05	0.00067
GO:0044427	CELLULAR COMPONENT	chromosomal part	6	133	0.00011	0.0012
GO:0005856	CELLULAR COMPONENT	cytoskeleton	7	192	0.0001	0.0012
GO:0005576	CELLULAR COMPONENT	extracellular region	8	285	0.00019	0.002
GO:0005694	CELLULAR COMPONENT	chromosome	6	177	0.00046	0.0047
GO:0005634	CELLULAR COMPONENT	nucleus	27	2621	0.00088	0.0086
GO:0044430	CELLULAR COMPONENT	cytoskeletal part	5	160	0.002	0.018
GO:0009941	CELLULAR COMPONENT	chloroplast envelope	6	265	0.0034	0.031
GO:0043232	CELLULAR COMPONENT	intracellular non-membrane-bounded organelle	13	1040	0.0044	0.036
GO:0043228	CELLULAR COMPONENT	non-membrane-bounded organelle	13	1040	0.0044	0.036

## Sheet: D) C_differential
GO term	Ontology	Description	Number in input list	Number in BG/Ref	p-value	FDR
GO:0016043	BIOLOGICAL PROCESS	cellular component organization	49	1179	4e-23	3.7e-20
GO:0043933	BIOLOGICAL PROCESS	macromolecular complex subunit organization	25	235	4.5e-21	2.1e-18
GO:0070271	BIOLOGICAL PROCESS	protein complex biogenesis	18	134	4e-17	9.2e-15
GO:0006461	BIOLOGICAL PROCESS	protein complex assembly	18	134	4e-17	9.2e-15
GO:0006996	BIOLOGICAL PROCESS	organelle organization	31	640	1.3e-16	2.5e-14
GO:0055114	BIOLOGICAL PROCESS	oxidation reduction	19	203	2.3e-15	3.6e-13
GO:0010431	BIOLOGICAL PROCESS	seed maturation	10	18	2.8e-15	3.6e-13
GO:0006865	BIOLOGICAL PROCESS	amino acid transport	13	66	1.2e-14	1.4e-12
GO:0015837	BIOLOGICAL PROCESS	amine transport	13	67	1.5e-14	1.5e-12
GO:0065003	BIOLOGICAL PROCESS	macromolecular complex assembly	18	210	5.3e-14	4.4e-12
GO:0055085	BIOLOGICAL PROCESS	transmembrane transport	19	244	5.2e-14	4.4e-12
GO:0015849	BIOLOGICAL PROCESS	organic acid transport	13	81	1.3e-13	9.2e-12
GO:0046942	BIOLOGICAL PROCESS	carboxylic acid transport	13	81	1.3e-13	9.2e-12
GO:0032259	BIOLOGICAL PROCESS	methylation	13	90	4.4e-13	2.9e-11
GO:0048609	BIOLOGICAL PROCESS	reproductive process in a multicellular organism	10	38	1.2e-12	7.5e-11
GO:0022607	BIOLOGICAL PROCESS	cellular component assembly	18	265	2.1e-12	1.2e-10
GO:0032504	BIOLOGICAL PROCESS	multicellular organism reproduction	10	41	2.3e-12	1.3e-10
GO:0006730	BIOLOGICAL PROCESS	one-carbon metabolic process	13	111	4.9e-12	2.5e-10
GO:0008154	BIOLOGICAL PROCESS	actin polymerization or depolymerization	7	13	5.4e-11	2.6e-09
GO:0009791	BIOLOGICAL PROCESS	post-embryonic development	25	705	8.8e-11	4e-09
GO:0034623	BIOLOGICAL PROCESS	cellular macromolecular complex disassembly	7	25	2.2e-09	9.2e-08
GO:0043624	BIOLOGICAL PROCESS	cellular protein complex disassembly	7	25	2.2e-09	9.2e-08
GO:0006833	BIOLOGICAL PROCESS	water transport	6	13	2.8e-09	9.8e-08
GO:0043241	BIOLOGICAL PROCESS	protein complex disassembly	7	26	2.8e-09	9.8e-08
GO:0042044	BIOLOGICAL PROCESS	fluid transport	6	13	2.8e-09	9.8e-08
GO:0032984	BIOLOGICAL PROCESS	macromolecular complex disassembly	7	26	2.8e-09	9.8e-08
GO:0022411	BIOLOGICAL PROCESS	cellular component disassembly	7	30	6.5e-09	2.2e-07
GO:0009292	BIOLOGICAL PROCESS	genetic transfer	7	32	9.6e-09	2.9e-07
GO:0009294	BIOLOGICAL PROCESS	DNA mediated transformation	7	32	9.6e-09	2.9e-07
GO:0006325	BIOLOGICAL PROCESS	chromatin organization	12	175	9.6e-09	2.9e-07
GO:0048316	BIOLOGICAL PROCESS	seed development	19	530	1.5e-08	4.4e-07
GO:0048586	BIOLOGICAL PROCESS	regulation of long-day photoperiodism, flowering	5	8	2e-08	5.7e-07
GO:0010154	BIOLOGICAL PROCESS	fruit development	19	557	3.1e-08	8.7e-07
GO:0007015	BIOLOGICAL PROCESS	actin filament organization	7	40	3.7e-08	1e-06
GO:0044085	BIOLOGICAL PROCESS	cellular component biogenesis	19	571	4.6e-08	1.2e-06
GO:0003006	BIOLOGICAL PROCESS	reproductive developmental process	25	978	5.1e-08	1.3e-06
GO:0048608	BIOLOGICAL PROCESS	reproductive structure development	25	978	5.1e-08	1.3e-06
GO:0051276	BIOLOGICAL PROCESS	chromosome organization	12	216	8.6e-08	2.1e-06
GO:0034968	BIOLOGICAL PROCESS	histone lysine methylation	5	13	1.3e-07	3e-06
GO:0048571	BIOLOGICAL PROCESS	long-day photoperiodism	5	17	3.9e-07	8.6e-06
GO:0048574	BIOLOGICAL PROCESS	long-day photoperiodism, flowering	5	17	3.9e-07	8.6e-06
GO:0000003	BIOLOGICAL PROCESS	reproduction	26	1186	5e-07	1.1e-05
GO:0016050	BIOLOGICAL PROCESS	vesicle organization	5	20	7.6e-07	1.6e-05
GO:0006629	BIOLOGICAL PROCESS	lipid metabolic process	21	841	9e-07	1.9e-05
GO:0022414	BIOLOGICAL PROCESS	reproductive process	25	1161	1.1e-06	2.3e-05
GO:0007010	BIOLOGICAL PROCESS	cytoskeleton organization	9	145	1.5e-06	3e-05
GO:0030036	BIOLOGICAL PROCESS	actin cytoskeleton organization	7	73	1.6e-06	3e-05
GO:0048284	BIOLOGICAL PROCESS	organelle fusion	5	27	2.8e-06	5.3e-05
GO:0006810	BIOLOGICAL PROCESS	transport	32	1846	3.4e-06	6.4e-05
GO:0051234	BIOLOGICAL PROCESS	establishment of localization	32	1851	3.6e-06	6.6e-05
GO:0022406	BIOLOGICAL PROCESS	membrane docking	5	29	3.8e-06	6.7e-05
GO:0048278	BIOLOGICAL PROCESS	vesicle docking	5	29	3.8e-06	6.7e-05
GO:0016571	BIOLOGICAL PROCESS	histone methylation	5	30	4.4e-06	7.6e-05
GO:0006479	BIOLOGICAL PROCESS	protein amino acid methylation	5	34	7.6e-06	0.00013
GO:0051179	BIOLOGICAL PROCESS	localization	32	1922	7.6e-06	0.00013
GO:0008213	BIOLOGICAL PROCESS	protein amino acid alkylation	5	34	7.6e-06	0.00013
GO:0030029	BIOLOGICAL PROCESS	actin filament-based process	7	97	9e-06	0.00015
GO:0006944	BIOLOGICAL PROCESS	cellular membrane fusion	5	40	1.6e-05	0.00025
GO:0045017	BIOLOGICAL PROCESS	glycerolipid biosynthetic process	5	43	2.2e-05	0.00034
GO:0048582	BIOLOGICAL PROCESS	positive regulation of post-embryonic development	5	53	5.5e-05	0.00083
GO:0048573	BIOLOGICAL PROCESS	photoperiodism, flowering	5	59	8.8e-05	0.0013
GO:0008610	BIOLOGICAL PROCESS	lipid biosynthetic process	12	439	9.1e-05	0.0013
GO:0048584	BIOLOGICAL PROCESS	positive regulation of response to stimulus	5	62	0.00011	0.0016
GO:0048856	BIOLOGICAL PROCESS	anatomical structure development	27	1726	0.00011	0.0016
GO:0046486	BIOLOGICAL PROCESS	glycerolipid metabolic process	5	64	0.00013	0.0017
GO:0009648	BIOLOGICAL PROCESS	photoperiodism	5	64	0.00013	0.0017
GO:0016570	BIOLOGICAL PROCESS	histone modification	5	66	0.00014	0.002
GO:0051094	BIOLOGICAL PROCESS	positive regulation of developmental process	5	70	0.00019	0.0025
GO:0016569	BIOLOGICAL PROCESS	covalent chromatin modification	5	71	0.0002	0.0026
GO:0043414	BIOLOGICAL PROCESS	macromolecule methylation	5	83	0.00039	0.0052
GO:0043687	BIOLOGICAL PROCESS	post-translational protein modification	20	1248	0.00067	0.0086
GO:0016568	BIOLOGICAL PROCESS	chromatin modification	5	95	0.00071	0.009
GO:0009987	BIOLOGICAL PROCESS	cellular process	107	11684	0.00086	0.011
GO:0007275	BIOLOGICAL PROCESS	multicellular organismal development	27	2020	0.0012	0.015
GO:0034621	BIOLOGICAL PROCESS	cellular macromolecular complex subunit organization	7	224	0.0013	0.016
GO:0010228	BIOLOGICAL PROCESS	vegetative to reproductive phase transition of meristem	5	112	0.0014	0.017
GO:0016044	BIOLOGICAL PROCESS	cellular membrane organization	5	114	0.0015	0.018
GO:0044255	BIOLOGICAL PROCESS	cellular lipid metabolic process	12	618	0.0018	0.021
GO:0008152	BIOLOGICAL PROCESS	metabolic process	97	10614	0.0019	0.022
GO:0032501	BIOLOGICAL PROCESS	multicellular organismal process	27	2094	0.0021	0.023
GO:0006796	BIOLOGICAL PROCESS	phosphate metabolic process	18	1178	0.0021	0.023
GO:0006793	BIOLOGICAL PROCESS	phosphorus metabolic process	18	1179	0.0021	0.023
GO:0048583	BIOLOGICAL PROCESS	regulation of response to stimulus	6	188	0.0025	0.028
GO:0010608	BIOLOGICAL PROCESS	posttranscriptional regulation of gene expression	5	144	0.0041	0.045
GO:0006464	BIOLOGICAL PROCESS	protein modification process	20	1474	0.0045	0.048
GO:0045735	MOLECULAR FUNCTION	nutrient reservoir activity	52	63	5.4e-82	1.8e-79
GO:0005507	MOLECULAR FUNCTION	copper ion binding	16	113	1.1e-15	1.8e-13
GO:0015171	MOLECULAR FUNCTION	amino acid transmembrane transporter activity	13	64	8.8e-15	9.6e-13
GO:0005342	MOLECULAR FUNCTION	organic acid transmembrane transporter activity	13	78	8.4e-14	5.5e-12
GO:0046943	MOLECULAR FUNCTION	carboxylic acid transmembrane transporter activity	13	78	8.4e-14	5.5e-12
GO:0005275	MOLECULAR FUNCTION	amine transmembrane transporter activity	13	81	1.3e-13	7.1e-12
GO:0022891	MOLECULAR FUNCTION	substrate-specific transmembrane transporter activity	28	908	1.4e-10	6.5e-09
GO:0005372	MOLECULAR FUNCTION	water transmembrane transporter activity	8	43	2.5e-09	9.2e-08
GO:0015250	MOLECULAR FUNCTION	water channel activity	8	43	2.5e-09	9.2e-08
GO:0022892	MOLECULAR FUNCTION	substrate-specific transporter activity	28	1059	3.8e-09	1.1e-07
GO:0046872	MOLECULAR FUNCTION	metal ion binding	40	1997	3.8e-09	1.1e-07
GO:0000149	MOLECULAR FUNCTION	SNARE binding	5	5	3.9e-09	1.1e-07
GO:0043169	MOLECULAR FUNCTION	cation binding	40	2087	1.3e-08	2.9e-07
GO:0043167	MOLECULAR FUNCTION	ion binding	40	2087	1.3e-08	2.9e-07
GO:0022857	MOLECULAR FUNCTION	transmembrane transporter activity	28	1128	1.4e-08	3.1e-07
GO:0018024	MOLECULAR FUNCTION	histone-lysine N-methyltransferase activity	5	8	2e-08	3.6e-07
GO:0016278	MOLECULAR FUNCTION	lysine N-methyltransferase activity	5	8	2e-08	3.6e-07
GO:0016279	MOLECULAR FUNCTION	protein-lysine N-methyltransferase activity	5	8	2e-08	3.6e-07
GO:0022803	MOLECULAR FUNCTION	passive transmembrane transporter activity	11	152	2.4e-08	3.7e-07
GO:0022838	MOLECULAR FUNCTION	substrate-specific channel activity	11	151	2.2e-08	3.7e-07
GO:0015267	MOLECULAR FUNCTION	channel activity	11	152	2.4e-08	3.7e-07
GO:0016411	MOLECULAR FUNCTION	acylglycerol O-acyltransferase activity	5	11	6.6e-08	9.8e-07
GO:0046982	MOLECULAR FUNCTION	protein heterodimerization activity	7	49	1.3e-07	1.9e-06
GO:0003779	MOLECULAR FUNCTION	actin binding	7	54	2.4e-07	3.3e-06
GO:0008374	MOLECULAR FUNCTION	O-acyltransferase activity	6	38	6.2e-07	7.9e-06
GO:0042054	MOLECULAR FUNCTION	histone methyltransferase activity	5	19	6.1e-07	7.9e-06
GO:0005215	MOLECULAR FUNCTION	transporter activity	28	1477	2.9e-06	3.5e-05
GO:0008170	MOLECULAR FUNCTION	N-methyltransferase activity	5	28	3.3e-06	3.8e-05
GO:0005488	MOLECULAR FUNCTION	binding	114	11258	4.8e-06	5.4e-05
GO:0008276	MOLECULAR FUNCTION	protein methyltransferase activity	5	32	5.8e-06	6.4e-05
GO:0016491	MOLECULAR FUNCTION	oxidoreductase activity	27	1463	7e-06	7.4e-05
GO:0016740	MOLECULAR FUNCTION	transferase activity	46	3321	8.7e-06	8.9e-05
GO:0008092	MOLECULAR FUNCTION	cytoskeletal protein binding	7	100	1.1e-05	0.00011
GO:0005484	MOLECULAR FUNCTION	SNAP receptor activity	5	40	1.6e-05	0.00015
GO:0022804	MOLECULAR FUNCTION	active transmembrane transporter activity	16	664	2.8e-05	0.00026
GO:0003824	MOLECULAR FUNCTION	catalytic activity	98	9638	3.2e-05	0.00029
GO:0008415	MOLECULAR FUNCTION	acyltransferase activity	9	231	5.4e-05	0.00047
GO:0016614	MOLECULAR FUNCTION	oxidoreductase activity, acting on CH-OH group of donors	8	188	7.8e-05	0.00067
GO:0046983	MOLECULAR FUNCTION	protein dimerization activity	7	144	9.9e-05	0.00083
GO:0008757	MOLECULAR FUNCTION	S-adenosylmethionine-dependent methyltransferase activity	6	109	0.00016	0.0013
GO:0016747	MOLECULAR FUNCTION	transferase activity, transferring acyl groups other than amino-acyl groups	9	290	0.00028	0.0022
GO:0016746	MOLECULAR FUNCTION	transferase activity, transferring acyl groups	9	324	0.00061	0.0048
GO:0016836	MOLECULAR FUNCTION	hydro-lyase activity	5	97	0.00077	0.0059
GO:0005515	MOLECULAR FUNCTION	protein binding	36	2944	0.00095	0.0071
GO:0016829	MOLECULAR FUNCTION	lyase activity	10	430	0.0012	0.0084
GO:0016616	MOLECULAR FUNCTION	oxidoreductase activity, acting on the CH-OH group of donors, NAD or NADP as acceptor	5	145	0.0042	0.03
GO:0046914	MOLECULAR FUNCTION	transition metal ion binding	21	1618	0.0059	0.041
GO:0016835	MOLECULAR FUNCTION	carbon-oxygen lyase activity	5	163	0.0067	0.046
GO:0016021	CELLULAR COMPONENT	integral to membrane	51	395	3.5e-46	8.2e-44
GO:0031224	CELLULAR COMPONENT	intrinsic to membrane	51	806	4.3e-32	5.1e-30
GO:0044425	CELLULAR COMPONENT	membrane part	53	1360	9e-24	7.1e-22
GO:0016020	CELLULAR COMPONENT	membrane	87	4068	1e-21	6.1e-20
GO:0000786	CELLULAR COMPONENT	nucleosome	7	37	2.3e-08	1.1e-06
GO:0015629	CELLULAR COMPONENT	actin cytoskeleton	7	45	7.7e-08	2.6e-06
GO:0032993	CELLULAR COMPONENT	protein-DNA complex	7	44	6.7e-08	2.6e-06
GO:0030880	CELLULAR COMPONENT	RNA polymerase complex	6	30	1.8e-07	4.7e-06
GO:0000428	CELLULAR COMPONENT	DNA-directed RNA polymerase complex	6	30	1.8e-07	4.7e-06
GO:0000785	CELLULAR COMPONENT	chromatin	7	71	1.3e-06	3.1e-05
GO:0009705	CELLULAR COMPONENT	plant-type vacuole membrane	6	51	3e-06	6.4e-05
GO:0000325	CELLULAR COMPONENT	plant-type vacuole	6	73	2e-05	0.00039
GO:0044464	CELLULAR COMPONENT	cell part	139	15217	5.6e-05	0.00095
GO:0005623	CELLULAR COMPONENT	cell	139	15217	5.6e-05	0.00095
GO:0044427	CELLULAR COMPONENT	chromosomal part	7	133	6.2e-05	0.00097
GO:0005774	CELLULAR COMPONENT	vacuolar membrane	6	100	0.00011	0.0016
GO:0044437	CELLULAR COMPONENT	vacuolar part	6	104	0.00013	0.0018
GO:0005694	CELLULAR COMPONENT	chromosome	7	177	0.00033	0.0044
GO:0043232	CELLULAR COMPONENT	intracellular non-membrane-bounded organelle	18	1040	0.00052	0.006
GO:0005856	CELLULAR COMPONENT	cytoskeleton	7	192	0.00053	0.006
GO:0043228	CELLULAR COMPONENT	non-membrane-bounded organelle	18	1040	0.00052	0.006
GO:0005886	CELLULAR COMPONENT	plasma membrane	22	1456	0.00078	0.0084
GO:0005654	CELLULAR COMPONENT	nucleoplasm	6	177	0.0019	0.019
