# Supplementary material for: Identification of Metabolic Pathways Differentially Regulated in Somatic and Zygotic Embryos of Maritime Pine
Source: Front Plant Sci. 2022 May 18;13:877960. doi: 10.3389/fpls.2022.877960 (PMC9159154; doi:10.3389/fpls.2022.877960)
Supplement: Supplementary File 4 — Genes differentially expressed in somatic embryos. [file Data_Sheet_4.xlsx]

## Sheet: A) SomaticDifferential
GO term	Ontology	Description	Number in input list	Number in BG/Ref	p-value	FDR
GO:0016052	BIOLOGICAL PROCESS	carbohydrate catabolic process	63	128	1.8e-65	2e-62
GO:0055114	BIOLOGICAL PROCESS	oxidation reduction	65	203	9e-58	4.9e-55
GO:0044036	BIOLOGICAL PROCESS	cell wall macromolecule metabolic process	45	45	4.5e-57	1.6e-54
GO:0005976	BIOLOGICAL PROCESS	polysaccharide metabolic process	56	152	1.3e-52	3.5e-50
GO:0005975	BIOLOGICAL PROCESS	carbohydrate metabolic process	95	866	1.4e-47	3.1e-45
GO:0009308	BIOLOGICAL PROCESS	amine metabolic process	69	521	3.5e-39	6.4e-37
GO:0009057	BIOLOGICAL PROCESS	macromolecule catabolic process	77	982	2e-29	3.1e-27
GO:0009056	BIOLOGICAL PROCESS	catabolic process	86	1307	8.6e-28	1.2e-25
GO:0008152	BIOLOGICAL PROCESS	metabolic process	294	10614	2.5e-27	3e-25
GO:0006826	BIOLOGICAL PROCESS	iron ion transport	15	16	1.5e-19	1.7e-17
GO:0000041	BIOLOGICAL PROCESS	transition metal ion transport	20	61	9.8e-19	9.8e-17
GO:0015674	BIOLOGICAL PROCESS	di-, tri-valent inorganic cation transport	18	43	1.6e-18	1.4e-16
GO:0009064	BIOLOGICAL PROCESS	glutamine family amino acid metabolic process	16	42	4.2e-16	3.6e-14
GO:0009067	BIOLOGICAL PROCESS	aspartate family amino acid biosynthetic process	16	45	1e-15	8e-14
GO:0030001	BIOLOGICAL PROCESS	metal ion transport	27	224	4.5e-15	3.2e-13
GO:0050832	BIOLOGICAL PROCESS	defense response to fungus	20	108	1.3e-14	8.7e-13
GO:0055066	BIOLOGICAL PROCESS	di-, tri-valent inorganic cation homeostasis	16	65	1.3e-13	8.2e-12
GO:0009620	BIOLOGICAL PROCESS	response to fungus	20	158	7.2e-12	4.3e-10
GO:0055080	BIOLOGICAL PROCESS	cation homeostasis	16	90	9.8e-12	5.4e-10
GO:0009066	BIOLOGICAL PROCESS	aspartate family amino acid metabolic process	16	90	9.8e-12	5.4e-10
GO:0050801	BIOLOGICAL PROCESS	ion homeostasis	16	103	5.9e-11	3.1e-09
GO:0006812	BIOLOGICAL PROCESS	cation transport	27	357	1.1e-10	5.2e-09
GO:0042592	BIOLOGICAL PROCESS	homeostatic process	21	216	2e-10	9.3e-09
GO:0006811	BIOLOGICAL PROCESS	ion transport	29	427	2.3e-10	1.1e-08
GO:0044238	BIOLOGICAL PROCESS	primary metabolic process	209	8995	7.2e-10	3.1e-08
GO:0048878	BIOLOGICAL PROCESS	chemical homeostasis	16	136	2.4e-09	9.9e-08
GO:0006020	BIOLOGICAL PROCESS	inositol metabolic process	8	18	4e-09	1.6e-07
GO:0044275	BIOLOGICAL PROCESS	cellular carbohydrate catabolic process	15	125	5.8e-09	2.3e-07
GO:0006807	BIOLOGICAL PROCESS	nitrogen compound metabolic process	107	3826	7.3e-09	2.8e-07
GO:0008652	BIOLOGICAL PROCESS	cellular amino acid biosynthetic process	18	202	1.4e-08	4.9e-07
GO:0016053	BIOLOGICAL PROCESS	organic acid biosynthetic process	25	417	4.1e-08	1.4e-06
GO:0044262	BIOLOGICAL PROCESS	cellular carbohydrate metabolic process	25	417	4.1e-08	1.4e-06
GO:0046394	BIOLOGICAL PROCESS	carboxylic acid biosynthetic process	25	417	4.1e-08	1.4e-06
GO:0009309	BIOLOGICAL PROCESS	amine biosynthetic process	18	229	8e-08	2.6e-06
GO:0046777	BIOLOGICAL PROCESS	protein amino acid autophosphorylation	8	31	1.3e-07	4.1e-06
GO:0018193	BIOLOGICAL PROCESS	peptidyl-amino acid modification	8	35	2.9e-07	8.9e-06
GO:0032259	BIOLOGICAL PROCESS	methylation	11	90	5.3e-07	1.6e-05
GO:0019751	BIOLOGICAL PROCESS	polyol metabolic process	8	44	1.4e-06	3.9e-05
GO:0042742	BIOLOGICAL PROCESS	defense response to bacterium	14	177	2e-06	5.7e-05
GO:0006730	BIOLOGICAL PROCESS	one-carbon metabolic process	11	111	3.5e-06	9.5e-05
GO:0006829	BIOLOGICAL PROCESS	zinc ion transport	5	16	1.5e-05	0.00039
GO:0065008	BIOLOGICAL PROCESS	regulation of biological quality	27	665	1.5e-05	0.00039
GO:0044248	BIOLOGICAL PROCESS	cellular catabolic process	29	746	1.6e-05	0.00041
GO:0044265	BIOLOGICAL PROCESS	cellular macromolecule catabolic process	21	465	3.1e-05	0.00077
GO:0006066	BIOLOGICAL PROCESS	alcohol metabolic process	15	270	4.8e-05	0.0012
GO:0051707	BIOLOGICAL PROCESS	response to other organism	24	599	5.4e-05	0.0013
GO:0009617	BIOLOGICAL PROCESS	response to bacterium	14	247	6.9e-05	0.0016
GO:0044271	BIOLOGICAL PROCESS	cellular nitrogen compound biosynthetic process	18	394	9.8e-05	0.0021
GO:0034641	BIOLOGICAL PROCESS	cellular nitrogen compound metabolic process	21	506	9.8e-05	0.0021
GO:0006520	BIOLOGICAL PROCESS	cellular amino acid metabolic process	19	430	9.6e-05	0.0021
GO:0044106	BIOLOGICAL PROCESS	cellular amine metabolic process	19	438	0.00012	0.0026
GO:0009607	BIOLOGICAL PROCESS	response to biotic stimulus	24	638	0.00014	0.0029
GO:0046164	BIOLOGICAL PROCESS	alcohol catabolic process	8	89	0.00014	0.0029
GO:0043170	BIOLOGICAL PROCESS	macromolecule metabolic process	149	7127	0.00016	0.0033
GO:0051704	BIOLOGICAL PROCESS	multi-organism process	27	776	0.00018	0.0036
GO:0006810	BIOLOGICAL PROCESS	transport	50	1846	0.00022	0.0043
GO:0051234	BIOLOGICAL PROCESS	establishment of localization	50	1851	0.00023	0.0045
GO:0051179	BIOLOGICAL PROCESS	localization	51	1922	0.0003	0.0057
GO:0006952	BIOLOGICAL PROCESS	defense response	26	766	0.00034	0.0064
GO:0006519	BIOLOGICAL PROCESS	cellular amino acid and derivative metabolic process	24	682	0.00035	0.0064
GO:0055085	BIOLOGICAL PROCESS	transmembrane transport	12	244	0.00075	0.013
GO:0043436	BIOLOGICAL PROCESS	oxoacid metabolic process	27	859	0.00082	0.014
GO:0019752	BIOLOGICAL PROCESS	carboxylic acid metabolic process	27	859	0.00082	0.014
GO:0006082	BIOLOGICAL PROCESS	organic acid metabolic process	27	860	0.00084	0.014
GO:0042180	BIOLOGICAL PROCESS	cellular ketone metabolic process	27	882	0.0012	0.02
GO:0044264	BIOLOGICAL PROCESS	cellular polysaccharide metabolic process	8	127	0.0013	0.021
GO:0003824	MOLECULAR FUNCTION	catalytic activity	333	9638	2.1e-54	1.1e-51
GO:0004553	MOLECULAR FUNCTION	hydrolase activity, hydrolyzing O-glycosyl compounds	80	476	2.3e-52	4.1e-50
GO:0016798	MOLECULAR FUNCTION	hydrolase activity, acting on glycosyl bonds	83	526	2e-52	4.1e-50
GO:0030246	MOLECULAR FUNCTION	carbohydrate binding	52	162	2.3e-46	3.1e-44
GO:0005506	MOLECULAR FUNCTION	iron ion binding	37	161	7.8e-29	8.5e-27
GO:0046872	MOLECULAR FUNCTION	metal ion binding	108	1997	3.7e-28	3.3e-26
GO:0043169	MOLECULAR FUNCTION	cation binding	108	2087	1.1e-26	7.7e-25
GO:0043167	MOLECULAR FUNCTION	ion binding	108	2087	1.1e-26	7.7e-25
GO:0020037	MOLECULAR FUNCTION	heme binding	26	97	4.4e-22	2.7e-20
GO:0005488	MOLECULAR FUNCTION	binding	291	11258	5.6e-22	3e-20
GO:0016491	MOLECULAR FUNCTION	oxidoreductase activity	81	1463	1.1e-21	5.5e-20
GO:0016787	MOLECULAR FUNCTION	hydrolase activity	129	3468	1.4e-19	6.2e-18
GO:0016884	MOLECULAR FUNCTION	carbon-nitrogen ligase activity, with glutamine as amido-N-donor	16	23	2.6e-19	1.1e-17
GO:0046906	MOLECULAR FUNCTION	tetrapyrrole binding	26	136	6.7e-19	2.6e-17
GO:0004497	MOLECULAR FUNCTION	monooxygenase activity	19	127	1.7e-12	6.2e-11
GO:0016701	MOLECULAR FUNCTION	oxidoreductase activity, acting on single donors with incorporation of molecular oxygen	12	36	7.6e-12	2.6e-10
GO:0046983	MOLECULAR FUNCTION	protein dimerization activity	19	144	1.2e-11	4e-10
GO:0016705	MOLECULAR FUNCTION	oxidoreductase activity, acting on paired donors, with incorporation or reduction of molecular oxygen	21	198	4.5e-11	1.4e-09
GO:0046914	MOLECULAR FUNCTION	transition metal ion binding	63	1618	1.5e-10	4.2e-09
GO:0016838	MOLECULAR FUNCTION	carbon-oxygen lyase activity, acting on phosphates	8	14	8.7e-10	2.4e-08
GO:0005507	MOLECULAR FUNCTION	copper ion binding	14	113	1.3e-08	3.4e-07
GO:0030554	MOLECULAR FUNCTION	adenyl nucleotide binding	52	1465	1.2e-07	2.6e-06
GO:0001883	MOLECULAR FUNCTION	purine nucleoside binding	52	1465	1.2e-07	2.6e-06
GO:0001882	MOLECULAR FUNCTION	nucleoside binding	52	1465	1.2e-07	2.6e-06
GO:0008171	MOLECULAR FUNCTION	O-methyltransferase activity	9	45	1.4e-07	3.1e-06
GO:0032559	MOLECULAR FUNCTION	adenyl ribonucleotide binding	49	1384	2.9e-07	6.1e-06
GO:0016682	MOLECULAR FUNCTION	oxidoreductase activity, acting on diphenols and related substances as donors, oxygen as acceptor	7	29	1.2e-06	2.4e-05
GO:0017076	MOLECULAR FUNCTION	purine nucleotide binding	53	1713	4.7e-06	9e-05
GO:0004364	MOLECULAR FUNCTION	glutathione transferase activity	8	57	7.6e-06	0.00014
GO:0032555	MOLECULAR FUNCTION	purine ribonucleotide binding	50	1631	1.1e-05	0.00019
GO:0032553	MOLECULAR FUNCTION	ribonucleotide binding	50	1631	1.1e-05	0.00019
GO:0016679	MOLECULAR FUNCTION	oxidoreductase activity, acting on diphenols and related substances as donors	7	42	1e-05	0.00019
GO:0005385	MOLECULAR FUNCTION	zinc ion transmembrane transporter activity	5	16	1.5e-05	0.00024
GO:0000287	MOLECULAR FUNCTION	magnesium ion binding	8	66	2e-05	0.00032
GO:0016740	MOLECULAR FUNCTION	transferase activity	83	3321	3e-05	0.00046
GO:0005524	MOLECULAR FUNCTION	ATP binding	43	1377	3.1e-05	0.00046
GO:0016874	MOLECULAR FUNCTION	ligase activity	23	564	6e-05	0.00088
GO:0004866	MOLECULAR FUNCTION	endopeptidase inhibitor activity	6	39	6.7e-05	0.00096
GO:0030414	MOLECULAR FUNCTION	peptidase inhibitor activity	6	44	0.00012	0.0017
GO:0070001	MOLECULAR FUNCTION	aspartic-type peptidase activity	8	92	0.00017	0.0023
GO:0004190	MOLECULAR FUNCTION	aspartic-type endopeptidase activity	8	92	0.00017	0.0023
GO:0016879	MOLECULAR FUNCTION	ligase activity, forming carbon-nitrogen bonds	18	423	0.00023	0.0029
GO:0051213	MOLECULAR FUNCTION	dioxygenase activity	5	31	0.00023	0.0029
GO:0015925	MOLECULAR FUNCTION	galactosidase activity	6	53	0.00031	0.0038
GO:0016835	MOLECULAR FUNCTION	carbon-oxygen lyase activity	10	163	0.00041	0.0049
GO:0000166	MOLECULAR FUNCTION	nucleotide binding	57	2267	0.0005	0.0059
GO:0016757	MOLECULAR FUNCTION	transferase activity, transferring glycosyl groups	20	544	0.00063	0.0073
GO:0046915	MOLECULAR FUNCTION	transition metal ion transmembrane transporter activity	5	45	0.0011	0.012
GO:0016765	MOLECULAR FUNCTION	transferase activity, transferring alkyl or aryl (other than methyl) groups	9	158	0.0013	0.014
GO:0004565	MOLECULAR FUNCTION	beta-galactosidase activity	5	47	0.0013	0.014
GO:0016684	MOLECULAR FUNCTION	oxidoreductase activity, acting on peroxide as acceptor	8	127	0.0013	0.014
GO:0004601	MOLECULAR FUNCTION	peroxidase activity	8	127	0.0013	0.014
GO:0008168	MOLECULAR FUNCTION	methyltransferase activity	12	273	0.0019	0.019
GO:0016829	MOLECULAR FUNCTION	lyase activity	16	430	0.0019	0.019
GO:0016741	MOLECULAR FUNCTION	transferase activity, transferring one-carbon groups	12	275	0.002	0.019
GO:0004180	MOLECULAR FUNCTION	carboxypeptidase activity	6	78	0.002	0.02
GO:0003779	MOLECULAR FUNCTION	actin binding	5	54	0.0022	0.021
GO:0019842	MOLECULAR FUNCTION	vitamin binding	5	54	0.0022	0.021
GO:0016209	MOLECULAR FUNCTION	antioxidant activity	8	150	0.0035	0.032
GO:0045735	MOLECULAR FUNCTION	nutrient reservoir activity	5	63	0.0042	0.038
GO:0015082	MOLECULAR FUNCTION	di-, tri-valent inorganic cation transmembrane transporter activity	5	65	0.0047	0.042
GO:0016021	CELLULAR COMPONENT	integral to membrane	124	395	2.2e-110	3.4e-108
GO:0031224	CELLULAR COMPONENT	intrinsic to membrane	124	806	5.5e-78	4.3e-76
GO:0044425	CELLULAR COMPONENT	membrane part	145	1360	2e-72	1e-70
GO:0016020	CELLULAR COMPONENT	membrane	204	4068	2.7e-51	1e-49
GO:0005576	CELLULAR COMPONENT	extracellular region	62	285	1.8e-46	5.7e-45
GO:0030054	CELLULAR COMPONENT	cell junction	22	23	3.4e-28	8.7e-27
GO:0044421	CELLULAR COMPONENT	extracellular region part	21	25	3.7e-26	8.2e-25
GO:0005618	CELLULAR COMPONENT	cell wall	35	403	4e-15	7.7e-14
GO:0030312	CELLULAR COMPONENT	external encapsulating structure	35	407	5.2e-15	9e-14
GO:0044459	CELLULAR COMPONENT	plasma membrane part	26	222	2.7e-14	4.1e-13
GO:0044464	CELLULAR COMPONENT	cell part	315	15217	7e-10	9.1e-09
GO:0005623	CELLULAR COMPONENT	cell	315	15217	7e-10	9.1e-09
GO:0005886	CELLULAR COMPONENT	plasma membrane	48	1456	2.6e-06	3.2e-05

## Sheet: B) ES1
GO term	Ontology	Description	Number in input list	Number in BG/Ref	p-value	FDR
GO:0055114	BIOLOGICAL PROCESS	oxidation reduction	23	203	1.3e-22	7e-20
GO:0010431	BIOLOGICAL PROCESS	seed maturation	12	18	3.5e-20	9.6e-18
GO:0048609	BIOLOGICAL PROCESS	reproductive process in a multicellular organism	12	38	4.5e-17	8.1e-15
GO:0032504	BIOLOGICAL PROCESS	multicellular organism reproduction	12	41	9.7e-17	1.3e-14
GO:0070271	BIOLOGICAL PROCESS	protein complex biogenesis	13	134	1.7e-12	1.5e-10
GO:0006461	BIOLOGICAL PROCESS	protein complex assembly	13	134	1.7e-12	1.5e-10
GO:0010167	BIOLOGICAL PROCESS	response to nitrate	8	21	2.4e-12	1.9e-10
GO:0019915	BIOLOGICAL PROCESS	lipid storage	7	24	2.8e-10	1.7e-08
GO:0010876	BIOLOGICAL PROCESS	lipid localization	7	24	2.8e-10	1.7e-08
GO:0065003	BIOLOGICAL PROCESS	macromolecular complex assembly	13	210	3.2e-10	1.7e-08
GO:0044085	BIOLOGICAL PROCESS	cellular component biogenesis	19	571	6.5e-10	3.2e-08
GO:0032879	BIOLOGICAL PROCESS	regulation of localization	7	28	7.1e-10	3.2e-08
GO:0043933	BIOLOGICAL PROCESS	macromolecular complex subunit organization	13	235	1.2e-09	4.5e-08
GO:0030244	BIOLOGICAL PROCESS	cellulose biosynthetic process	6	15	1.2e-09	4.5e-08
GO:0030243	BIOLOGICAL PROCESS	cellulose metabolic process	6	17	2.2e-09	7.8e-08
GO:0022607	BIOLOGICAL PROCESS	cellular component assembly	13	265	4.6e-09	1.6e-07
GO:0048316	BIOLOGICAL PROCESS	seed development	16	530	5.6e-08	1.8e-06
GO:0010154	BIOLOGICAL PROCESS	fruit development	16	557	1.1e-07	3.3e-06
GO:0005975	BIOLOGICAL PROCESS	carbohydrate metabolic process	19	866	4e-07	1.1e-05
GO:0010035	BIOLOGICAL PROCESS	response to inorganic substance	11	279	5.9e-07	1.6e-05
GO:0044262	BIOLOGICAL PROCESS	cellular carbohydrate metabolic process	13	417	7.3e-07	1.9e-05
GO:0044264	BIOLOGICAL PROCESS	cellular polysaccharide metabolic process	8	127	7.8e-07	1.9e-05
GO:0006073	BIOLOGICAL PROCESS	cellular glucan metabolic process	7	87	8.3e-07	2e-05
GO:0009250	BIOLOGICAL PROCESS	glucan biosynthetic process	6	54	9e-07	2e-05
GO:0044042	BIOLOGICAL PROCESS	glucan metabolic process	7	89	9.6e-07	2.1e-05
GO:0033692	BIOLOGICAL PROCESS	cellular polysaccharide biosynthetic process	7	92	1.2e-06	2.5e-05
GO:0009832	BIOLOGICAL PROCESS	plant-type cell wall biogenesis	6	58	1.3e-06	2.7e-05
GO:0009791	BIOLOGICAL PROCESS	post-embryonic development	16	705	2.2e-06	4.3e-05
GO:0005976	BIOLOGICAL PROCESS	polysaccharide metabolic process	8	152	2.8e-06	5.2e-05
GO:0042546	BIOLOGICAL PROCESS	cell wall biogenesis	6	70	3.7e-06	6.7e-05
GO:0000271	BIOLOGICAL PROCESS	polysaccharide biosynthetic process	7	112	4.1e-06	7.1e-05
GO:0048519	BIOLOGICAL PROCESS	negative regulation of biological process	11	442	4e-05	0.00068
GO:0034637	BIOLOGICAL PROCESS	cellular carbohydrate biosynthetic process	7	177	6.8e-05	0.0011
GO:0055085	BIOLOGICAL PROCESS	transmembrane transport	8	244	7.4e-05	0.0012
GO:0022414	BIOLOGICAL PROCESS	reproductive process	18	1161	8e-05	0.0012
GO:0000003	BIOLOGICAL PROCESS	reproduction	18	1186	0.0001	0.0016
GO:0003006	BIOLOGICAL PROCESS	reproductive developmental process	16	978	0.00011	0.0016
GO:0048608	BIOLOGICAL PROCESS	reproductive structure development	16	978	0.00011	0.0016
GO:0055082	BIOLOGICAL PROCESS	cellular chemical homeostasis	5	97	0.00024	0.0033
GO:0016043	BIOLOGICAL PROCESS	cellular component organization	16	1179	0.00083	0.011
GO:0016051	BIOLOGICAL PROCESS	carbohydrate biosynthetic process	7	277	0.00094	0.012
GO:0048878	BIOLOGICAL PROCESS	chemical homeostasis	5	136	0.001	0.013
GO:0008152	BIOLOGICAL PROCESS	metabolic process	77	10614	0.0022	0.027
GO:0032501	BIOLOGICAL PROCESS	multicellular organismal process	22	2094	0.0026	0.032
GO:0070882	BIOLOGICAL PROCESS	cellular cell wall organization or biogenesis	6	247	0.0026	0.032
GO:0019725	BIOLOGICAL PROCESS	cellular homeostasis	5	174	0.003	0.035
GO:0048856	BIOLOGICAL PROCESS	anatomical structure development	19	1726	0.003	0.035
GO:0033036	BIOLOGICAL PROCESS	macromolecule localization	8	462	0.0042	0.048
GO:0045735	MOLECULAR FUNCTION	nutrient reservoir activity	31	63	2.3e-47	7.8e-45
GO:0043167	MOLECULAR FUNCTION	ion binding	52	2087	2.1e-20	2.3e-18
GO:0046872	MOLECULAR FUNCTION	metal ion binding	51	1997	1.9e-20	2.3e-18
GO:0043169	MOLECULAR FUNCTION	cation binding	51	2087	1.2e-19	9.8e-18
GO:0046906	MOLECULAR FUNCTION	tetrapyrrole binding	18	136	4.9e-19	3.3e-17
GO:0020037	MOLECULAR FUNCTION	heme binding	16	97	2e-18	1.1e-16
GO:0005506	MOLECULAR FUNCTION	iron ion binding	16	161	3e-15	1.4e-13
GO:0051536	MOLECULAR FUNCTION	iron-sulfur cluster binding	10	37	7.3e-14	2.7e-12
GO:0051540	MOLECULAR FUNCTION	metal cluster binding	10	37	7.3e-14	2.7e-12
GO:0003824	MOLECULAR FUNCTION	catalytic activity	101	9638	3.1e-13	1e-11
GO:0005507	MOLECULAR FUNCTION	copper ion binding	12	113	4.6e-12	1.4e-10
GO:0046914	MOLECULAR FUNCTION	transition metal ion binding	32	1618	3.7e-10	1e-08
GO:0046983	MOLECULAR FUNCTION	protein dimerization activity	11	144	9.5e-10	2.4e-08
GO:0016491	MOLECULAR FUNCTION	oxidoreductase activity	29	1463	2.6e-09	6.2e-08
GO:0042802	MOLECULAR FUNCTION	identical protein binding	9	112	2.2e-08	4.9e-07
GO:0016759	MOLECULAR FUNCTION	cellulose synthase activity	6	39	1.6e-07	3.3e-06
GO:0042803	MOLECULAR FUNCTION	protein homodimerization activity	7	69	1.9e-07	3.8e-06
GO:0005488	MOLECULAR FUNCTION	binding	91	11258	7.6e-06	0.00014
GO:0004497	MOLECULAR FUNCTION	monooxygenase activity	7	127	8.9e-06	0.00016
GO:0005509	MOLECULAR FUNCTION	calcium ion binding	8	215	3.1e-05	0.00052
GO:0016757	MOLECULAR FUNCTION	transferase activity, transferring glycosyl groups	12	544	5.6e-05	0.00088
GO:0046527	MOLECULAR FUNCTION	glucosyltransferase activity	6	136	0.00013	0.0019
GO:0016787	MOLECULAR FUNCTION	hydrolase activity	36	3468	0.00013	0.0019
GO:0035251	MOLECULAR FUNCTION	UDP-glucosyltransferase activity	5	94	0.00021	0.0029
GO:0015077	MOLECULAR FUNCTION	monovalent inorganic cation transmembrane transporter activity	6	156	0.00026	0.0035
GO:0016298	MOLECULAR FUNCTION	lipase activity	6	161	0.00031	0.0039
GO:0016740	MOLECULAR FUNCTION	transferase activity	32	3321	0.0011	0.014
GO:0008194	MOLECULAR FUNCTION	UDP-glycosyltransferase activity	6	219	0.0015	0.017
GO:0022890	MOLECULAR FUNCTION	inorganic cation transmembrane transporter activity	6	228	0.0018	0.02
GO:0016788	MOLECULAR FUNCTION	hydrolase activity, acting on ester bonds	15	1200	0.0026	0.029
GO:0016758	MOLECULAR FUNCTION	transferase activity, transferring hexosyl groups	7	340	0.0029	0.031
GO:0043492	MOLECULAR FUNCTION	ATPase activity, coupled to movement of substances	5	181	0.0035	0.035
GO:0042626	MOLECULAR FUNCTION	ATPase activity, coupled to transmembrane movement of substances	5	181	0.0035	0.035
GO:0016820	MOLECULAR FUNCTION	hydrolase activity, acting on acid anhydrides, catalyzing transmembrane movement of substances	5	183	0.0037	0.036
GO:0008168	MOLECULAR FUNCTION	methyltransferase activity	6	273	0.0042	0.04
GO:0016741	MOLECULAR FUNCTION	transferase activity, transferring one-carbon groups	6	275	0.0044	0.04
GO:0016021	CELLULAR COMPONENT	integral to membrane	47	395	1.1e-46	2e-44
GO:0031224	CELLULAR COMPONENT	intrinsic to membrane	48	806	1.4e-34	1.2e-32
GO:0044425	CELLULAR COMPONENT	membrane part	55	1360	1.6e-31	9.3e-30
GO:0016020	CELLULAR COMPONENT	membrane	68	4068	1e-17	4.3e-16
GO:0012511	CELLULAR COMPONENT	monolayer-surrounded lipid storage body	8	10	2.6e-14	7.5e-13
GO:0005811	CELLULAR COMPONENT	lipid particle	8	10	2.6e-14	7.5e-13
GO:0055044	CELLULAR COMPONENT	symplast	6	19	3.7e-09	7.1e-08
GO:0005802	CELLULAR COMPONENT	trans-Golgi network	6	19	3.7e-09	7.1e-08
GO:0009506	CELLULAR COMPONENT	plasmodesma	6	19	3.7e-09	7.1e-08
GO:0005911	CELLULAR COMPONENT	cell-cell junction	6	21	6.2e-09	1.1e-07
GO:0030054	CELLULAR COMPONENT	cell junction	6	23	9.9e-09	1.5e-07
GO:0005576	CELLULAR COMPONENT	extracellular region	13	285	1.1e-08	1.5e-07
GO:0005794	CELLULAR COMPONENT	Golgi apparatus	12	293	1.2e-07	1.6e-06
GO:0044431	CELLULAR COMPONENT	Golgi apparatus part	8	118	4.6e-07	5.6e-06
GO:0005886	CELLULAR COMPONENT	plasma membrane	23	1456	5.8e-06	6.6e-05
GO:0048046	CELLULAR COMPONENT	apoplast	8	182	9.9e-06	0.00011
GO:0009570	CELLULAR COMPONENT	chloroplast stroma	9	249	1.2e-05	0.00012
GO:0044464	CELLULAR COMPONENT	cell part	113	15217	1.3e-05	0.00012
GO:0005623	CELLULAR COMPONENT	cell	113	15217	1.3e-05	0.00012
GO:0044459	CELLULAR COMPONENT	plasma membrane part	8	222	3.9e-05	0.00033
GO:0043231	CELLULAR COMPONENT	intracellular membrane-bounded organelle	65	7615	6.9e-05	0.00055
GO:0043227	CELLULAR COMPONENT	membrane-bounded organelle	65	7622	7.1e-05	0.00055
GO:0009532	CELLULAR COMPONENT	plastid stroma	9	322	8.6e-05	0.00064
GO:0044422	CELLULAR COMPONENT	organelle part	29	2562	0.00016	0.0011
GO:0005737	CELLULAR COMPONENT	cytoplasm	58	6822	0.00023	0.0015
GO:0005739	CELLULAR COMPONENT	mitochondrion	18	1276	0.00025	0.0017
GO:0043229	CELLULAR COMPONENT	intracellular organelle	66	8149	0.00029	0.0018
GO:0043226	CELLULAR COMPONENT	organelle	66	8155	0.00029	0.0018
GO:0044446	CELLULAR COMPONENT	intracellular organelle part	27	2561	0.00079	0.0046
GO:0044424	CELLULAR COMPONENT	intracellular part	71	9302	0.00088	0.005
GO:0044434	CELLULAR COMPONENT	chloroplast part	12	746	0.00092	0.0051
GO:0044435	CELLULAR COMPONENT	plastid part	13	867	0.0011	0.0057
GO:0005622	CELLULAR COMPONENT	intracellular	71	9671	0.0026	0.014
GO:0044444	CELLULAR COMPONENT	cytoplasmic part	50	6289	0.003	0.015

## Sheet: C) ES2
GO term	Ontology	Description	Number in input list	Number in BG/Ref	p-value	FDR
GO:0055114	BIOLOGICAL PROCESS	oxidation reduction	25	203	1.1e-28	4.6e-26
GO:0046685	BIOLOGICAL PROCESS	response to arsenic	9	11	3.4e-17	7e-15
GO:0006816	BIOLOGICAL PROCESS	calcium ion transport	6	19	6.2e-10	8.5e-08
GO:0070838	BIOLOGICAL PROCESS	divalent metal ion transport	6	21	1e-09	1.1e-07
GO:0015674	BIOLOGICAL PROCESS	di-, tri-valent inorganic cation transport	6	43	4.6e-08	3.7e-06
GO:0010035	BIOLOGICAL PROCESS	response to inorganic substance	9	279	2.7e-06	0.00018
GO:0006694	BIOLOGICAL PROCESS	steroid biosynthetic process	5	56	4.8e-06	0.00028
GO:0008152	BIOLOGICAL PROCESS	metabolic process	68	10614	9.4e-06	0.00048
GO:0006811	BIOLOGICAL PROCESS	ion transport	10	427	1.2e-05	0.00053
GO:0006839	BIOLOGICAL PROCESS	mitochondrial transport	5	70	1.3e-05	0.00055
GO:0006457	BIOLOGICAL PROCESS	protein folding	8	275	2e-05	0.00075
GO:0008202	BIOLOGICAL PROCESS	steroid metabolic process	5	84	3.1e-05	0.001
GO:0009791	BIOLOGICAL PROCESS	post-embryonic development	12	705	3.5e-05	0.0011
GO:0030001	BIOLOGICAL PROCESS	metal ion transport	7	224	4.3e-05	0.0013
GO:0055085	BIOLOGICAL PROCESS	transmembrane transport	7	244	7.3e-05	0.0019
GO:0048316	BIOLOGICAL PROCESS	seed development	10	530	7e-05	0.0019
GO:0010154	BIOLOGICAL PROCESS	fruit development	10	557	0.0001	0.0025
GO:0008610	BIOLOGICAL PROCESS	lipid biosynthetic process	8	439	0.00047	0.011
GO:0006812	BIOLOGICAL PROCESS	cation transport	7	357	0.0007	0.015
GO:0009737	BIOLOGICAL PROCESS	response to abscisic acid stimulus	7	378	0.00097	0.02
GO:0042221	BIOLOGICAL PROCESS	response to chemical stimulus	18	2085	0.002	0.038
GO:0048608	BIOLOGICAL PROCESS	reproductive structure development	11	978	0.0022	0.04
GO:0003006	BIOLOGICAL PROCESS	reproductive developmental process	11	978	0.0022	0.04
GO:0006629	BIOLOGICAL PROCESS	lipid metabolic process	10	841	0.0024	0.04
GO:0022414	BIOLOGICAL PROCESS	reproductive process	12	1161	0.0028	0.046
GO:0009793	BIOLOGICAL PROCESS	embryonic development ending in seed dormancy	7	465	0.0031	0.048
GO:0033764	MOLECULAR FUNCTION	steroid dehydrogenase activity, acting on the CH-OH group of donors, NAD or NADP as acceptor	8	9	1.3e-15	2.3e-13
GO:0016229	MOLECULAR FUNCTION	steroid dehydrogenase activity	8	14	1.7e-14	1.5e-12
GO:0016491	MOLECULAR FUNCTION	oxidoreductase activity	28	1463	9e-12	5.3e-10
GO:0016616	MOLECULAR FUNCTION	oxidoreductase activity, acting on the CH-OH group of donors, NAD or NADP as acceptor	9	145	1.4e-08	6e-07
GO:0016614	MOLECULAR FUNCTION	oxidoreductase activity, acting on CH-OH group of donors	9	188	1.1e-07	4e-06
GO:0020037	MOLECULAR FUNCTION	heme binding	7	97	2.2e-07	6.5e-06
GO:0004497	MOLECULAR FUNCTION	monooxygenase activity	7	127	1.2e-06	3.1e-05
GO:0046906	MOLECULAR FUNCTION	tetrapyrrole binding	7	136	1.9e-06	4.2e-05
GO:0005506	MOLECULAR FUNCTION	iron ion binding	7	161	5.6e-06	0.00011
GO:0045735	MOLECULAR FUNCTION	nutrient reservoir activity	5	63	8.2e-06	0.00015
GO:0003824	MOLECULAR FUNCTION	catalytic activity	63	9638	1.4e-05	0.00022
GO:0016705	MOLECULAR FUNCTION	oxidoreductase activity, acting on paired donors, with incorporation or reduction of molecular oxygen	7	198	2e-05	0.0003
GO:0005509	MOLECULAR FUNCTION	calcium ion binding	6	215	0.00028	0.0038
GO:0046872	MOLECULAR FUNCTION	metal ion binding	18	1997	0.0012	0.016
GO:0043169	MOLECULAR FUNCTION	cation binding	18	2087	0.002	0.022
GO:0043167	MOLECULAR FUNCTION	ion binding	18	2087	0.002	0.022
GO:0016021	CELLULAR COMPONENT	integral to membrane	44	395	8.5e-49	7.3e-47
GO:0031224	CELLULAR COMPONENT	intrinsic to membrane	50	806	6e-44	2.6e-42
GO:0044425	CELLULAR COMPONENT	membrane part	58	1360	9.3e-43	2.7e-41
GO:0016020	CELLULAR COMPONENT	membrane	66	4068	1.2e-24	2.7e-23
GO:0055044	CELLULAR COMPONENT	symplast	8	19	1.2e-13	1.6e-12
GO:0009506	CELLULAR COMPONENT	plasmodesma	8	19	1.2e-13	1.6e-12
GO:0005911	CELLULAR COMPONENT	cell-cell junction	8	21	2.2e-13	2.7e-12
GO:0030054	CELLULAR COMPONENT	cell junction	8	23	4e-13	4.3e-12
GO:0044459	CELLULAR COMPONENT	plasma membrane part	9	222	4.4e-07	4.2e-06
GO:0044464	CELLULAR COMPONENT	cell part	88	15217	9.3e-06	7.3e-05
GO:0005623	CELLULAR COMPONENT	cell	88	15217	9.3e-06	7.3e-05
GO:0005886	CELLULAR COMPONENT	plasma membrane	15	1456	0.00088	0.0063

## Sheet: D) ES3
GO term	Ontology	Description	Number in input list	Number in BG/Ref	p-value	FDR
GO:0008152	BIOLOGICAL PROCESS	metabolic process	823	10614	5.2e-76	1.6e-72
GO:0009987	BIOLOGICAL PROCESS	cellular process	858	11684	2.6e-69	4e-66
GO:0055114	BIOLOGICAL PROCESS	oxidation reduction	106	203	4.3e-67	4.4e-64
GO:0006355	BIOLOGICAL PROCESS	regulation of transcription, DNA-dependent	198	987	7.9e-65	6.1e-62
GO:0051252	BIOLOGICAL PROCESS	regulation of RNA metabolic process	198	996	2.9e-64	1.8e-61
GO:0006351	BIOLOGICAL PROCESS	transcription, DNA-dependent	199	1039	2.7e-62	1.4e-59
GO:0032774	BIOLOGICAL PROCESS	RNA biosynthetic process	199	1040	3.1e-62	1.4e-59
GO:0050794	BIOLOGICAL PROCESS	regulation of cellular process	359	3375	1.4e-53	5.3e-51
GO:0050789	BIOLOGICAL PROCESS	regulation of biological process	374	3697	3.6e-51	1.2e-48
GO:0065007	BIOLOGICAL PROCESS	biological regulation	395	4188	2.2e-47	6.9e-45
GO:0044238	BIOLOGICAL PROCESS	primary metabolic process	656	8995	7.1e-46	1.8e-43
GO:0044237	BIOLOGICAL PROCESS	cellular metabolic process	642	8722	7.2e-46	1.8e-43
GO:0031323	BIOLOGICAL PROCESS	regulation of cellular metabolic process	247	2036	1.6e-44	3.9e-42
GO:0019222	BIOLOGICAL PROCESS	regulation of metabolic process	249	2210	6.3e-40	1.4e-37
GO:0006310	BIOLOGICAL PROCESS	DNA recombination	48	56	3.1e-38	6.4e-36
GO:0007049	BIOLOGICAL PROCESS	cell cycle	83	275	3.9e-38	7.5e-36
GO:0016070	BIOLOGICAL PROCESS	RNA metabolic process	205	1657	8e-38	1.4e-35
GO:0010556	BIOLOGICAL PROCESS	regulation of macromolecule biosynthetic process	210	1843	4.1e-34	6.9e-32
GO:0019219	BIOLOGICAL PROCESS	regulation of nucleobase, nucleoside, nucleotide and nucleic acid metabolic process	210	1847	5.4e-34	8.6e-32
GO:0009889	BIOLOGICAL PROCESS	regulation of biosynthetic process	212	1881	7.7e-34	1.1e-31
GO:0031326	BIOLOGICAL PROCESS	regulation of cellular biosynthetic process	212	1881	7.7e-34	1.1e-31
GO:0051171	BIOLOGICAL PROCESS	regulation of nitrogen compound metabolic process	210	1888	8.7e-33	1.2e-30
GO:0051726	BIOLOGICAL PROCESS	regulation of cell cycle	55	127	4.6e-32	6.1e-30
GO:0080090	BIOLOGICAL PROCESS	regulation of primary metabolic process	212	1952	8.5e-32	1.1e-29
GO:0006259	BIOLOGICAL PROCESS	DNA metabolic process	87	405	1.6e-30	1.9e-28
GO:0045449	BIOLOGICAL PROCESS	regulation of transcription	198	1802	2.9e-30	3.4e-28
GO:0016311	BIOLOGICAL PROCESS	dephosphorylation	47	94	9.6e-30	1.1e-27
GO:0033554	BIOLOGICAL PROCESS	cellular response to stress	84	399	5.5e-29	6e-27
GO:0060255	BIOLOGICAL PROCESS	regulation of macromolecule metabolic process	212	2060	6.7e-29	7e-27
GO:0006796	BIOLOGICAL PROCESS	phosphate metabolic process	150	1178	7.8e-29	7.9e-27
GO:0006793	BIOLOGICAL PROCESS	phosphorus metabolic process	150	1179	8.4e-29	8.3e-27
GO:0006139	BIOLOGICAL PROCESS	nucleobase, nucleoside, nucleotide and nucleic acid metabolic process	283	3198	1.1e-28	1.1e-26
GO:0006260	BIOLOGICAL PROCESS	DNA replication	49	117	3.4e-28	3.2e-26
GO:0006350	BIOLOGICAL PROCESS	transcription	199	1923	2.2e-27	2e-25
GO:0006261	BIOLOGICAL PROCESS	DNA-dependent DNA replication	38	60	4.1e-27	3.6e-25
GO:0044260	BIOLOGICAL PROCESS	cellular macromolecule metabolic process	459	6447	4.4e-27	3.7e-25
GO:0051716	BIOLOGICAL PROCESS	cellular response to stimulus	119	840	1.5e-26	1.2e-24
GO:0043170	BIOLOGICAL PROCESS	macromolecule metabolic process	492	7127	1.8e-26	1.5e-24
GO:0006807	BIOLOGICAL PROCESS	nitrogen compound metabolic process	313	3826	2e-26	1.5e-24
GO:0010468	BIOLOGICAL PROCESS	regulation of gene expression	200	2001	8.2e-26	6.3e-24
GO:0019220	BIOLOGICAL PROCESS	regulation of phosphate metabolic process	35	52	9.9e-26	7.2e-24
GO:0051174	BIOLOGICAL PROCESS	regulation of phosphorus metabolic process	35	52	9.9e-26	7.2e-24
GO:0065004	BIOLOGICAL PROCESS	protein-DNA complex assembly	36	60	3.7e-25	2.6e-23
GO:0045859	BIOLOGICAL PROCESS	regulation of protein kinase activity	31	41	4.9e-24	3.3e-22
GO:0043549	BIOLOGICAL PROCESS	regulation of kinase activity	31	41	4.9e-24	3.3e-22
GO:0022607	BIOLOGICAL PROCESS	cellular component assembly	62	265	9.1e-24	6e-22
GO:0051338	BIOLOGICAL PROCESS	regulation of transferase activity	31	43	1.4e-23	8.8e-22
GO:0042325	BIOLOGICAL PROCESS	regulation of phosphorylation	31	49	2.3e-22	1.5e-20
GO:0005976	BIOLOGICAL PROCESS	polysaccharide metabolic process	45	152	5.3e-21	3.3e-19
GO:0022403	BIOLOGICAL PROCESS	cell cycle phase	36	93	3.5e-20	2.1e-18
GO:0051254	BIOLOGICAL PROCESS	positive regulation of RNA metabolic process	23	23	4.8e-20	2.9e-18
GO:0000278	BIOLOGICAL PROCESS	mitotic cell cycle	28	51	4.1e-19	2.4e-17
GO:0022402	BIOLOGICAL PROCESS	cell cycle process	42	149	4.9e-19	2.8e-17
GO:0044085	BIOLOGICAL PROCESS	cellular component biogenesis	82	571	6e-19	3.4e-17
GO:0051276	BIOLOGICAL PROCESS	chromosome organization	49	216	1.3e-18	7.4e-17
GO:0050790	BIOLOGICAL PROCESS	regulation of catalytic activity	40	141	2.8e-18	1.5e-16
GO:0034645	BIOLOGICAL PROCESS	cellular macromolecule biosynthetic process	274	3661	5.1e-18	2.7e-16
GO:0042743	BIOLOGICAL PROCESS	hydrogen peroxide metabolic process	22	27	6e-18	3.2e-16
GO:0043687	BIOLOGICAL PROCESS	post-translational protein modification	129	1248	6.8e-18	3.5e-16
GO:0006996	BIOLOGICAL PROCESS	organelle organization	85	640	9.8e-18	5e-16
GO:0009059	BIOLOGICAL PROCESS	macromolecule biosynthetic process	274	3685	1.1e-17	5.5e-16
GO:0044249	BIOLOGICAL PROCESS	cellular biosynthetic process	341	4925	1.1e-17	5.5e-16
GO:0065009	BIOLOGICAL PROCESS	regulation of molecular function	40	153	3.1e-17	1.5e-15
GO:0005975	BIOLOGICAL PROCESS	carbohydrate metabolic process	100	866	6.6e-17	3.1e-15
GO:0016043	BIOLOGICAL PROCESS	cellular component organization	121	1179	1.2e-16	5.8e-15
GO:0006281	BIOLOGICAL PROCESS	DNA repair	45	214	3.9e-16	1.8e-14
GO:0009058	BIOLOGICAL PROCESS	biosynthetic process	343	5118	7.8e-16	3.5e-14
GO:0034622	BIOLOGICAL PROCESS	cellular macromolecular complex assembly	43	200	8.9e-16	4e-14
GO:0006974	BIOLOGICAL PROCESS	response to DNA damage stimulus	45	221	1.1e-15	4.8e-14
GO:0065003	BIOLOGICAL PROCESS	macromolecular complex assembly	43	210	4e-15	1.7e-13
GO:0006730	BIOLOGICAL PROCESS	one-carbon metabolic process	32	111	4.5e-15	1.9e-13
GO:0010564	BIOLOGICAL PROCESS	regulation of cell cycle process	19	26	4.5e-15	1.9e-13
GO:0034621	BIOLOGICAL PROCESS	cellular macromolecular complex subunit organization	44	224	6.9e-15	2.9e-13
GO:0070887	BIOLOGICAL PROCESS	cellular response to chemical stimulus	64	452	8e-15	3.3e-13
GO:0044264	BIOLOGICAL PROCESS	cellular polysaccharide metabolic process	33	127	2.1e-14	8.4e-13
GO:0055085	BIOLOGICAL PROCESS	transmembrane transport	45	244	2.5e-14	1e-12
GO:0044262	BIOLOGICAL PROCESS	cellular carbohydrate metabolic process	60	417	3e-14	1.2e-12
GO:0043933	BIOLOGICAL PROCESS	macromolecular complex subunit organization	44	235	3.1e-14	1.2e-12
GO:0051052	BIOLOGICAL PROCESS	regulation of DNA metabolic process	20	36	4e-14	1.5e-12
GO:0051253	BIOLOGICAL PROCESS	negative regulation of RNA metabolic process	20	39	1.3e-13	4.7e-12
GO:0045892	BIOLOGICAL PROCESS	negative regulation of transcription, DNA-dependent	20	39	1.3e-13	4.7e-12
GO:0006464	BIOLOGICAL PROCESS	protein modification process	131	1474	1.5e-13	5.6e-12
GO:0006800	BIOLOGICAL PROCESS	oxygen and reactive oxygen species metabolic process	24	66	1.9e-13	6.9e-12
GO:0042542	BIOLOGICAL PROCESS	response to hydrogen peroxide	22	53	2.2e-13	8.1e-12
GO:0000279	BIOLOGICAL PROCESS	M phase	25	74	2.3e-13	8.3e-12
GO:0045941	BIOLOGICAL PROCESS	positive regulation of transcription	23	63	5.6e-13	2e-11
GO:0010628	BIOLOGICAL PROCESS	positive regulation of gene expression	23	63	5.6e-13	2e-11
GO:0044036	BIOLOGICAL PROCESS	cell wall macromolecule metabolic process	20	45	1e-12	3.5e-11
GO:0043412	BIOLOGICAL PROCESS	macromolecule modification	138	1636	1.2e-12	4e-11
GO:0044042	BIOLOGICAL PROCESS	glucan metabolic process	26	89	1.2e-12	4.2e-11
GO:0016310	BIOLOGICAL PROCESS	phosphorylation	103	1079	1.5e-12	5e-11
GO:0032259	BIOLOGICAL PROCESS	methylation	26	90	1.5e-12	5.1e-11
GO:0006470	BIOLOGICAL PROCESS	protein amino acid dephosphorylation	24	76	2.3e-12	7.5e-11
GO:0010557	BIOLOGICAL PROCESS	positive regulation of macromolecule biosynthetic process	23	69	2.6e-12	8.4e-11
GO:0045935	BIOLOGICAL PROCESS	positive regulation of nucleobase, nucleoside, nucleotide and nucleic acid metabolic process	23	69	2.6e-12	8.4e-11
GO:0051173	BIOLOGICAL PROCESS	positive regulation of nitrogen compound metabolic process	23	70	3.3e-12	1.1e-10
GO:0006629	BIOLOGICAL PROCESS	lipid metabolic process	86	841	4.3e-12	1.4e-10
GO:0006366	BIOLOGICAL PROCESS	transcription from RNA polymerase II promoter	15	21	4.4e-12	1.4e-10
GO:0046486	BIOLOGICAL PROCESS	glycerolipid metabolic process	22	64	4.7e-12	1.5e-10
GO:0009891	BIOLOGICAL PROCESS	positive regulation of biosynthetic process	23	76	1.3e-11	4e-10
GO:0010604	BIOLOGICAL PROCESS	positive regulation of macromolecule metabolic process	23	76	1.3e-11	4e-10
GO:0031328	BIOLOGICAL PROCESS	positive regulation of cellular biosynthetic process	23	76	1.3e-11	4e-10
GO:0000302	BIOLOGICAL PROCESS	response to reactive oxygen species	24	85	1.7e-11	4.9e-10
GO:0048522	BIOLOGICAL PROCESS	positive regulation of cellular process	32	163	3.3e-11	9.5e-10
GO:0051301	BIOLOGICAL PROCESS	cell division	25	99	4.9e-11	1.4e-09
GO:0008643	BIOLOGICAL PROCESS	carbohydrate transport	18	45	5.5e-11	1.6e-09
GO:0007059	BIOLOGICAL PROCESS	chromosome segregation	15	27	6.1e-11	1.7e-09
GO:0006275	BIOLOGICAL PROCESS	regulation of DNA replication	12	15	2.5e-10	7e-09
GO:0031325	BIOLOGICAL PROCESS	positive regulation of cellular metabolic process	23	91	2.8e-10	7.9e-09
GO:0009893	BIOLOGICAL PROCESS	positive regulation of metabolic process	23	92	3.4e-10	9.3e-09
GO:0009095	BIOLOGICAL PROCESS	aromatic amino acid family biosynthetic process, prephenate pathway	11	12	5.3e-10	1.4e-08
GO:0042546	BIOLOGICAL PROCESS	cell wall biogenesis	20	70	6.7e-10	1.8e-08
GO:0045934	BIOLOGICAL PROCESS	negative regulation of nucleobase, nucleoside, nucleotide and nucleic acid metabolic process	23	96	6.9e-10	1.8e-08
GO:0051172	BIOLOGICAL PROCESS	negative regulation of nitrogen compound metabolic process	23	96	6.9e-10	1.8e-08
GO:0010558	BIOLOGICAL PROCESS	negative regulation of macromolecule biosynthetic process	23	98	9.7e-10	2.6e-08
GO:0009734	BIOLOGICAL PROCESS	auxin mediated signaling pathway	16	42	1.1e-09	3e-08
GO:0009890	BIOLOGICAL PROCESS	negative regulation of biosynthetic process	23	102	1.9e-09	4.9e-08
GO:0031327	BIOLOGICAL PROCESS	negative regulation of cellular biosynthetic process	23	102	1.9e-09	4.9e-08
GO:0006325	BIOLOGICAL PROCESS	chromatin organization	30	175	2.3e-09	5.8e-08
GO:0006073	BIOLOGICAL PROCESS	cellular glucan metabolic process	21	87	3.3e-09	8.5e-08
GO:0048878	BIOLOGICAL PROCESS	chemical homeostasis	26	136	3.6e-09	9.1e-08
GO:0006338	BIOLOGICAL PROCESS	chromatin remodeling	12	21	4e-09	1e-07
GO:0045488	BIOLOGICAL PROCESS	pectin metabolic process	12	21	4e-09	1e-07
GO:0016567	BIOLOGICAL PROCESS	protein ubiquitination	24	121	7.6e-09	1.9e-07
GO:0006950	BIOLOGICAL PROCESS	response to stress	162	2320	7.7e-09	1.9e-07
GO:0031324	BIOLOGICAL PROCESS	negative regulation of cellular metabolic process	24	124	1.2e-08	2.8e-07
GO:0055067	BIOLOGICAL PROCESS	monovalent inorganic cation homeostasis	9	9	1.3e-08	3e-07
GO:0030497	BIOLOGICAL PROCESS	fatty acid elongation	9	9	1.3e-08	3e-07
GO:0016481	BIOLOGICAL PROCESS	negative regulation of transcription	20	86	1.3e-08	3.2e-07
GO:0042592	BIOLOGICAL PROCESS	homeostatic process	32	216	1.6e-08	3.6e-07
GO:0051329	BIOLOGICAL PROCESS	interphase of mitotic cell cycle	11	19	1.6e-08	3.8e-07
GO:0051325	BIOLOGICAL PROCESS	interphase	11	19	1.6e-08	3.8e-07
GO:0010252	BIOLOGICAL PROCESS	auxin homeostasis	11	21	3.6e-08	8.2e-07
GO:0016570	BIOLOGICAL PROCESS	histone modification	17	66	4.6e-08	1e-06
GO:0070647	BIOLOGICAL PROCESS	protein modification by small protein conjugation or removal	26	158	5.4e-08	1.2e-06
GO:0032446	BIOLOGICAL PROCESS	protein modification by small protein conjugation	24	136	5.4e-08	1.2e-06
GO:0044247	BIOLOGICAL PROCESS	cellular polysaccharide catabolic process	10	17	6.6e-08	1.5e-06
GO:0016052	BIOLOGICAL PROCESS	carbohydrate catabolic process	23	128	7.7e-08	1.7e-06
GO:0048518	BIOLOGICAL PROCESS	positive regulation of biological process	34	259	8e-08	1.7e-06
GO:0016569	BIOLOGICAL PROCESS	covalent chromatin modification	17	71	1.1e-07	2.5e-06
GO:0007165	BIOLOGICAL PROCESS	signal transduction	95	1228	1.9e-07	4.2e-06
GO:0045132	BIOLOGICAL PROCESS	meiotic chromosome segregation	8	10	2.6e-07	5.7e-06
GO:0009072	BIOLOGICAL PROCESS	aromatic amino acid family metabolic process	16	68	3.3e-07	6.9e-06
GO:0010035	BIOLOGICAL PROCESS	response to inorganic substance	34	279	3.8e-07	8.1e-06
GO:0030243	BIOLOGICAL PROCESS	cellulose metabolic process	9	17	6e-07	1.3e-05
GO:0048523	BIOLOGICAL PROCESS	negative regulation of cellular process	30	234	7.1e-07	1.5e-05
GO:0030384	BIOLOGICAL PROCESS	phosphoinositide metabolic process	12	44	2.6e-06	5.4e-05
GO:0032870	BIOLOGICAL PROCESS	cellular response to hormone stimulus	35	321	2.7e-06	5.4e-05
GO:0009755	BIOLOGICAL PROCESS	hormone-mediated signaling pathway	35	321	2.7e-06	5.4e-05
GO:0051053	BIOLOGICAL PROCESS	negative regulation of DNA metabolic process	7	10	2.9e-06	5.8e-05
GO:0016568	BIOLOGICAL PROCESS	chromatin modification	17	95	3.9e-06	7.8e-05
GO:0006650	BIOLOGICAL PROCESS	glycerophospholipid metabolic process	13	55	3.9e-06	7.8e-05
GO:0046417	BIOLOGICAL PROCESS	chorismate metabolic process	13	57	5.5e-06	0.00011
GO:0009073	BIOLOGICAL PROCESS	aromatic amino acid family biosynthetic process	13	57	5.5e-06	0.00011
GO:0031109	BIOLOGICAL PROCESS	microtubule polymerization or depolymerization	6	7	6.8e-06	0.00013
GO:0007051	BIOLOGICAL PROCESS	spindle organization	6	7	6.8e-06	0.00013
GO:0070507	BIOLOGICAL PROCESS	regulation of microtubule cytoskeleton organization	6	7	6.8e-06	0.00013
GO:0007131	BIOLOGICAL PROCESS	reciprocal meiotic recombination	8	19	9.6e-06	0.00018
GO:0006265	BIOLOGICAL PROCESS	DNA topological change	8	19	9.6e-06	0.00018
GO:0007126	BIOLOGICAL PROCESS	meiosis	11	43	1.1e-05	0.00022
GO:0032886	BIOLOGICAL PROCESS	regulation of microtubule-based process	6	8	1.2e-05	0.00022
GO:0051327	BIOLOGICAL PROCESS	M phase of meiotic cell cycle	11	43	1.1e-05	0.00022
GO:0009652	BIOLOGICAL PROCESS	thigmotropism	6	8	1.2e-05	0.00022
GO:0009886	BIOLOGICAL PROCESS	post-embryonic morphogenesis	10	35	1.3e-05	0.00023
GO:0007127	BIOLOGICAL PROCESS	meiosis I	9	28	1.6e-05	0.00029
GO:0030258	BIOLOGICAL PROCESS	lipid modification	12	55	1.8e-05	0.00034
GO:0048829	BIOLOGICAL PROCESS	root cap development	6	9	1.9e-05	0.00034
GO:0030004	BIOLOGICAL PROCESS	cellular monovalent inorganic cation homeostasis	6	9	1.9e-05	0.00034
GO:0006342	BIOLOGICAL PROCESS	chromatin silencing	9	29	2e-05	0.00036
GO:0051321	BIOLOGICAL PROCESS	meiotic cell cycle	13	66	2.2e-05	0.00039
GO:0044248	BIOLOGICAL PROCESS	cellular catabolic process	59	746	2.2e-05	0.00039
GO:0016138	BIOLOGICAL PROCESS	glycoside biosynthetic process	14	79	3e-05	0.00053
GO:0034637	BIOLOGICAL PROCESS	cellular carbohydrate biosynthetic process	22	177	3.1e-05	0.00055
GO:0010087	BIOLOGICAL PROCESS	phloem or xylem histogenesis	10	40	3.4e-05	0.00059
GO:0007015	BIOLOGICAL PROCESS	actin filament organization	10	40	3.4e-05	0.00059
GO:0000087	BIOLOGICAL PROCESS	M phase of mitotic cell cycle	8	24	3.8e-05	0.00065
GO:0007067	BIOLOGICAL PROCESS	mitosis	8	24	3.8e-05	0.00065
GO:0051179	BIOLOGICAL PROCESS	localization	122	1922	4e-05	0.00069
GO:0006323	BIOLOGICAL PROCESS	DNA packaging	12	64	6.7e-05	0.0011
GO:0051128	BIOLOGICAL PROCESS	regulation of cellular component organization	10	45	7.9e-05	0.0013
GO:0045814	BIOLOGICAL PROCESS	negative regulation of gene expression, epigenetic	9	36	8.3e-05	0.0014
GO:0010605	BIOLOGICAL PROCESS	negative regulation of macromolecule metabolic process	24	219	8.7e-05	0.0015
GO:0000280	BIOLOGICAL PROCESS	nuclear division	8	28	9.4e-05	0.0016
GO:0050801	BIOLOGICAL PROCESS	ion homeostasis	15	103	0.00012	0.0019
GO:0007062	BIOLOGICAL PROCESS	sister chromatid cohesion	5	8	0.00012	0.002
GO:0016137	BIOLOGICAL PROCESS	glycoside metabolic process	15	104	0.00013	0.0021
GO:0005992	BIOLOGICAL PROCESS	trehalose biosynthetic process	7	22	0.00015	0.0024
GO:0043648	BIOLOGICAL PROCESS	dicarboxylic acid metabolic process	13	82	0.00015	0.0025
GO:0009251	BIOLOGICAL PROCESS	glucan catabolic process	6	15	0.00016	0.0026
GO:0050896	BIOLOGICAL PROCESS	response to stimulus	224	4057	0.00017	0.0027
GO:0032875	BIOLOGICAL PROCESS	regulation of DNA endoreduplication	5	9	0.00018	0.0029
GO:0010467	BIOLOGICAL PROCESS	gene expression	219	3962	0.00019	0.003
GO:0033674	BIOLOGICAL PROCESS	positive regulation of kinase activity	7	24	0.00023	0.0036
GO:0045860	BIOLOGICAL PROCESS	positive regulation of protein kinase activity	7	24	0.00023	0.0036
GO:0009892	BIOLOGICAL PROCESS	negative regulation of metabolic process	24	236	0.00024	0.0038
GO:0009733	BIOLOGICAL PROCESS	response to auxin stimulus	32	360	0.00025	0.0039
GO:0045017	BIOLOGICAL PROCESS	glycerolipid biosynthetic process	9	43	0.00027	0.0041
GO:0006811	BIOLOGICAL PROCESS	ion transport	36	427	0.00027	0.0042
GO:0005991	BIOLOGICAL PROCESS	trehalose metabolic process	7	25	0.00029	0.0044
GO:0033043	BIOLOGICAL PROCESS	regulation of organelle organization	8	34	0.00029	0.0045
GO:0007017	BIOLOGICAL PROCESS	microtubule-based process	15	114	0.00031	0.0048
GO:0051234	BIOLOGICAL PROCESS	establishment of localization	113	1851	0.00032	0.0048
GO:0051347	BIOLOGICAL PROCESS	positive regulation of transferase activity	7	26	0.00035	0.0052
GO:0055080	BIOLOGICAL PROCESS	cation homeostasis	13	90	0.00035	0.0052
GO:0006334	BIOLOGICAL PROCESS	nucleosome assembly	10	56	0.00038	0.0056
GO:0034728	BIOLOGICAL PROCESS	nucleosome organization	10	56	0.00038	0.0056
GO:0007018	BIOLOGICAL PROCESS	microtubule-based movement	9	46	0.00041	0.006
GO:0015706	BIOLOGICAL PROCESS	nitrate transport	5	12	0.0005	0.0073
GO:0043161	BIOLOGICAL PROCESS	proteasomal ubiquitin-dependent protein catabolic process	5	12	0.0005	0.0073
GO:0050832	BIOLOGICAL PROCESS	defense response to fungus	14	108	0.00056	0.0082
GO:0051493	BIOLOGICAL PROCESS	regulation of cytoskeleton organization	6	20	0.00057	0.0083
GO:0006810	BIOLOGICAL PROCESS	transport	111	1846	0.00059	0.0085
GO:0031497	BIOLOGICAL PROCESS	chromatin assembly	10	60	0.00061	0.0088
GO:0030001	BIOLOGICAL PROCESS	metal ion transport	22	224	0.00066	0.0095
GO:0010629	BIOLOGICAL PROCESS	negative regulation of gene expression	20	197	0.00079	0.011
GO:0006633	BIOLOGICAL PROCESS	fatty acid biosynthetic process	16	140	0.00082	0.012
GO:0009056	BIOLOGICAL PROCESS	catabolic process	82	1307	0.00099	0.014
GO:0043086	BIOLOGICAL PROCESS	negative regulation of catalytic activity	9	53	0.001	0.014
GO:0009620	BIOLOGICAL PROCESS	response to fungus	17	158	0.0011	0.015
GO:0010498	BIOLOGICAL PROCESS	proteasomal protein catabolic process	5	15	0.0011	0.016
GO:0007010	BIOLOGICAL PROCESS	cytoskeleton organization	16	145	0.0012	0.016
GO:0009612	BIOLOGICAL PROCESS	response to mechanical stimulus	6	24	0.0013	0.018
GO:0010876	BIOLOGICAL PROCESS	lipid localization	6	24	0.0013	0.018
GO:0022618	BIOLOGICAL PROCESS	ribonucleoprotein complex assembly	5	16	0.0014	0.02
GO:0005984	BIOLOGICAL PROCESS	disaccharide metabolic process	8	45	0.0015	0.02
GO:0006644	BIOLOGICAL PROCESS	phospholipid metabolic process	14	121	0.0015	0.021
GO:0044255	BIOLOGICAL PROCESS	cellular lipid metabolic process	44	618	0.0017	0.023
GO:0006813	BIOLOGICAL PROCESS	potassium ion transport	7	37	0.0021	0.028
GO:0030036	BIOLOGICAL PROCESS	actin cytoskeleton organization	10	73	0.0023	0.031
GO:0006468	BIOLOGICAL PROCESS	protein amino acid phosphorylation	61	946	0.0023	0.031
GO:0046394	BIOLOGICAL PROCESS	carboxylic acid biosynthetic process	32	417	0.0024	0.031
GO:0016053	BIOLOGICAL PROCESS	organic acid biosynthetic process	32	417	0.0024	0.031
GO:0006979	BIOLOGICAL PROCESS	response to oxidative stress	27	332	0.0024	0.031
GO:0044092	BIOLOGICAL PROCESS	negative regulation of molecular function	9	61	0.0024	0.031
GO:0046351	BIOLOGICAL PROCESS	disaccharide biosynthetic process	7	39	0.0027	0.035
GO:0019637	BIOLOGICAL PROCESS	organophosphate metabolic process	14	130	0.0028	0.036
GO:0048285	BIOLOGICAL PROCESS	organelle fission	9	63	0.0029	0.038
GO:0048519	BIOLOGICAL PROCESS	negative regulation of biological process	33	442	0.0031	0.039
GO:0032147	BIOLOGICAL PROCESS	activation of protein kinase activity	5	20	0.0033	0.042
GO:0009311	BIOLOGICAL PROCESS	oligosaccharide metabolic process	8	52	0.0033	0.042
GO:0019761	BIOLOGICAL PROCESS	glucosinolate biosynthetic process	7	41	0.0035	0.044
GO:0016144	BIOLOGICAL PROCESS	S-glycoside biosynthetic process	7	41	0.0035	0.044
GO:0019758	BIOLOGICAL PROCESS	glycosinolate biosynthetic process	7	41	0.0035	0.044
GO:0009737	BIOLOGICAL PROCESS	response to abscisic acid stimulus	29	378	0.0037	0.046
GO:0016051	BIOLOGICAL PROCESS	carbohydrate biosynthetic process	23	277	0.0038	0.047
GO:0010167	BIOLOGICAL PROCESS	response to nitrate	5	21	0.0039	0.048
GO:0005488	MOLECULAR FUNCTION	binding	828	11258	7.2e-66	8.6e-63
GO:0003824	MOLECULAR FUNCTION	catalytic activity	733	9638	1e-60	6e-58
GO:0043565	MOLECULAR FUNCTION	sequence-specific DNA binding	79	99	1.7e-60	6.9e-58
GO:0032559	MOLECULAR FUNCTION	adenyl ribonucleotide binding	202	1384	1.1e-46	3.2e-44
GO:0001883	MOLECULAR FUNCTION	purine nucleoside binding	206	1465	2e-45	3.5e-43
GO:0001882	MOLECULAR FUNCTION	nucleoside binding	206	1465	2e-45	3.5e-43
GO:0030554	MOLECULAR FUNCTION	adenyl nucleotide binding	206	1465	2e-45	3.5e-43
GO:0032555	MOLECULAR FUNCTION	purine ribonucleotide binding	205	1631	1e-38	1.4e-36
GO:0032553	MOLECULAR FUNCTION	ribonucleotide binding	205	1631	1e-38	1.4e-36
GO:0017076	MOLECULAR FUNCTION	purine nucleotide binding	209	1713	8.8e-38	1.1e-35
GO:0000166	MOLECULAR FUNCTION	nucleotide binding	247	2267	2e-37	2.2e-35
GO:0020037	MOLECULAR FUNCTION	heme binding	55	97	9.6e-37	9.6e-35
GO:0046906	MOLECULAR FUNCTION	tetrapyrrole binding	55	136	7.4e-31	6.8e-29
GO:0005506	MOLECULAR FUNCTION	iron ion binding	57	161	1.7e-29	1.4e-27
GO:0003677	MOLECULAR FUNCTION	DNA binding	261	2892	1.6e-27	1.3e-25
GO:0043566	MOLECULAR FUNCTION	structure-specific DNA binding	35	55	3.9e-25	2.9e-23
GO:0043167	MOLECULAR FUNCTION	ion binding	200	2087	8.7e-24	6.2e-22
GO:0016787	MOLECULAR FUNCTION	hydrolase activity	277	3468	7.7e-22	5.1e-20
GO:0043169	MOLECULAR FUNCTION	cation binding	193	2087	2.4e-21	1.5e-19
GO:0046872	MOLECULAR FUNCTION	metal ion binding	187	1997	3.1e-21	1.9e-19
GO:0046983	MOLECULAR FUNCTION	protein dimerization activity	44	144	5.2e-21	3e-19
GO:0004497	MOLECULAR FUNCTION	monooxygenase activity	39	127	7.6e-19	4.1e-17
GO:0016538	MOLECULAR FUNCTION	cyclin-dependent protein kinase regulator activity	24	37	8.1e-18	4.2e-16
GO:0016798	MOLECULAR FUNCTION	hydrolase activity, acting on glycosyl bonds	73	526	2.6e-16	1.3e-14
GO:0019887	MOLECULAR FUNCTION	protein kinase regulator activity	24	47	4.8e-16	2.3e-14
GO:0005524	MOLECULAR FUNCTION	ATP binding	131	1377	1.5e-15	6.7e-14
GO:0019207	MOLECULAR FUNCTION	kinase regulator activity	24	51	2e-15	8.9e-14
GO:0004553	MOLECULAR FUNCTION	hydrolase activity, hydrolyzing O-glycosyl compounds	67	476	2.4e-15	1e-13
GO:0016740	MOLECULAR FUNCTION	transferase activity	243	3321	6.3e-15	2.6e-13
GO:0008092	MOLECULAR FUNCTION	cytoskeletal protein binding	28	100	4.1e-13	1.6e-11
GO:0016762	MOLECULAR FUNCTION	xyloglucan:xyloglucosyl transferase activity	16	22	6.9e-13	2.7e-11
GO:0016705	MOLECULAR FUNCTION	oxidoreductase activity, acting on paired donors, with incorporation or reduction of molecular oxygen	38	198	8.8e-13	3.3e-11
GO:0016491	MOLECULAR FUNCTION	oxidoreductase activity	125	1463	6.6e-12	2.4e-10
GO:0003676	MOLECULAR FUNCTION	nucleic acid binding	306	4842	3.4e-11	1.2e-09
GO:0030246	MOLECULAR FUNCTION	carbohydrate binding	31	162	1.1e-10	3.9e-09
GO:0008017	MOLECULAR FUNCTION	microtubule binding	15	36	1.4e-09	4.6e-08
GO:0042578	MOLECULAR FUNCTION	phosphoric ester hydrolase activity	54	481	2.4e-09	7.6e-08
GO:0016757	MOLECULAR FUNCTION	transferase activity, transferring glycosyl groups	58	544	3.4e-09	1.1e-07
GO:0016758	MOLECULAR FUNCTION	transferase activity, transferring hexosyl groups	43	340	4.4e-09	1.3e-07
GO:0046982	MOLECULAR FUNCTION	protein heterodimerization activity	16	49	7e-09	2.1e-07
GO:0003918	MOLECULAR FUNCTION	DNA topoisomerase (ATP-hydrolyzing) activity	10	13	1e-08	3e-07
GO:0015631	MOLECULAR FUNCTION	tubulin binding	15	44	1.3e-08	3.6e-07
GO:0022857	MOLECULAR FUNCTION	transmembrane transporter activity	93	1128	1.7e-08	4.9e-07
GO:0004386	MOLECULAR FUNCTION	helicase activity	28	182	6e-08	1.6e-06
GO:0016791	MOLECULAR FUNCTION	phosphatase activity	45	407	7.4e-08	2e-06
GO:0008374	MOLECULAR FUNCTION	O-acyltransferase activity	13	38	1.1e-07	3e-06
GO:0003916	MOLECULAR FUNCTION	DNA topoisomerase activity	10	20	2.1e-07	5.3e-06
GO:0016684	MOLECULAR FUNCTION	oxidoreductase activity, acting on peroxide as acceptor	22	127	2.5e-07	6.2e-06
GO:0004601	MOLECULAR FUNCTION	peroxidase activity	22	127	2.5e-07	6.2e-06
GO:0016209	MOLECULAR FUNCTION	antioxidant activity	24	150	2.7e-07	6.5e-06
GO:0008061	MOLECULAR FUNCTION	chitin binding	7	7	5.6e-07	1.3e-05
GO:0015291	MOLECULAR FUNCTION	secondary active transmembrane transporter activity	38	345	8.1e-07	1.9e-05
GO:0030247	MOLECULAR FUNCTION	polysaccharide binding	9	18	8.6e-07	1.9e-05
GO:0001871	MOLECULAR FUNCTION	pattern binding	9	18	8.6e-07	1.9e-05
GO:0015301	MOLECULAR FUNCTION	anion:anion antiporter activity	8	13	1.1e-06	2.4e-05
GO:0004672	MOLECULAR FUNCTION	protein kinase activity	76	953	1.1e-06	2.4e-05
GO:0016818	MOLECULAR FUNCTION	hydrolase activity, acting on acid anhydrides, in phosphorus-containing anhydrides	69	837	1.2e-06	2.6e-05
GO:0016817	MOLECULAR FUNCTION	hydrolase activity, acting on acid anhydrides	69	839	1.3e-06	2.7e-05
GO:0015079	MOLECULAR FUNCTION	potassium ion transmembrane transporter activity	10	26	1.4e-06	2.9e-05
GO:0004437	MOLECULAR FUNCTION	inositol or phosphatidylinositol phosphatase activity	12	42	1.7e-06	3.5e-05
GO:0016462	MOLECULAR FUNCTION	pyrophosphatase activity	68	832	1.9e-06	3.8e-05
GO:0015116	MOLECULAR FUNCTION	sulfate transmembrane transporter activity	8	15	2.5e-06	4.7e-05
GO:0003779	MOLECULAR FUNCTION	actin binding	13	54	3.3e-06	6.2e-05
GO:0005338	MOLECULAR FUNCTION	nucleotide-sugar transmembrane transporter activity	8	16	3.5e-06	6.6e-05
GO:0010329	MOLECULAR FUNCTION	auxin efflux transmembrane transporter activity	6	6	3.8e-06	7e-05
GO:0016411	MOLECULAR FUNCTION	acylglycerol O-acyltransferase activity	7	11	4.5e-06	8.2e-05
GO:0019899	MOLECULAR FUNCTION	enzyme binding	13	56	4.6e-06	8.2e-05
GO:0008168	MOLECULAR FUNCTION	methyltransferase activity	31	273	4.6e-06	8.2e-05
GO:0016741	MOLECULAR FUNCTION	transferase activity, transferring one-carbon groups	31	275	5.3e-06	9.1e-05
GO:0017111	MOLECULAR FUNCTION	nucleoside-triphosphatase activity	64	792	5.3e-06	9.1e-05
GO:0022804	MOLECULAR FUNCTION	active transmembrane transporter activity	56	664	6.5e-06	0.00011
GO:0008553	MOLECULAR FUNCTION	hydrogen-exporting ATPase activity, phosphorylative mechanism	6	7	6.8e-06	0.00011
GO:0005509	MOLECULAR FUNCTION	calcium ion binding	26	215	9.7e-06	0.00016
GO:0004190	MOLECULAR FUNCTION	aspartic-type endopeptidase activity	16	92	1e-05	0.00016
GO:0070001	MOLECULAR FUNCTION	aspartic-type peptidase activity	16	92	1e-05	0.00016
GO:0016773	MOLECULAR FUNCTION	phosphotransferase activity, alcohol group as acceptor	83	1154	1.5e-05	0.00023
GO:0030234	MOLECULAR FUNCTION	enzyme regulator activity	36	367	1.6e-05	0.00026
GO:0015297	MOLECULAR FUNCTION	antiporter activity	22	170	1.8e-05	0.00028
GO:0004564	MOLECULAR FUNCTION	beta-fructofuranosidase activity	7	15	2.1e-05	0.00032
GO:0031386	MOLECULAR FUNCTION	protein tag	5	5	2.6e-05	0.00038
GO:0008810	MOLECULAR FUNCTION	cellulase activity	5	5	2.6e-05	0.00038
GO:0051765	MOLECULAR FUNCTION	inositol tetrakisphosphate kinase activity	5	5	2.6e-05	0.00038
GO:0022891	MOLECULAR FUNCTION	substrate-specific transmembrane transporter activity	68	908	2.7e-05	0.00039
GO:0015295	MOLECULAR FUNCTION	solute:hydrogen symporter activity	18	126	3.2e-05	0.00045
GO:0004675	MOLECULAR FUNCTION	transmembrane receptor protein serine/threonine kinase activity	6	11	4.3e-05	0.0006
GO:0016874	MOLECULAR FUNCTION	ligase activity	47	564	4.6e-05	0.00064
GO:0010427	MOLECULAR FUNCTION	abscisic acid binding	5	6	4.6e-05	0.00064
GO:0015144	MOLECULAR FUNCTION	carbohydrate transmembrane transporter activity	20	156	4.8e-05	0.00065
GO:0016747	MOLECULAR FUNCTION	transferase activity, transferring acyl groups other than amino-acyl groups	29	290	7.7e-05	0.001
GO:0004805	MOLECULAR FUNCTION	trehalose-phosphatase activity	7	20	9e-05	0.0012
GO:0015103	MOLECULAR FUNCTION	inorganic anion transmembrane transporter activity	13	79	0.00011	0.0015
GO:0016407	MOLECULAR FUNCTION	acetyltransferase activity	14	91	0.00012	0.0015
GO:0019840	MOLECULAR FUNCTION	isoprenoid binding	5	8	0.00012	0.0015
GO:0003682	MOLECULAR FUNCTION	chromatin binding	10	49	0.00015	0.0019
GO:0008415	MOLECULAR FUNCTION	acyltransferase activity	24	231	0.00018	0.0023
GO:0019203	MOLECULAR FUNCTION	carbohydrate phosphatase activity	7	23	0.00019	0.0023
GO:0016746	MOLECULAR FUNCTION	transferase activity, transferring acyl groups	30	324	0.0002	0.0025
GO:0019199	MOLECULAR FUNCTION	transmembrane receptor protein kinase activity	6	16	0.00021	0.0026
GO:0004722	MOLECULAR FUNCTION	protein serine/threonine phosphatase activity	22	207	0.00025	0.003
GO:0008080	MOLECULAR FUNCTION	N-acetyltransferase activity	11	64	0.00026	0.0031
GO:0005515	MOLECULAR FUNCTION	protein binding	168	2944	0.00029	0.0034
GO:0005215	MOLECULAR FUNCTION	transporter activity	93	1477	0.00042	0.0049
GO:0016410	MOLECULAR FUNCTION	N-acyltransferase activity	11	69	0.00047	0.0054
GO:0015294	MOLECULAR FUNCTION	solute:cation symporter activity	18	163	0.00058	0.0067
GO:0016628	MOLECULAR FUNCTION	oxidoreductase activity, acting on the CH-CH group of donors, NAD or NADP as acceptor	7	29	0.00061	0.007
GO:0015293	MOLECULAR FUNCTION	symporter activity	18	164	0.00062	0.007
GO:0015562	MOLECULAR FUNCTION	efflux transmembrane transporter activity	6	21	0.00071	0.008
GO:0016301	MOLECULAR FUNCTION	kinase activity	100	1641	0.00073	0.0081
GO:0004721	MOLECULAR FUNCTION	phosphoprotein phosphatase activity	24	262	0.00096	0.01
GO:0015075	MOLECULAR FUNCTION	ion transmembrane transporter activity	47	655	0.001	0.011
GO:0015300	MOLECULAR FUNCTION	solute:solute antiporter activity	12	90	0.0011	0.012
GO:0004536	MOLECULAR FUNCTION	deoxyribonuclease activity	5	15	0.0011	0.012
GO:0016881	MOLECULAR FUNCTION	acid-amino acid ligase activity	30	364	0.0012	0.012
GO:0004568	MOLECULAR FUNCTION	chitinase activity	6	24	0.0013	0.013
GO:0015112	MOLECULAR FUNCTION	nitrate transmembrane transporter activity	5	16	0.0014	0.015
GO:0022892	MOLECULAR FUNCTION	substrate-specific transporter activity	68	1059	0.0015	0.016
GO:0016788	MOLECULAR FUNCTION	hydrolase activity, acting on ester bonds	75	1200	0.0017	0.018
GO:0042393	MOLECULAR FUNCTION	histone binding	6	26	0.0018	0.019
GO:0016836	MOLECULAR FUNCTION	hydro-lyase activity	12	97	0.0019	0.02
GO:0016878	MOLECULAR FUNCTION	acid-thiol ligase activity	6	27	0.0022	0.021
GO:0042562	MOLECULAR FUNCTION	hormone binding	5	18	0.0022	0.022
GO:0008324	MOLECULAR FUNCTION	cation transmembrane transporter activity	37	503	0.0023	0.022
GO:0015077	MOLECULAR FUNCTION	monovalent inorganic cation transmembrane transporter activity	16	156	0.0023	0.022
GO:0004175	MOLECULAR FUNCTION	endopeptidase activity	22	257	0.0033	0.032
GO:0008509	MOLECULAR FUNCTION	anion transmembrane transporter activity	13	120	0.0037	0.035
GO:0033293	MOLECULAR FUNCTION	monocarboxylic acid binding	5	21	0.0039	0.037
GO:0051213	MOLECULAR FUNCTION	dioxygenase activity	6	31	0.0039	0.037
GO:0015197	MOLECULAR FUNCTION	peptide transporter activity	5	21	0.0039	0.037
GO:0016879	MOLECULAR FUNCTION	ligase activity, forming carbon-nitrogen bonds	31	423	0.0051	0.047
GO:0016021	CELLULAR COMPONENT	integral to membrane	318	395	2.5e-248	1.2e-245
GO:0031224	CELLULAR COMPONENT	intrinsic to membrane	331	806	1.3e-188	3.1e-186
GO:0044425	CELLULAR COMPONENT	membrane part	344	1360	1.2e-141	1.9e-139
GO:0016020	CELLULAR COMPONENT	membrane	491	4068	3.4e-94	4.2e-92
GO:0005634	CELLULAR COMPONENT	nucleus	362	2621	1.2e-80	1.2e-78
GO:0044464	CELLULAR COMPONENT	cell part	984	15217	3.8e-56	2.7e-54
GO:0005623	CELLULAR COMPONENT	cell	984	15217	3.8e-56	2.7e-54
GO:0005576	CELLULAR COMPONENT	extracellular region	102	285	3e-52	1.8e-50
GO:0044427	CELLULAR COMPONENT	chromosomal part	70	133	8.6e-45	4.7e-43
GO:0005694	CELLULAR COMPONENT	chromosome	73	177	5.3e-41	2.6e-39
GO:0005654	CELLULAR COMPONENT	nucleoplasm	66	177	4.7e-35	2.1e-33
GO:0044451	CELLULAR COMPONENT	nucleoplasm part	62	164	2.8e-33	1.1e-31
GO:0044428	CELLULAR COMPONENT	nuclear part	96	543	7.8e-28	2.9e-26
GO:0031226	CELLULAR COMPONENT	intrinsic to plasma membrane	37	74	1e-23	3.6e-22
GO:0031981	CELLULAR COMPONENT	nuclear lumen	73	374	1.2e-23	3.8e-22
GO:0044459	CELLULAR COMPONENT	plasma membrane part	57	222	1.2e-23	3.8e-22
GO:0000785	CELLULAR COMPONENT	chromatin	35	71	2.4e-22	6.8e-21
GO:0043232	CELLULAR COMPONENT	intracellular non-membrane-bounded organelle	119	1040	1.2e-19	3.2e-18
GO:0043228	CELLULAR COMPONENT	non-membrane-bounded organelle	119	1040	1.2e-19	3.2e-18
GO:0005911	CELLULAR COMPONENT	cell-cell junction	21	21	2e-18	4.9e-17
GO:0030054	CELLULAR COMPONENT	cell junction	21	23	7e-18	1.6e-16
GO:0005887	CELLULAR COMPONENT	integral to plasma membrane	24	37	8.1e-18	1.8e-16
GO:0044424	CELLULAR COMPONENT	intracellular part	561	9302	1.1e-17	2.2e-16
GO:0005622	CELLULAR COMPONENT	intracellular	578	9671	1.5e-17	3e-16
GO:0043229	CELLULAR COMPONENT	intracellular organelle	502	8149	4.1e-17	8e-16
GO:0043226	CELLULAR COMPONENT	organelle	502	8155	4.7e-17	8.8e-16
GO:0070013	CELLULAR COMPONENT	intracellular organelle lumen	75	539	9e-17	1.6e-15
GO:0043233	CELLULAR COMPONENT	organelle lumen	75	539	9e-17	1.6e-15
GO:0031974	CELLULAR COMPONENT	membrane-enclosed lumen	75	546	1.7e-16	2.8e-15
GO:0005618	CELLULAR COMPONENT	cell wall	63	403	2.1e-16	3.5e-15
GO:0030312	CELLULAR COMPONENT	external encapsulating structure	63	407	3.2e-16	5.1e-15
GO:0005886	CELLULAR COMPONENT	plasma membrane	137	1456	7e-16	1.1e-14
GO:0043231	CELLULAR COMPONENT	intracellular membrane-bounded organelle	466	7615	3.3e-15	4.8e-14
GO:0043227	CELLULAR COMPONENT	membrane-bounded organelle	466	7622	3.8e-15	5.4e-14
GO:0032993	CELLULAR COMPONENT	protein-DNA complex	22	44	1.1e-14	1.6e-13
GO:0043234	CELLULAR COMPONENT	protein complex	131	1443	3.7e-14	5e-13
GO:0000786	CELLULAR COMPONENT	nucleosome	18	37	4.2e-12	5.5e-11
GO:0032991	CELLULAR COMPONENT	macromolecular complex	164	2180	4e-11	5.1e-10
GO:0005874	CELLULAR COMPONENT	microtubule	17	38	4.6e-11	5.8e-10
GO:0005667	CELLULAR COMPONENT	transcription factor complex	18	59	2e-09	2.4e-08
GO:0016602	CELLULAR COMPONENT	CCAAT-binding factor complex	13	29	8.7e-09	1e-07
GO:0005856	CELLULAR COMPONENT	cytoskeleton	30	192	1.5e-08	1.7e-07
GO:0046658	CELLULAR COMPONENT	anchored to plasma membrane	13	36	6.8e-08	7.8e-07
GO:0005615	CELLULAR COMPONENT	extracellular space	8	8	8.4e-08	9.3e-07
GO:0015630	CELLULAR COMPONENT	microtubule cytoskeleton	20	117	1.1e-06	1.1e-05
GO:0044422	CELLULAR COMPONENT	organelle part	162	2562	2.6e-06	2.7e-05
GO:0044446	CELLULAR COMPONENT	intracellular organelle part	162	2561	2.5e-06	2.7e-05
GO:0010369	CELLULAR COMPONENT	chromocenter	6	6	3.8e-06	3.9e-05
GO:0015629	CELLULAR COMPONENT	actin cytoskeleton	10	45	7.9e-05	0.00079
GO:0005815	CELLULAR COMPONENT	microtubule organizing center	6	13	8.7e-05	0.00085
GO:0005881	CELLULAR COMPONENT	cytoplasmic microtubule	6	15	0.00016	0.0015
GO:0005875	CELLULAR COMPONENT	microtubule associated complex	9	42	0.00023	0.0021
GO:0000775	CELLULAR COMPONENT	chromosome, centromeric region	6	19	0.00046	0.0042
GO:0044430	CELLULAR COMPONENT	cytoskeletal part	17	160	0.0012	0.011
GO:0000793	CELLULAR COMPONENT	condensed chromosome	5	16	0.0014	0.013
GO:0005794	CELLULAR COMPONENT	Golgi apparatus	25	293	0.0019	0.016
GO:0016585	CELLULAR COMPONENT	chromatin remodeling complex	5	19	0.0027	0.023
GO:0048046	CELLULAR COMPONENT	apoplast	17	182	0.0041	0.035
GO:0005819	CELLULAR COMPONENT	spindle	7	43	0.0044	0.037
